# Supplementary material for: Multi-omics analysis of hepatic outcomes in T2DM-MAFLD patients treated with semaglutide: a single-centre, longitudinal, data-driven study
Source: Front Endocrinol (Lausanne). 2025 Oct 1;16:1650729. doi: 10.3389/fendo.2025.1650729 (PMC12521249; doi:10.3389/fendo.2025.1650729)
Supplement: Supplementary Table 1 — Demographic and clinical characteristics of study participants. [file Table1.xlsx]

## Sheet: Sheet1
Index	Formula	Compounds	物质	Class I	物质一级分类	Class II	物质二级分类	CAS	Level	ZLH01	ZLH02	ZLH03	ZLH04	ZLH05	ZLH06	ZLH07	ZLH08	ZLH09	ZLH10	ZLH11	ZLH12	ZLH13	ZLH14	ZLH15	ZLH16	ZLH17	ZLH18	ZLH19	ZLH20	ZLH21	ZLH22	ZLH23	ZLH24	ZLH25	ZLH26	ZLH27	ZC01	ZC02	ZC03	ZC04	ZC05	ZC06	ZC07	ZC08	ZC09	ZC10	ZC11	ZC12	VIP
MEDP2197	C22H43NO	(Z)-13-Eicoseneamide	(Z)-13-二十二烯酰胺	FA	脂肪酰类	Others	其他	112-84-5	2	73391.9	51327.2	62188.5	42874.9	60761.2	45855.9	44655.5	47396.5	53112.8	43532.2	52147.5	45369.1	49561.1	62382.3	43883.5	30671.2	19350.2	52766.4	22735.3	40372.5	28081.6	42476.4	57074.8	36825.7	26076	37579.6	68118.6	155953	38884.8	131944	99979.5	121094	71828.2	108428	67138	68888.1	83876.7	29140.9	42009.7	1.76197
MEDN0576	C6H6O3	1,2,3-Trihydroxybenzene	邻苯三酚	Benzene and substituted derivatives	苯及其衍生物	Phenolics	苯酚类	87-66-1	2	9888.96	50382.2	2293.98	39214.7	16197.7	23113.3	17953.7	6905.11	392133	1851.82	714081	2706.05	5758.5	29715.5	11735.9	138360	80942.2	46277.7	146280	67167	121095	1.11031e+06	45081	9434.03	104167	9365.72	5259.36	7.12881e+06	7.28356e+06	6.82707e+06	7.92953e+06	7.04569e+06	7.25698e+06	7.34099e+06	6.74967e+06	6.33516e+06	8.29845e+06	7.87009e+06	7.08356e+06	2.78566
MEDP2522	C4H9NO	1-Aziridineethanol	1-氮丙啶乙醇	Alcohol and amines	醇、胺类	Alcohols	醇类	1072-52-2	2	136687	136146	159469	140398	74912.2	132309	112828	106353	118403	93417	102648	134069	123218	138755	124740	116320	142944	125829	155413	97122.4	145745	116577	100825	142839	101764	147143	116533	58250.2	51112.5	75841.4	42662.1	12137.4	45085.5	34644.5	58268.5	113030	36441.2	57339.3	68704.2	2.51799
MEDP1654*155	C11H15N5O4	1-Methyladenosine	1-甲基腺苷	Nucleotide and Its metabolites	核苷酸及其代谢物	Nucleotide and Its metabolites	核苷酸及其代谢物	15763-06-1	1	24630.6	64672.5	72149.5	83752.8	58822.9	30901.3	67807.9	91711.2	91985	74317.8	74748.1	68602.4	52162.5	100962	39484.1	89998.1	76362.5	71813.5	62284.9	53466.1	105541	89585.2	79233.8	65945	76725.1	155813	124268	41707.5	32990.6	66849.4	39241.4	62237.7	47317.9	33978	40703.7	49376	50800.7	48257.2	52867.2	1.72282
MEDP0798	C10H9N	1-Naphthylamine	1-萘胺	Benzene and substituted derivatives	苯及其衍生物	Benzene and substituted derivatives	苯及其衍生物	134-32-7	1	297041	286534	294811	186973	300317	203855	143381	175434	318488	366434	355428	340520	308500	299490	212129	398712	319442	382427	367032	233002	236350	369030	234572	270157	302139	255740	422540	132024	229581	272673	273513	238402	163633	294938	270144	162873	266527	277322	290675	1.08782
MEDP1127	C10H9NO	1-acetylindole	1-乙酰吲哚	Heterocyclic compounds	杂环化合物	Indole and Its derivatives	吲哚及其衍生物	576-15-8	2	1.51262e+06	2.34231e+06	2.06852e+06	2.53013e+06	1.81884e+06	1.57437e+06	2.33424e+06	3.62452e+06	3.1161e+06	2.67871e+06	2.79104e+06	2.18958e+06	2.12859e+06	3.18165e+06	2.29357e+06	4.58363e+06	4.43231e+06	2.41414e+06	2.32422e+06	2.18341e+06	3.80468e+06	2.23149e+06	2.5044e+06	4.57257e+06	1.69732e+06	5.31209e+06	4.88e+06	1.28577e+06	1.71344e+06	1.47943e+06	2.01925e+06	1.70736e+06	2.24379e+06	2.22906e+06	2.26096e+06	2.15516e+06	2.36892e+06	2.38448e+06	2.21912e+06	1.47549
MEDN1844	C23H32O5	15(R)-17-phenyl trinor prostaglandin F2α	15(R)-17-苯基前列腺素F2α	FA	脂肪酰类	Oxidized lipids	氧化脂质	41639-71-8	1	43008.2	64148.4	44450.4	55774.4	66266.1	69086.3	61679.7	52067.9	58509	43585.6	68011.6	55992.4	52757.2	59395.5	66281.7	61754.3	56674.1	66718.2	50124.8	61222.7	42601	62687.6	60305.8	47173.5	65007.3	63970.6	47042.3	49177.1	52752.8	48661.7	59827.9	42014.6	48696.4	48947	45280.2	49339.1	40053.8	41185.7	40115	1.60462
MEDN1112*052	C16H32O3	16-Hydroxyhexadecanoic acid	16-羟基十六酸	FA	脂肪酰类	FFA	游离脂肪酸	506-13-8	2	1.8329e+06	1.99983e+06	1.58036e+06	2.94858e+06	1.68412e+06	2.10055e+06	1.44401e+06	1.95649e+06	1.52531e+06	1.44364e+06	1.9717e+06	4.18624e+06	2.12393e+06	1.74222e+06	2.15742e+06	1.57974e+06	1.39723e+06	2.94123e+06	1.93047e+06	2.05632e+06	1.13823e+06	1.67543e+06	2.07571e+06	2.10837e+06	1.66026e+06	2.0928e+06	2.53001e+06	1.57723e+06	1.17756e+06	1.93269e+06	1.27872e+06	1.54991e+06	2.15604e+06	2.07842e+06	858910	1.07271e+06	1.55661e+06	1.8142e+06	2.24231e+06	1.10193
MEDP0759	C30H46O4	18β-Glycyrrhetinic acid	18β-甘草次酸	Others	其他	Hydrocarbon derivatives	烃衍生物	471-53-4	1	1.11202e+07	1.16412e+07	1.31076e+07	1.22264e+07	6.15082e+06	6.40218e+06	9.78749e+06	1.29771e+07	1.29306e+07	6.49847e+06	7.61469e+06	7.94771e+06	8.29956e+06	1.04765e+07	1.02652e+07	8.74738e+06	1.35314e+07	1.32832e+07	1.60571e+07	1.11198e+07	1.6511e+07	1.12539e+07	1.17255e+07	8.95286e+06	6.95383e+06	1.67843e+07	1.64755e+07	1.796e+07	1.88611e+07	2.38801e+07	1.48758e+07	1.5215e+07	7.62988e+06	1.36904e+07	1.60653e+07	1.72032e+07	1.23758e+07	1.65591e+07	9.03999e+06	1.35461
MEDN1753*009	C7H14O2	2,2-Dimethylpentanoic acid	2,2-二甲基戊酸	Organic acid and Its derivatives	有机酸及其衍生物	Organic acid and Its derivatives	有机酸及其衍生物	1185-39-3	2	138957	131642	129275	158319	99420.1	154541	160255	96599.6	62429.7	108468	134641	169375	79008.2	121491	134148	66852.8	86031	116003	68840.1	89539.9	73186.9	82368.9	83606.9	69558.6	86945.9	144760	87073.5	158936	152387	141999	119967	137411	100564	177986	94198.6	124006	125942	125237	227342	1.35321
MEDP1246	C10H18N2O5	2,4-diacetamino-2,4,6-triphenoxy-D-mannopyranose	2,4-二乙酰氨基-2,4,6-三苯氧基-D-甲基吡喃糖	Carbohydrates and Its metabolites	碳水化合物及其代谢物	Sugar derivatives	糖衍生物	-	2	288728	1.20401e+06	338616	2.18442e+06	833150	144690	1.51186e+06	92364.3	465834	237877	230046	229143	229906	567362	163483	798587	780579	226934	241624	527732	201705	644477	235937	407295	221495	220999	193938	220091	422981	359701	264213	187645	90684.1	156913	187505	148644	289893	388894	146923	1.08527
MEDN1496	C9H10O4	2,6-Dimethoxybenzoic acid	2,6-二甲氧基苯甲酸	Organic acid and Its derivatives	有机酸及其衍生物	Organic acid and Its derivatives	有机酸及其衍生物	1466-76-8	2	11007.6	19900.3	22010.8	21705.3	19057.6	7319.91	15976.9	29472.6	14898.4	17867.8	14080.1	11846.8	14935.5	17359.8	13650.8	15794.4	14773.7	15427.5	17124.1	7377.77	9267.6	14246.2	10910	14262.3	9977.12	24834.1	15276	25079.5	27953	28762.1	24900.8	18818.2	23496.9	24221.2	18167.3	19882	20544.1	11857.5	17144.3	1.51346
MEDN2111	C8H15NO6	2-(Acetylamino)-2-deoxy-A-D-glucopyranose	2-（乙酰氨基）-2-脱氧-A-D-吡喃葡萄糖	Alcohol and amines	醇、胺类	Amines	胺类	10036-64-3	2	168998	94682.5	78698.2	44347.7	9107.83	85894.6	74953.3	31168.9	43457.7	46419.1	124216	89493.3	64325.7	41730.4	77017.4	45803.6	36037.9	91860.7	77391	107145	20353.1	96589.2	108244	30983	135287	28011.6	33885.1	36460.9	23338.2	23609.1	39936.8	48999.6	50026.8	41574.9	20516.4	23341.6	47310	44560.1	43338.1	1.16126
MEDN0431	C12H17N5O5	2-(Dimethylamino)Guanosine	2-（二甲氨基）鸟苷	Nucleotide and Its metabolites	核苷酸及其代谢物	Nucleotide and Its metabolites	核苷酸及其代谢物	2140-67-2	2	218119	307943	296144	294329	235684	199144	268083	230676	330097	303939	324301	346441	281541	270227	227084	331453	237133	282848	234688	329557	387106	368774	328863	257034	388922	270541	246746	243198	220582	263795	220166	213378	199849	179132	214247	260131	287503	235311	209410	1.75832
MEDP2590	C10H14N6O4	2-Aminoadenosine	2-氨基腺苷	Nucleotide and Its metabolites	核苷酸及其代谢物	Nucleotide and Its metabolites	核苷酸及其代谢物	2096-10-8	2	551880	480602	647361	467631	436129	354455	525279	515496	729207	623227	572094	546034	416437	531879	531743	689668	575320	587691	390972	400055	611338	569984	317464	824709	425104	1.0086e+06	463123	449230	396916	418589	371771	466545	378363	282638	403435	440385	547071	506761	538402	1.34583
MEDP0617	C7H7NO4	2-Furoylglycine	N-(2-糠酰)甘氨酸	Amino acid and Its metabolites	氨基酸及其代谢物	Amino acid derivatives	氨基酸衍生物	5657-19-2	2	24544.4	102635	64570.1	34423.4	14433	21154.1	67040.6	80059.7	77640.1	41123.5	22436	67721.9	31821.1	271782	5846.86	77004.3	87347	42998.9	14067.9	57948.6	27353.5	67890.2	32623.9	31091.2	252980	49402.7	88587.2	43885.2	53432	49886.6	382328	36473.8	262387	356116	70766.5	224692	51331.1	40444.4	264091	1.2504
MEDP1251	C7H5NS2	2-Mercaptobenzothiazole	2-巯基苯并噻唑	Heterocyclic compounds	杂环化合物	Heterocyclic compounds	杂环化合物	149-30-4	1	2.44165e+06	3.10538e+06	5.05909e+06	2.47215e+06	2.79175e+06	6.58359e+06	5.47723e+06	3.5913e+06	723249	3.47336e+06	3.84638e+06	5.53983e+06	2.31106e+06	2.27074e+06	2.26281e+06	3.30866e+06	5.53621e+06	3.47431e+06	2.51027e+06	2.83559e+06	2.18479e+06	4.63912e+06	1.49452e+06	2.87399e+06	2.42247e+06	2.53873e+06	2.67011e+06	10760	16729.7	13854.2	6202.85	4870.93	8335.86	5923.55	13280.3	11352.9	13515.4	3096.44	5931	3.13505
MEDN0568	C11H15N5O5	2-Methylguanosine	2-甲基鸟苷	Nucleotide and Its metabolites	核苷酸及其代谢物	Nucleotide and Its metabolites	核苷酸及其代谢物	2140-77-4	2	144456	206138	168066	160507	162660	193257	173518	161447	281286	176168	265538	233916	198682	190025	189807	230841	172109	159058	142259	136529	212306	203050	169430	171884	196777	172595	176777	159664	107355	161997	182306	135267	76230.5	150108	122138	173035	209491	146001	105011	1.6911
MEDN1699*009	C7H14O2	2-Methylhexanoic acid	2-甲基己酸	Organic acid and Its derivatives	有机酸及其衍生物	Organic acid and Its derivatives	有机酸及其衍生物	4536-23-6	2	138957	131642	129275	158319	99420.1	154541	160255	96599.6	62429.7	108468	134641	169375	79008.2	121491	134148	66852.8	86031	116003	68840.1	89539.9	73186.9	82368.9	83606.9	69558.6	86945.9	144760	87073.5	158936	152387	141999	119967	137411	100564	177986	94198.6	124006	125942	125237	227342	1.35321
MEDN2150	C12H18O11	2-O-α-D-glucopyranosyl-L-ascorbic acid	2-O-α-D-吡喃葡萄糖基-L-抗坏血酸	Carbohydrates and Its metabolites	碳水化合物及其代谢物	Sugar derivatives	糖衍生物	129499-78-1	2	588031	789146	89204.8	79985.2	102871	628799	908545	66097.1	119227	82371.8	773140	864073	949152	138698	1.20419e+06	138282	78736.3	757634	764500	629725	89981	897293	768232	107363	683353	79533.8	105857	91854.5	119719	38276.2	125634	91862.6	70480.5	60184.9	76363.8	100511	85582.5	61542.2	91572.6	1.66214
MEDP1720	C8H9NO2	2-Phenylglycine	DL-苯甘氨酸	Amino acid and Its metabolites	氨基酸及其代谢物	Amino acid derivatives	氨基酸衍生物	2835-06-5	1	141958	155408	139108	169575	192198	173914	235778	184775	198911	195633	246185	233740	174996	333544	290213	210864	182583	264090	227835	213011	255588	252443	245154	350110	274986	250260	259670	122843	178249	181761	168231	156499	178239	148894	158689	152140	154298	167356	176068	1.8576
MEDN1148*052	C16H32O3	2-hydroxyhexadecanoic acid	2-羟基十六酸	FA	脂肪酰类	FFA	游离脂肪酸	764-67-0	1	1.8329e+06	1.99983e+06	1.58036e+06	2.94858e+06	1.68412e+06	2.10055e+06	1.44401e+06	1.95649e+06	1.52531e+06	1.44364e+06	1.9717e+06	4.18624e+06	2.12393e+06	1.74222e+06	2.15742e+06	1.57974e+06	1.39723e+06	2.94123e+06	1.93047e+06	2.05632e+06	1.13823e+06	1.67543e+06	2.07571e+06	2.10837e+06	1.66026e+06	2.0928e+06	2.53001e+06	1.57723e+06	1.17756e+06	1.93269e+06	1.27872e+06	1.54991e+06	2.15604e+06	2.07842e+06	858910	1.07271e+06	1.55661e+06	1.8142e+06	2.24231e+06	1.10193
MEDP2105	C16H34O9	3,6,9,12,15,18,21-Heptaoxatricosane-21,23-diol	3,6,9,12,15,18,21-七氧杂二十三烷-21,23-二醇	Benzene and substituted derivatives	苯及其衍生物	Benzene and substituted derivatives	苯及其衍生物	5117-19-1	1	53768.9	144750	141001	211854	95490.9	87391.3	135529	147956	124207	83108.7	97893.8	58808.7	108095	205291	66379.1	97938.8	150345	138592	99767.5	81739.5	106193	46760.6	87279.6	57015.3	64021.7	199797	206043	1.63235e+06	2.26021e+06	1.60221e+06	21429.5	42690.6	38042.6	40313.6	1.2062e+06	1.27649e+06	2.55383e+06	1.22099e+06	1.61435e+06	1.63891
MEDN0833	C7H8O5	3-Dehydroshikimate	3-脱氢莽草酸	Organic acid and Its derivatives	有机酸及其衍生物	Organic acid and Its derivatives	有机酸及其衍生物	2922-42-1	2	1.19469e+06	1.44273e+06	364062	411427	433909	1.23743e+06	1.29828e+06	360869	443187	432971	2.04343e+06	1.62471e+06	1.19219e+06	353505	1.41968e+06	409809	454673	1.02007e+06	1.73079e+06	1.62578e+06	242473	1.42224e+06	1.76501e+06	310687	1.99258e+06	388882	399344	343163	428140	291657	374088	378046	386311	311467	471343	453409	432247	401782	336477	1.45504
MEDN0293	C3H6O3	3-Hydroxypropanoic Acid	3-羟基丙酸	Organic acid and Its derivatives	有机酸及其衍生物	Organic acid and Its derivatives	有机酸及其衍生物	503-66-2	2	43931.1	46616.9	129120	40845.4	30181.4	17912.4	33740.3	55049.9	36755.8	13654.2	30570.1	47478.1	18820.8	24624.9	42135.3	26008.8	14340.5	38362.6	35546.7	45948.4	37026.4	30486.5	42869.3	19325.5	33172.4	33744.5	24114.5	35535.5	48424.4	51624.2	82639.3	108183	42618.6	51492.2	47478.6	38177.9	35040.9	48370.4	39067.3	1.34378
MEDP0270	C12H13NO2	3-Indolebutyric Acid	吲哚-3-丁酸	Heterocyclic compounds	杂环化合物	Indole and Its derivatives	吲哚及其衍生物	133-32-4	1	5.91293e+06	6.19604e+06	6.5344e+06	7.31368e+06	7.42625e+06	7.32441e+06	7.31505e+06	7.69139e+06	7.75795e+06	8.23874e+06	8.49232e+06	8.74886e+06	7.75062e+06	8.89708e+06	8.60652e+06	9.89204e+06	9.10869e+06	9.69537e+06	9.05995e+06	8.65582e+06	9.49171e+06	9.99831e+06	9.31593e+06	1.03076e+07	9.35675e+06	1.04345e+07	1.07114e+07	5.49142e+06	5.34596e+06	5.56731e+06	5.80416e+06	5.47998e+06	6.93086e+06	6.33107e+06	5.96213e+06	6.10483e+06	6.61304e+06	6.32051e+06	5.94367e+06	2.49017
MEDP2524	C4H11NS	3-Methylthiopropylamine	3-甲基硫代丙胺	Alcohol and amines	醇、胺类	Amines	胺类	4104-45-4	2	502685	450143	376945	373670	377043	370446	288207	376952	335961	353637	243830	292704	214365	357045	267087	314822	268223	240452	210631	161568	325992	262617	148129	376943	72044.4	356483	315919	408144	373619	533329	409064	303740	477908	492382	420202	429098	456892	406924	436824	1.51079
MEDP2103	C8H8O2	3-methyl-4-hydroxybenzaldehyde	3-甲基-4-羟基苯甲醛	Benzene and substituted derivatives	苯及其衍生物	Benzene and substituted derivatives	苯及其衍生物	15174-69-3	2	277976	588667	427303	479087	120973	301293	203056	774597	139015	346639	712949	255834	284683	121178	429032	280836	172207	249535	307448	542234	884456	611450	344174	223797	204698	403252	302175	299382	270501	317477	78269.8	187686	472970	170229	205098	185169	225377	200259	225891	1.13158
MEDP2377	C6H7N3O	3-pyridyl-amidoxime	3-吡啶基脒肟	Heterocyclic compounds	杂环化合物	Pyridine and pyridine derivatives	吡啶及其衍生物	1594-58-7	2	72994.7	70332.6	8852.39	19908.9	28832.2	52755.1	47649.8	11773	12207.6	21985.9	72548.7	75580.4	47653	24697.3	45483.6	23282.9	16634.1	77667.2	79046.6	57633.8	26938.8	86463.6	48350.8	15530.9	33496.3	25569.6	12096.9	15306.9	12206.6	14293.7	26951.4	28573.1	12360.6	15733.5	19098	13472.1	24711	24185.7	11091.4	1.42199
MEDN2178	C9H8N2O2	4-(Hydroxyamino)quinoline 1-oxide	4-（羟基氨基）喹啉1-氧化物	Benzene and substituted derivatives	苯及其衍生物	Benzene and substituted derivatives	苯及其衍生物	4637-56-3	2	2190.17	4270.92	10139.3	14433.1	11322.9	3741.01	4353.36	16854.9	13202.8	10242.1	10224.2	4301.98	5872.17	15356.2	6757.91	16064	15084.9	7126.95	3368.75	3123.97	14428.6	6747.2	3689.65	18124.4	2173.53	21243.1	17856.4	10141.5	12594.7	14113.7	15454.5	11339.3	13639.4	13653.9	15634.1	15972.9	14865.9	17352.7	15669.9	1.2201
MEDN0128	C8H8O3	4-Hydroxy-3-methoxybenzaldehyde	4-羟基-3-甲氧基苯甲醛	Benzene and substituted derivatives	苯及其衍生物	Phenolics	苯酚类	121-33-5	1	615259	877761	1.02812e+06	677223	528378	567812	579518	776918	368827	577570	518606	453390	519298	791411	687926	427388	325471	694606	514416	319786	258569	484378	1.27705e+06	284026	356806	861104	360889	871928	1.08709e+06	972069	883846	670432	825538	829670	951624	837994	695835	977711	484312	1.61267
MEDP2703	C9H11NO2	4-Hydroxy-4-(pyridin-2-yl)butan-2-one	4-羟基-4-（吡啶-2-基）丁-2-酮	Heterocyclic compounds	杂环化合物	Pyridine and pyridine derivatives	吡啶及其衍生物	6337-41-3	2	1.04073e+07	1.00721e+07	1.01181e+07	1.0842e+07	9.7983e+06	1.01232e+07	9.59904e+06	8.93592e+06	8.59907e+06	8.4382e+06	9.81797e+06	9.87929e+06	8.51915e+06	7.97908e+06	8.03778e+06	7.8924e+06	7.02094e+06	8.30772e+06	8.1309e+06	7.31538e+06	6.48798e+06	7.40607e+06	7.77184e+06	6.31424e+06	7.50942e+06	6.47814e+06	6.03108e+06	1.13276e+07	1.13248e+07	1.15754e+07	1.20458e+07	1.08479e+07	1.08413e+07	1.14683e+07	1.14086e+07	1.10529e+07	1.09279e+07	1.05512e+07	1.00005e+07	2.2933
MEDN1909	C7H6O3	4-Hydroxybenzoic Acid	4-羟基苯甲酸	Benzene and substituted derivatives	苯及其衍生物	Phenolic acids	酚酸类	99-96-7	1	835704	734102	808740	854419	575612	591624	634380	450195	511043	534024	435807	619575	454595	483760	1.088e+06	342726	244427	635568	530456	542485	310823	568150	575337	276739	525783	469861	508700	648525	683887	764965	2.24098e+06	2.97392e+06	1.97957e+06	2.39909e+06	644737	436890	680520	736732	685124	1.80809
MEDN0739	C7H8O2	4-Hydroxybenzyl alcohol	4-羟基苯甲醇	Benzene and substituted derivatives	苯及其衍生物	Benzene and substituted derivatives	苯及其衍生物	623-05-2	1	10479.3	23116.6	56287.8	35559.2	41923.5	15943.1	28891.3	44524.8	77690.4	78255.8	35049.9	28401.5	18458.1	88358.7	19798.1	64196	68164.1	20072	19973.8	23969.3	88197	20388.7	21556.1	62842.1	9734.08	54030.8	42619.6	54975.7	56248.7	57540.3	55699.5	65742.5	67987.9	56782.1	64041.5	48489.9	61340.3	51349.2	50044.2	1.22995
MEDP0394	C20H28O3	4-Hydroxyretinoic Acid	4-羟视黄酸	CoEnzyme and vitamins	辅酶和维生素	CoEnzyme and vitamins	辅酶和维生素	66592-72-1	1	165225	426907	72711.7	134234	107561	223090	84594.7	184068	169784	71754.2	220231	141195	158350	97203.9	377658	72554.9	94758.7	169354	121022	151935	132368	210789	121664	57506.6	91032.6	63259.3	55778.3	224775	137802	192494	444736	219853	123105	223884	140984	221995	149562	225688	233637	1.38552
MEDN1740*009	C7H14O2	4-Methylhexanoic acid	4-甲基己酸	Organic acid and Its derivatives	有机酸及其衍生物	Organic acid and Its derivatives	有机酸及其衍生物	1561-11-1	2	138957	131642	129275	158319	99420.1	154541	160255	96599.6	62429.7	108468	134641	169375	79008.2	121491	134148	66852.8	86031	116003	68840.1	89539.9	73186.9	82368.9	83606.9	69558.6	86945.9	144760	87073.5	158936	152387	141999	119967	137411	100564	177986	94198.6	124006	125942	125237	227342	1.35321
MEDP0401	C11H15N5O3S	5'-Deoxy-5'-(Methylthio) Adenosine	5-脱氧-5-甲硫腺苷	Nucleotide and Its metabolites	核苷酸及其代谢物	Nucleotide and Its metabolites	核苷酸及其代谢物	2457-80-9	1	536732	539982	660169	514796	499705	538799	635444	641805	623790	898929	1.9823e+06	596329	632574	496221	674855	586867	361259	465094	588833	773473	741248	838000	772723	727397	1.17041e+06	666338	490954	602974	502778	454131	670357	559627	581301	630666	469772	535255	590500	414285	439150	1.03124
MEDN1022	C9H10N2	5,6-Dimethylbenzimidazole	5,6-二甲基苯并咪唑	Heterocyclic compounds	杂环化合物	Heterocyclic compounds	杂环化合物	582-60-5	1	97036.3	147315	244534	251019	170776	96728.8	137128	327061	252718	196340	143988	115077	100137	236767	130851	255892	291231	114750	142647	102683	236118	124644	102213	240903	88359.7	261207	296521	199666	218965	195828	237329	220913	267818	317377	306005	268070	244344	283696	245042	1.36655
MEDP1949	C8H14N3O7P	5-Aminoimidazole ribonucleotide	5-氨基咪唑核糖核苷酸	Nucleotide and Its metabolites	核苷酸及其代谢物	Nucleotide and Its metabolites	核苷酸及其代谢物	25635-88-5	1	1.21753e+06	1.87004e+06	530396	778377	489531	697317	820905	803385	617165	490530	1.08991e+06	1.56213e+06	754808	927026	985637	838902	697199	1.73626e+06	2.54238e+06	1.09453e+06	719529	1.20928e+06	1.1565e+06	1.12252e+06	1.25497e+06	1.30269e+06	792329	617154	694398	658624	712757	448705	304820	682194	532362	554675	782368	699174	672948	1.63683
MEDN1908	C9H8O6	5-Carboxyvanillic Acid	5-羧香草酸	Organic acid and Its derivatives	有机酸及其衍生物	Organic acid and Its derivatives	有机酸及其衍生物	2134-91-0	2	610253	575277	570995	561374	509163	537327	492095	496109	488115	461927	432322	465124	474209	443989	448475	435001	431478	423727	412990	416085	415356	407226	410877	394272	379032	366151	402311	604013	621191	605798	629249	629746	590420	618444	591739	570988	567753	602252	581908	2.44183
MEDP2691	C11H15N4O7PS	6-Methylthiopurine 5'-monophosphate ribonucleotide	6-甲基硫嘌呤5′-单磷酸核糖核苷酸	Nucleotide and Its metabolites	核苷酸及其代谢物	Nucleotide and Its metabolites	核苷酸及其代谢物	7021-52-5	2	675524	636258	1.77377e+06	1.48567e+06	656998	1.3489e+06	1.10691e+06	1.38914e+06	1.67265e+06	1.46191e+06	929012	911156	778962	1.46062e+06	1.09697e+06	1.23645e+06	1.17197e+06	758506	794710	896733	1.77844e+06	822214	444787	1.13535e+06	308032	1.36184e+06	1.05328e+06	1.98319e+06	1.85047e+06	2.16007e+06	1.69612e+06	1.3506e+06	1.59255e+06	1.68195e+06	1.66779e+06	2.23406e+06	2.26893e+06	2.33631e+06	1.79679e+06	1.93589
MEDP2796	C27H44O2	7-Ketocholesterol	7-酮胆固醇	Hormones and hormone related compounds	激素及激素相关物质	Hormones and hormone related compounds	激素及激素相关物质	566-28-9	2	1.02979e+06	1.08382e+06	1.30903e+06	1.26876e+06	1.21933e+06	923355	1.18292e+06	1.32517e+06	807906	911966	930561	847298	944581	1.34482e+06	926669	837250	1.34742e+06	1.00233e+06	858395	900367	1.18362e+06	885239	944009	859090	1.19701e+06	1.04663e+06	1.15879e+06	2.18126e+06	2.33325e+06	2.16139e+06	2.14891e+06	2.15607e+06	1.23172e+06	2.03135e+06	1.94976e+06	1.92501e+06	1.48303e+06	1.39006e+06	1.20411e+06	2.57308
MEDN1731	C7H5N3O2	7-Nitroindazole	7-硝基吲唑	Heterocyclic compounds	杂环化合物	Heterocyclic compounds	杂环化合物	2942-42-9	2	19234.4	34768.5	20783.1	30681.7	30757.4	21349.2	56806.7	27352.9	30426.7	22852.4	25671.5	16688	28910.5	24126	25031.3	27242.4	39936.8	27385	27485.7	27233	23559.6	35634.2	20930.7	16041	21701.6	28839.4	30110	69008.6	40583.4	33877.4	44153.2	35011.6	44026.5	35806.5	18625.9	28212.4	80263.9	48792.2	28165.1	1.56961
MEDN1398	C8H17NO2	8-Aminooctanoic Acid	8-氨基辛酸	Organic acid and Its derivatives	有机酸及其衍生物	Organic acid and Its derivatives	有机酸及其衍生物	1002-57-9	2	1.47924e+06	2.44588e+06	5.06267e+06	5.88513e+06	4.78916e+06	1.78809e+06	2.81354e+06	7.33648e+06	5.91172e+06	4.59413e+06	2.35551e+06	2.27596e+06	2.13406e+06	5.50116e+06	2.77677e+06	6.08486e+06	6.65354e+06	2.5109e+06	2.41488e+06	1.93144e+06	5.7025e+06	2.14885e+06	2.09963e+06	5.75833e+06	1.34921e+06	6.53212e+06	6.42792e+06	5.32148e+06	5.34744e+06	4.87518e+06	5.90781e+06	5.88283e+06	6.57536e+06	7.24212e+06	7.57238e+06	6.97425e+06	5.78617e+06	6.61542e+06	6.32517e+06	1.54112
MEDN0398	C20H32O2	AA	花生四烯酸	FA	脂肪酰类	FFA	游离脂肪酸	506-32-1	1	8.06958e+06	7.51234e+06	8.3254e+06	9.34149e+06	1.31505e+07	8.20513e+06	8.18453e+06	9.62099e+06	8.74663e+06	1.28371e+07	9.97797e+06	1.07553e+07	6.68534e+06	1.09869e+07	7.45702e+06	1.10769e+07	6.51689e+06	8.31866e+06	1.10001e+07	7.20632e+06	8.84114e+06	8.72068e+06	1.03457e+07	1.082e+07	7.63933e+06	8.06952e+06	8.97395e+06	4.79429e+06	3.14616e+06	3.34983e+06	4.4869e+06	4.90785e+06	6.67303e+06	4.72916e+06	3.04031e+06	3.63177e+06	5.77061e+06	5.31501e+06	5.02385e+06	2.7297
MEDN2290	C30H39NO3	AMC Arachidonoyl Amide	AMC花生四烯酰胺	FA	脂肪酰类	Others	其他	862913-13-1	2	563564	263597	198319	313923	82355.9	104622	260593	240263	202069	435903	161396	128802	143554	150888	145133	252160	207138	235289	181348	151772	284647	166681	209606	144318	106724	439891	365289	160362	179111	132281	270348	157166	141080	157622	165913	105350	157770	160858	127333	1.0584
MEDP1740	C3H5NO	Acrylamide	丙烯酰胺	Alcohol and amines	醇、胺类	Amines	胺类	79-06-1	2	918850	1.50942e+06	1.22826e+06	1.73715e+06	882888	982508	1.44942e+06	1.99569e+06	1.06907e+06	1.19295e+06	1.93992e+06	1.64956e+06	1.2016e+06	1.88229e+06	1.25708e+06	1.53e+06	1.86909e+06	1.42101e+06	1.37447e+06	1.14138e+06	1.95975e+06	1.38104e+06	1.10669e+06	1.21918e+06	924561	3.004e+06	1.45388e+06	975610	1.44176e+06	1.35914e+06	1.24939e+06	792229	593949	993356	980622	863058	1.34662e+06	937230	1.10221e+06	1.59713
MEDN0153	C10H14N5O7P	Adenosine 5'-Monophosphate	5'-腺嘌呤核苷酸	Nucleotide and Its metabolites	核苷酸及其代谢物	Nucleotide and Its metabolites	核苷酸及其代谢物	61-19-8	2	7.7992e+06	9.22212e+06	7.21667e+06	7.32369e+06	6.81702e+06	7.5501e+06	7.59857e+06	8.07645e+06	7.88969e+06	7.44639e+06	8.32652e+06	8.40917e+06	7.65719e+06	8.44483e+06	6.96045e+06	8.61515e+06	8.09126e+06	7.74799e+06	8.02383e+06	8.17958e+06	7.76442e+06	8.3178e+06	7.95424e+06	7.83264e+06	7.02728e+06	7.90297e+06	7.61774e+06	10410.9	10150.1	4915.64	6389.56	3337.54	4272.54	10622.7	4636.94	7200.41	9383.6	10306.9	13012.8	3.17759
MEDP0041	C6H12N2O3	Ala-Ala	L-丙氨酰-L-丙氨酸	Amino acid and Its metabolites	氨基酸及其代谢物	Small Peptide	小肽	1948-31-8	1	7.7992e+06	9.22212e+06	7.21667e+06	7.32369e+06	6.81702e+06	7.5501e+06	7.59857e+06	8.07645e+06	7.88969e+06	7.44639e+06	8.32652e+06	8.40917e+06	7.65719e+06	8.44483e+06	6.96045e+06	8.61515e+06	8.09126e+06	7.74799e+06	8.02383e+06	8.17958e+06	7.76442e+06	8.3178e+06	7.95424e+06	7.83264e+06	7.02728e+06	7.90297e+06	7.61774e+06	902980	617289	420578	4282.12	3084.16	9609.4	11122.2	819954	612963	1.04437e+06	930529	695538	2.6263
MEDN2110	C8H16N2O3S	Ala-Met	L-丙氨酸-L-蛋氨酸	Amino acid and Its metabolites	氨基酸及其代谢物	Small Peptide	小肽	14486-05-6	2	38846.3	38672.3	44226.3	46406.7	12045.1	27034.3	33670.6	28462.1	53858.3	41779.1	22465	36256.8	40730.1	48033.5	52209.6	34394.2	40197.9	41004.2	42900	32865.9	52997	29158.1	35505.3	46358	33171.9	52085.9	30369	43396.7	39667.6	42511.4	46921.3	45951.1	52268.3	55231	49761.1	48340.3	47719	40882.3	55010.3	1.23414
MEDN2310	C23H39O7P	Arachidonoyl LPA	1-花生四烯醇-2-羟基-sn-甘油-3-磷酸	GP	甘油磷脂类	LPA	溶血磷脂酸	-	2	1.14676e+06	323958	300228	389627	179690	1.06786e+06	378368	196597	279210	271148	749953	389519	539372	265811	284883	225587	290750	796062	407619	541595	222535	382020	512450	271038	880587	406699	222087	165902	116363	118795	74546.5	102071	123974	106517	112688	108179	193197	192819	181627	2.3487
MEDN2271	C24H37N7O7	Arg-Phe-Val-Asp	精氨酸-苯丙氨酸-缬氨酸-天冬氨酸	Amino acid and Its metabolites	氨基酸及其代谢物	Small Peptide	小肽	-	2	15437.9	13833	12270.9	17326.2	14056.6	15860.7	15128.1	11786.8	12940.3	12557.2	26050.6	18020.6	14081.2	13028.6	14697.6	18052.6	14687.1	17197.6	14080	14689.4	11942.4	19733.8	15478.3	15678.4	15471.7	13430.9	15983.8	27428.6	23774.2	27402.3	23711.2	17873.9	12793.1	18487	18316.3	16994.2	13919.5	15013	13417.5	1.33012
MEDP0239	C6H8O6	Ascorbic acid	抗坏血酸	CoEnzyme and vitamins	辅酶和维生素	CoEnzyme and vitamins	辅酶和维生素	50-81-7	2	1.30021e+08	1.33352e+08	4.21683e+07	4.24385e+07	4.65295e+07	1.09877e+08	9.11544e+07	3.88346e+07	3.95354e+07	4.13008e+07	1.55065e+08	1.21689e+08	8.07024e+07	4.46844e+07	9.45015e+07	4.87691e+07	4.29997e+07	1.2519e+08	1.62213e+08	1.14033e+08	3.76536e+07	1.39414e+08	1.17e+08	4.20559e+07	1.24916e+08	5.09841e+07	4.25405e+07	3.76434e+07	4.08875e+07	4.26588e+07	4.28452e+07	4.24989e+07	4.37916e+07	4.05073e+07	4.12094e+07	4.37186e+07	4.10511e+07	3.85767e+07	3.83213e+07	1.55981
MEDN1949*045	C9H17N3O4	Asn-Val	L-天冬酰胺-L-缬氨酸	Amino acid and Its metabolites	氨基酸及其代谢物	Small Peptide	小肽	145314-87-0	2	22175.4	24004.4	14301.6	27199.9	11081.8	34609.6	28896	13649	15139.1	21810.9	30154	21956.8	43345.3	16863	26487	4587.87	5156.46	21738	25485.9	24321.8	19266.4	24731.6	30402.5	10041.4	35881.1	16541.1	20709.2	11750.7	2957.24	8171.87	16881.7	15938.8	7759.66	9595.67	15259.2	11505.8	17118.5	11954.8	11776.2	1.48783
MEDP0363	C9H11N5O3	Biopterin	生物蝶呤	Heterocyclic compounds	杂环化合物	Pteridines and derivatives	蝶啶及其衍生物	22150-76-1	1	67608.2	74999.9	80798.9	85576.7	93932	115673	74987	68047.7	102418	94999.7	73027.5	108122	84309.6	101708	105560	116353	102129	91397.3	72378.2	75337	112246	134807	55583.2	104620	69822	103013	95055.4	66570.3	75337	50645.2	67937.3	59551.5	67479.4	68322.5	62913	77532.8	88461.2	68103.6	81900.4	1.76647
MEDP2270	C10H5Cl2NO3	CAY10577	CAY10577	Benzene and substituted derivatives	苯及其衍生物	Benzene and substituted derivatives	苯及其衍生物	300675-28-9	2	22386.3	18825.1	27285.5	29667.7	23179	21428	29605.8	22101.2	21091.3	26437.4	19286	30847.9	28072.6	31902.8	28715.2	35719.1	39870.3	33522.1	26032.5	30303.6	29356.5	38752.9	27684.8	31946.9	24755.7	36995	34849	29089.6	17746.7	10532.2	25445	25178.9	21656.9	20224.5	25708.3	12632.1	16901.4	22906.1	23077.9	1.82755
MEDN2280	C12H16O5	CMPF	3-羧基-4-甲基-5-丙基-2-呋喃丙酸	Organic acid and Its derivatives	有机酸及其衍生物	Organic acid and Its derivatives	有机酸及其衍生物	86879-39-2	2	3.22445e+06	6.21509e+06	1.76478e+06	2.15968e+06	4.58704e+06	7.84986e+06	2.1707e+07	5.41514e+06	2.39838e+06	3.40218e+07	4.36943e+06	1.07739e+07	2.77251e+06	6.03713e+06	1.60036e+06	4.54113e+06	3.82833e+06	280276	9.70731e+06	4.90238e+06	1.94707e+06	6.12729e+06	3.2435e+06	6.01923e+06	1.70407e+06	1.39412e+07	2.20653e+06	1.01284e+06	6.57229e+06	578101	2.47615e+06	2.78282e+06	6.23169e+06	1.06133e+06	1.48027e+06	1.76753e+06	2.93583e+06	3.77726e+06	288407	1.27559
MEDP2145	C6H11NO	Caprolactam	己内酰胺	Heterocyclic compounds	杂环化合物	Heterocyclic compounds	杂环化合物	105-60-2	2	713039	240403	967142	332635	309395	185531	408124	316909	377697	272149	339803	428950	680633	416975	324101	367360	273710	245962	423435	347272	289517	409539	249378	318170	427286	405302	292381	219176	284644	411245	207980	271390	243436	228219	274339	220052	304105	243725	275650	1.41265
MEDP1389	C25H49NO4	Carnitine C18:0	肉碱 C18:0	FA	脂肪酰类	CAR	酰基肉碱	-	1	98116	128848	146219	115235	154616	108154	86562.9	89952.5	138000	125252	97754.6	100757	138628	146509	90015.2	166978	171480	103976	104782	179595	99966.1	126449	130406	147857	49664	143439	119664	92781.9	93900.3	137077	106701	77569.7	89660.1	74099.9	60894.2	71355	106137	102527	76031.7	1.58799
MEDP2867	C29H51NO4	Carnitine C22:3	肉碱 C22:3	FA	脂肪酰类	CAR	酰基肉碱	-	2	338399	660695	453525	554641	338443	304342	471308	564142	448239	457330	348423	553724	365967	628844	428175	543949	528977	571129	680114	563989	548108	515600	529706	495090	431447	718712	496848	435137	418077	432498	321988	359659	306469	423898	401474	387816	555103	480866	427668	1.31155
MEDP2813	C11H21NO5	Carnitine C4-OH	肉碱 C4-OH	FA	脂肪酰类	CAR	酰基肉碱	-	2	948122	1.17338e+06	771059	932759	7.3687e+06	2.08576e+06	1.46401e+06	585004	1.19111e+06	1.39043e+06	947580	1.19922e+06	1.61471e+06	1.99869e+06	393912	1.40515e+06	1.62636e+06	315682	379235	1.04525e+06	538258	1.11557e+06	486559	544187	459973	180045	3.29689e+06	661218	415418	627156	499622	561854	1.074e+06	574724	186882	642820	521003	416649	309214	1.31458
MEDP1442*140	C11H21NO4	Carnitine C4:0	肉碱 C4:0	FA	脂肪酰类	CAR	酰基肉碱	-	2	1.21229e+07	8.1195e+06	9.66934e+06	1.18876e+07	3.55953e+06	4.82178e+06	1.15671e+07	5.92723e+06	8.9209e+06	4.96543e+06	1.29894e+07	1.1207e+07	9.313e+06	1.16931e+07	5.19381e+06	6.57957e+06	1.56659e+07	3.41375e+06	5.12005e+06	5.74682e+06	7.87898e+06	8.02959e+06	7.23472e+06	8.83944e+06	6.90462e+06	9.77622e+06	1.04415e+07	7.90331e+06	8.19466e+06	4.59691e+06	8.39227e+06	5.28782e+06	5.00022e+06	6.90583e+06	5.12727e+06	4.03103e+06	7.42625e+06	5.37434e+06	4.37004e+06	1.24792
MEDP2814	C12H23NO5	Carnitine C5-OH	肉碱 C5-OH	FA	脂肪酰类	CAR	酰基肉碱	-	2	511479	517936	433054	985365	668724	537115	1.56265e+06	743696	613102	434294	672983	675481	572653	618520	366252	539210	389856	421400	376869	1.1259e+06	965327	864937	518937	784239	656555	764849	738358	445155	615689	565315	693936	484776	679957	318390	325212	456529	411167	496314	258699	1.35866
MEDP1289	C13H25NO4	Carnitine C6:0	肉碱 C6:0	FA	脂肪酰类	CAR	酰基肉碱	6418-78-6	1	3.61748e+06	9.41975e+06	1.41393e+06	1.9092e+06	2.66804e+06	1.52544e+06	1.52909e+06	1.50435e+06	2.18287e+06	1.76261e+06	3.37177e+06	2.24043e+06	2.5534e+06	2.28632e+06	1.36269e+06	2.67577e+06	1.94586e+06	755085	966629	1.98753e+06	1.26199e+06	1.71681e+06	1.79343e+06	2.13147e+06	429816	7.1887e+06	3.63434e+06	1.62231e+06	1.22455e+06	1.37678e+06	2.18009e+06	957808	1.29455e+06	1.94498e+06	192846	332323	986863	903032	523590	1.62251
MEDP1422	C15H29NO5	Carnitine C8-OH	肉碱 C8-OH	FA	脂肪酰类	CAR	酰基肉碱	-	1	2.08158e+06	1.81648e+06	1.35414e+06	1.22527e+06	1.32566e+06	1.94681e+06	1.9357e+06	1.21108e+06	2.13351e+06	1.66865e+06	5.04663e+06	2.46099e+06	2.07721e+06	1.82528e+06	1.04533e+06	2.2903e+06	1.51422e+06	593872	856047	2.00341e+06	883152	3.16126e+06	1.67704e+06	1.21587e+06	387063	1.38455e+06	1.426e+06	953181	1.12702e+06	1.89857e+06	1.37474e+06	1.70272e+06	1.9373e+06	889561	170653	497487	663914	658397	318630	1.48279
MEDP1427	C15H29NO4	Carnitine C8:0	肉碱 C8:0	FA	脂肪酰类	CAR	酰基肉碱	3671-77-0	1	1.71691e+07	4.94278e+07	4.46646e+06	9.38574e+06	4.00025e+06	5.48872e+06	5.21168e+06	5.51232e+06	7.65386e+06	4.94383e+06	1.64263e+07	8.08462e+06	8.42788e+06	5.78823e+06	6.14921e+06	9.4604e+06	6.27475e+06	2.91894e+06	3.8801e+06	6.9723e+06	4.64582e+06	6.65519e+06	6.81179e+06	6.4403e+06	1.28925e+06	2.97814e+07	1.43382e+07	4.83322e+06	4.1166e+06	3.34116e+06	9.00581e+06	3.18376e+06	5.58953e+06	7.72071e+06	390817	867558	2.66135e+06	2.77844e+06	1.24762e+06	1.63587
MEDP1415	C16H29NO6	Carnitine C9:DC	肉碱 C9:DC	FA	脂肪酰类	CAR	酰基肉碱	-	2	146644	233787	57614.2	65368.8	61049.1	38936	70151.3	35456.9	82660.7	49820	149040	103593	140596	83263.6	25498.9	57714.2	46146.7	21994.1	21237	61626.5	48272.7	86179.3	46633.2	45892.2	29854.6	87440.5	162841	23822.6	31278.7	60746.2	98072.3	19468.4	17629.8	40075.5	9318.38	26254	33684.7	8161.02	16691.9	1.83095
MEDP0577*140	C11H21NO4	Carnitine isoC4:0	异丁酰肉碱	FA	脂肪酰类	CAR	酰基肉碱	25518-49-4	1	1.21229e+07	8.1195e+06	9.66934e+06	1.18876e+07	3.55953e+06	4.82178e+06	1.15671e+07	5.92723e+06	8.9209e+06	4.96543e+06	1.29894e+07	1.1207e+07	9.313e+06	1.16931e+07	5.19381e+06	6.57957e+06	1.56659e+07	3.41375e+06	5.12005e+06	5.74682e+06	7.87898e+06	8.02959e+06	7.23472e+06	8.83944e+06	6.90462e+06	9.77622e+06	1.04415e+07	7.90331e+06	8.19466e+06	4.59691e+06	8.39227e+06	5.28782e+06	5.00022e+06	6.90583e+06	5.12727e+06	4.03103e+06	7.42625e+06	5.37434e+06	4.37004e+06	1.24792
MEDN1718	C8H2Cl4O4	Chlorthal	四氯对苯二甲酸	Organic acid and Its derivatives	有机酸及其衍生物	Organic acid and Its derivatives	有机酸及其衍生物	2136-79-0	2	29763.8	60521.2	62350.4	89165.8	65473.8	39733.6	58248.7	74355.2	77209.5	70191.4	58360.5	34939.2	46406.8	81935.8	50679	85355.9	68607.2	32651.2	35129.2	31630.1	45938	40144.4	38826.4	62611.3	15434.2	69546.6	64924.1	72102.9	87936.6	65928	84080.3	99113.8	92149.1	82043.9	64435.3	69142	71596.1	64737.9	66311.8	1.39252
MEDP0428	C27H46O	Cholesterol	胆固醇	Hormones and hormone related compounds	激素及激素相关物质	Hormones and hormone related compounds	激素及激素相关物质	57-88-5	2	675318	900631	987069	1.24705e+06	864205	993646	778080	880768	1.09225e+06	1.07464e+06	882869	1.19421e+06	643323	801598	963086	1.1222e+06	711414	1.09512e+06	820517	869878	792824	1.57551e+06	1.00903e+06	989875	687795	1.03261e+06	947942	1.35987e+06	1.04293e+06	1.37384e+06	1.27708e+06	1.67034e+06	1.25108e+06	1.43668e+06	999919	1.19372e+06	1.16654e+06	1.37095e+06	1.06216e+06	1.89374
MEDN2285	C21H18O10	Chrysin-7-O-glucuronide	白杨素-7-O-葡糖苷酸	Benzene and substituted derivatives	苯及其衍生物	Benzene and substituted derivatives	苯及其衍生物	35775-49-6	2	47699.9	12989.3	8546.32	8525.49	3727.05	1210.66	57644.4	10102	22830.4	8223.47	7751.9	28994.3	13048.6	17844.7	2075.15	6145.06	10933.2	6297.6	17489.5	80835.3	19128.5	66655.5	34213.3	3013.89	14592.6	3549.57	7479.06	901.601	1652.95	14690.5	3143.88	3768.93	5878.49	1791.8	12744.2	2682.02	7803.81	9361.6	6301.33	1.38739
MEDP2756	C19H38N2O3	Cocamidopropyl betaine	椰油酰胺甜菜碱	FA	脂肪酰类	Others	其他	61789-40-0	2	969023	1.30502e+06	1.10684e+06	839517	533043	928289	610794	622983	984585	529008	1.03698e+06	508412	773390	514270	477239	436162	548077	559072	554846	1.16953e+06	575196	445609	425939	852238	627956	851889	653776	783428	982419	466360	611015	640691	1.31934e+06	1.08108e+06	1.46876e+06	1.4532e+06	1.37035e+06	1.27968e+06	1.05221e+06	1.41667
MEDP1161	C4H10N3O5P	Creatine phosphate	磷酸肌酸	Nucleotide and Its metabolites	核苷酸及其代谢物	Nucleotide and Its metabolites	核苷酸及其代谢物	922-32-7	2	39780.6	41054.4	17449.2	50897.4	28275.7	32453	42930.1	21548.2	24625.2	32453	48149.1	38735.2	21981.7	35175.5	32336.2	38985	6718.1	14366.5	34528	17181.2	30315.1	23605.2	16418.9	19791	49802.5	18846.4	22234.7	6289.42	38735.2	7184.79	15396.2	9101.12	25261.4	10060	26174	27226.9	32971.5	10802.6	16755.5	1.39295
MEDP1923	C14H16N2O4	Cyclo(Phe-Glu)	环(苯丙氨酸-谷氨酸)	Amino acid and Its metabolites	氨基酸及其代谢物	Small Peptide	小肽	-	2	74267.4	62341.3	341131	192016	57653.3	74377.1	141825	135770	169874	126973	83725.6	110195	124215	147038	77765.4	71776.5	222656	167202	117147	138119	184102	100900	76990.7	118624	101399	287141	159725	122926	118272	123253	73989.3	104786	42341.6	82804	67115.9	59866.3	121195	132785	67373.5	1.20329
MEDP2528	C6H11NO2	Cycloleucine	环亮氨酸	Amino acid and Its metabolites	氨基酸及其代谢物	Amino acid derivatives	氨基酸衍生物	52-52-8	1	3.88658e+07	2.10142e+07	1.89914e+07	1.75183e+07	1.47636e+07	8.21296e+06	1.35144e+07	1.72743e+07	4.2508e+07	2.3748e+07	1.38063e+07	2.99161e+07	1.63451e+07	1.98537e+07	1.20401e+07	1.87706e+07	2.08506e+07	1.42784e+07	1.78638e+07	9.91367e+06	1.94596e+07	2.6966e+07	1.90713e+07	2.33909e+07	2.15578e+07	2.2018e+07	1.65447e+07	3.48834e+07	3.87488e+07	4.2766e+07	1.26455e+07	4.90776e+07	3.19836e+07	1.50363e+07	2.26689e+07	1.71586e+07	1.62139e+07	3.3877e+07	2.88474e+07	1.18969
MEDP1748	C6H10N6	Cyromazine	环丙基三聚氰胺	Heterocyclic compounds	杂环化合物	Heterocyclic compounds	杂环化合物	66215-27-8	1	298666	226108	330457	362058	383768	458362	338594	505810	611094	475625	452178	647501	571923	446393	495440	615314	880302	529029	636633	657695	534841	640314	510742	589226	618735	621915	623561	328753	232098	423382	326253	387208	580372	254601	316850	303578	212696	215952	311030	1.94797
MEDP2502	C8H14N2O5S	Cys-Glu	L-半胱氨酸-L-谷氨酸	Amino acid and Its metabolites	氨基酸及其代谢物	Small Peptide	小肽	-	2	38372.4	66506.6	116370	99764.9	134664	66108.3	57638.2	161819	124150	146288	28397.3	53215.9	44890.2	119731	65388.1	101956	124113	33288.3	43955.3	39314.8	96447.7	57643.5	50990.7	116379	49141.9	111914	123015	139690	152959	116677	148502	125238	140758	139666	128553	136324	136337	154057	127449	1.72737
MEDN0226	C4H6O4	D-Erythronolactone	(3R,4R)-D-赤酮酸内酯	Aldehyde,Ketones,Esters	醛、酮、酯类	Esters	酯类	15667-21-7	1	2.07482e+06	3.52182e+06	3.95411e+06	4.30318e+06	3.86316e+06	2.85737e+06	3.36858e+06	3.97869e+06	4.23391e+06	4.42649e+06	3.51232e+06	3.44339e+06	3.1707e+06	3.13858e+06	3.52571e+06	3.62409e+06	3.35373e+06	2.67182e+06	3.33668e+06	2.67321e+06	3.44278e+06	2.78978e+06	2.98026e+06	3.97893e+06	2.8921e+06	3.24484e+06	3.37452e+06	4.1491e+06	4.23847e+06	3.68273e+06	4.3756e+06	4.32165e+06	3.98904e+06	4.10999e+06	3.69021e+06	3.66063e+06	4.67905e+06	3.96572e+06	4.69532e+06	1.70219
MEDP1470	C9H14O5	Diethyl-2-methyl-3-oxosuccinate	2-甲基-3-氧代琥珀酸二乙酯	Aldehyde,Ketones,Esters	醛、酮、酯类	Aldehydes	醛类	759-65-9	2	117241	106383	136660	126833	123126	140991	141637	105519	132260	136737	190298	126814	115773	136452	133725	175785	120475	140880	151666	174526	176026	177809	151567	142343	165588	165747	147268	120857	76782.4	108258	84361.8	88109.6	141902	112571	104062	118435	99658.8	98496.7	98700.2	2.19859
MEDP2323	C4H11O4P	Diethyl-phosphate	磷酸二乙酯	Aldehyde,Ketones,Esters	醛、酮、酯类	Esters	酯类	598-02-7	1	340769	315739	295188	327522	326309	278231	406877	346100	321975	409090	405210	410011	397547	389052	379113	435186	410382	444780	457706	406349	406533	425420	447167	491022	447733	393737	390660	295256	280511	302578	288070	244433	353239	237053	295224	253563	285011	284486	271346	2.42925
MEDN2295	C26H36O3	Estradiol cypionate	环己酸雌二醇	Hormones and hormone related compounds	激素及激素相关物质	Hormones and hormone related compounds	激素及激素相关物质	313-06-4	2	53518.2	66255.7	73822.1	76657	62031	60689.5	56685.2	76601.8	72221.6	63038.4	68834.2	86243.7	45884	67722.2	72568.2	74334.6	58901.1	76406.3	82034.6	67023.7	97095.7	67784.5	70482.2	68342.8	67793.5	72691.7	65905.9	186814	182807	287533	226548	611996	215498	197951	148253	163507	196869	194695	261434	2.92448
MEDN2413	C13H24O2	FFA(13:1)	十三烯酸	FA	脂肪酰类	FFA	游离脂肪酸	-	2	5.00525e+06	4.32684e+06	2.03901e+06	3.04886e+06	2.82189e+06	3.74213e+06	3.61638e+06	2.30492e+06	4.41629e+06	2.0062e+06	4.96972e+06	4.05737e+06	2.82814e+06	2.59899e+06	2.16877e+06	2.5314e+06	2.71982e+06	2.0943e+06	2.02282e+06	2.59837e+06	1.66188e+06	2.61119e+06	2.00618e+06	3.80151e+06	1.85214e+06	2.72948e+06	2.30927e+06	1.95194e+06	1.96267e+06	3.38307e+06	2.61393e+06	2.10256e+06	3.53715e+06	2.58103e+06	863567	745846	1.62464e+06	2.04314e+06	2.12508e+06	1.30928
MEDN0807	C14H28O2	FFA(14:0)	十四烷酸	FA	脂肪酰类	FFA	游离脂肪酸	544-63-8	1	290480	295120	210752	211222	361469	293855	222973	311862	195791	309036	310641	452604	280581	314457	231379	246508	288409	231553	268589	294565	187848	189926	302789	294221	234443	241293	233514	221340	184472	188216	301767	178425	257030	273650	136424	109687	285866	206486	236783	1.39042
MEDN1490	C16H28O2	FFA(16:2)	十六碳二烯酸	FA	脂肪酰类	FFA	游离脂肪酸	28290-73-5	1	3.90374e+06	5.84345e+06	3.29634e+06	5.57299e+06	5.94462e+06	5.2214e+06	2.966e+06	6.33403e+06	3.88962e+06	4.13429e+06	6.24979e+06	5.60867e+06	2.73655e+06	5.73516e+06	4.01851e+06	4.42176e+06	3.16267e+06	3.28247e+06	3.74859e+06	5.67152e+06	2.35987e+06	4.16818e+06	3.66495e+06	4.63791e+06	1.87464e+06	6.59835e+06	4.2638e+06	5.02041e+06	3.94844e+06	3.6008e+06	5.24754e+06	2.97248e+06	3.74303e+06	3.37978e+06	1.31245e+06	1.14619e+06	3.18439e+06	2.5415e+06	1.76223e+06	1.41671
MEDN1481	C17H34O2	FFA(17:0)	十七烷酸	FA	脂肪酰类	FFA	游离脂肪酸	-	2	5.53653e+07	6.24395e+07	3.98454e+07	5.47826e+07	5.27956e+07	5.9766e+07	3.95958e+07	6.0886e+07	4.34769e+07	5.7442e+07	7.51198e+07	9.30835e+07	8.75574e+07	4.68756e+07	5.24376e+07	5.45752e+07	4.54872e+07	6.82745e+07	6.22536e+07	8.1009e+07	3.81815e+07	4.16253e+07	6.78908e+07	6.83808e+07	6.20526e+07	4.70352e+07	5.18295e+07	4.10899e+07	2.87143e+07	3.57797e+07	3.619e+07	3.53416e+07	5.85218e+07	3.53356e+07	2.49144e+07	2.40969e+07	3.64219e+07	3.95148e+07	4.60579e+07	2.10216
MEDN1089	C17H32O2	FFA(17:1)	十七碳烯酸	FA	脂肪酰类	FFA	游离脂肪酸	29743-97-3	2	6.59547e+06	9.55029e+06	6.87204e+06	5.94413e+06	1.80077e+07	1.2562e+07	8.86973e+06	1.4417e+07	6.75926e+06	1.70953e+07	7.37031e+06	1.47776e+07	2.89878e+07	1.12135e+07	6.41147e+06	1.23715e+07	8.9897e+06	3.90146e+06	8.3063e+06	1.10216e+07	5.31958e+06	6.49986e+06	1.25227e+07	1.3364e+07	5.46275e+06	8.86153e+06	8.68668e+06	9.02318e+06	5.71834e+06	6.04389e+06	7.03521e+06	4.50512e+06	1.33144e+07	6.08669e+06	1.52264e+06	1.66908e+06	7.52176e+06	6.1963e+06	4.19856e+06	1.56874
MEDN0388	C18H34O2	FFA(18:1)	油酸	FA	脂肪酰类	FFA	游离脂肪酸	112-80-1	1	248624	249496	228129	198434	513045	345046	208322	336968	255927	364827	255803	308973	275001	328727	195203	364862	235992	179659	238268	302717	211611	199975	311749	284975	186326	237872	262104	189771	135184	174699	166122	111514	275612	144562	66331.8	77244.7	201782	179318	137133	2.19438
MEDN0383	C18H32O2	FFA(18:2)	亚油酸	FA	脂肪酰类	FFA	游离脂肪酸	60-33-3	1	5.32174e+08	5.69819e+08	5.04435e+08	5.51282e+08	6.7739e+08	5.82223e+08	5.40765e+08	6.06388e+08	5.63073e+08	5.7509e+08	5.59236e+08	6.05896e+08	5.56801e+08	6.1121e+08	5.67882e+08	5.88976e+08	5.48236e+08	5.41343e+08	5.63461e+08	5.84539e+08	4.82608e+08	5.44288e+08	6.07811e+08	5.73057e+08	4.9431e+08	5.18751e+08	5.68291e+08	4.90121e+08	4.27859e+08	4.63691e+08	4.76114e+08	4.37825e+08	5.82795e+08	4.62147e+08	3.42099e+08	3.4254e+08	5.40572e+08	5.25791e+08	4.3864e+08	2.18987
MEDN0378*054	C18H30O2	FFA(18:3)	γ-亚麻酸(C18:3)	FA	脂肪酰类	FFA	游离脂肪酸	506-26-3	1	788914	1.03689e+06	646057	976910	1.43864e+06	1.379e+06	773127	1.29051e+06	830891	1.48038e+06	1.22699e+06	1.4917e+06	594941	1.72689e+06	863600	1.02226e+06	702531	719251	1.37708e+06	919654	590508	880370	823168	1.39038e+06	554507	1.06622e+06	809815	770379	398688	614048	1.05037e+06	643287	1.23346e+06	634334	233394	202125	844842	726142	449421	1.64996
MEDN0394	C20H36O2	FFA(20:2)	二十碳二烯酸	FA	脂肪酰类	FFA	游离脂肪酸	5598-38-9	1	3.2714e+06	3.23674e+06	2.36562e+06	2.30085e+06	1.10715e+07	4.63991e+06	1.50784e+06	3.71335e+06	2.7105e+06	4.78739e+06	4.13599e+06	3.86482e+06	2.01859e+06	4.54916e+06	2.05834e+06	4.06955e+06	2.17124e+06	1.74121e+06	2.36821e+06	2.62992e+06	1.83953e+06	2.26867e+06	3.09441e+06	3.2732e+06	1.34423e+06	1.7869e+06	4.2416e+06	2.33297e+06	1.25736e+06	1.74543e+06	2.43298e+06	1.3909e+06	3.67233e+06	1.58892e+06	510469	837129	1.73537e+06	1.80942e+06	1.06558e+06	1.73656
MEDN2353	C20H30O2	FFA(20:5)	二十碳五烯酸	FA	脂肪酰类	FFA	游离脂肪酸	10417-94-4	2	285223	900167	465888	346482	380337	113257	221730	189704	551110	584773	195621	459406	249641	140762	515491	154669	381961	276743	117008	142899	306961	414074	247536	489255	283505	232277	305279	131133	171111	103569	62124.3	170281	67886.2	242035	113823	265973	406394	271237	279689	1.41375
MEDP2811	C22H42O2	FFA(22:1)	芥酸	FA	脂肪酰类	FFA	游离脂肪酸	112-86-7	1	5.74927e+06	4.40798e+06	5.32286e+06	4.16055e+06	4.51151e+06	4.00953e+06	3.80514e+06	5.01007e+06	3.76727e+06	5.15018e+06	4.08381e+06	5.54987e+06	4.48699e+06	5.05317e+06	4.2259e+06	3.47355e+06	5.27352e+06	3.62506e+06	3.39293e+06	3.81367e+06	3.21687e+06	8.5327e+06	3.71946e+06	3.14172e+06	3.11072e+06	3.66938e+06	6.63248e+06	2.05126e+07	2.07798e+07	2.03542e+07	2.01949e+07	1.88055e+07	9.16487e+06	1.59281e+07	3.18222e+06	2.91231e+06	1.05326e+07	1.0269e+07	2.6614e+06	1.99285
MEDN1608	C22H36O2	FFA(22:4)	十二碳四烯酸	FA	脂肪酰类	FFA	游离脂肪酸	28874-58-0	2	7.09785e+06	8.96695e+06	6.45497e+06	7.48293e+06	2.63093e+07	1.5469e+07	5.03562e+06	1.01928e+07	6.55969e+06	1.60039e+07	9.89175e+06	1.31728e+07	5.92677e+06	1.3948e+07	6.20998e+06	1.3509e+07	5.72101e+06	6.10124e+06	8.07851e+06	7.23187e+06	6.8581e+06	7.31462e+06	1.0142e+07	1.09997e+07	5.85223e+06	7.15056e+06	9.95928e+06	5.96624e+06	3.38634e+06	4.58682e+06	6.54814e+06	3.59726e+06	7.75892e+06	4.16522e+06	2.24705e+06	2.95356e+06	6.11199e+06	4.55467e+06	3.66765e+06	2.07096
MEDN2361	C22H34O2	FFA(22:5)	二十二碳五烯酸	FA	脂肪酰类	FFA	游离脂肪酸	2234-74-4	1	715333	689250	669393	981010	2.06318e+06	987725	561367	1.06184e+06	657181	1.44216e+06	924023	1.34047e+06	584994	1.54725e+06	670951	1.28214e+06	711491	691293	1.01248e+06	779169	821118	807793	1.15365e+06	1.01733e+06	602002	772954	1.11668e+06	465583	339275	418670	634868	388659	998166	612249	418335	620941	893591	714963	988241	1.64397
MEDN1079	C22H32O2	FFA(22:6)	(4E,7E,10Z,13E,16E,19E)-docosa-4,7,10,13,16,19-己烯酸	FA	脂肪酰类	FFA	游离脂肪酸	25167-62-8	1	236868	246664	139115	242799	425980	456449	220815	411447	181231	488171	291738	448823	138835	394191	147191	316341	222449	122969	314930	178716	170892	227392	624580	380101	87048.6	240151	241399	167314	283985	98012.9	125896	135024	287610	173006	94156.7	115134	193057	160302	84077.5	1.57136
MEDN1532	C6H10O7	Galacturonic acid	半乳糖醛酸	Carbohydrates and Its metabolites	碳水化合物及其代谢物	Sugar acids	糖酸	685-73-4	2	342840	405117	155198	127130	184745	336271	320327	173843	189672	167060	483891	440245	351072	156656	327563	130209	166231	247335	454228	285083	130064	357125	372519	158150	407256	150830	131927	151499	207035	125413	159365	119719	151499	93743.9	183972	245992	217111	151518	97326.8	1.36855
MEDN2303	C21H24O2	Gestrinone	孕三烯酮	Hormones and hormone related compounds	激素及激素相关物质	Hormones and hormone related compounds	激素及激素相关物质	16320-04-0	2	289188	350903	272532	334906	333245	330820	457507	345853	297892	350666	322753	305767	282808	401998	310985	472073	379759	332008	318289	363250	223179	415474	286115	348572	314065	301001	294265	231994	367781	263570	298054	228937	304904	225930	298609	254819	270538	242122	226492	1.76681
MEDN1917	C10H18N4O5	Gln-Gln	L-谷氨酰胺-L-谷氨酰胺	Amino acid and Its metabolites	氨基酸及其代谢物	Small Peptide	小肽	54419-93-1	2	37707.2	29286.2	27297	17073.7	29172.9	41631.5	28204.4	21930.6	28366.7	20778.4	49812.2	36036.9	45229	23507.1	40928.5	40384.8	23373	34369.6	23795.5	40513.5	37689.7	45189.2	45840.1	24542.2	43957.7	30326.7	25713.1	13760.3	31196.3	21989	26855.2	24225.5	22501.9	20177.6	19794.6	38427.7	35598.3	18813.5	21158.3	1.39828
MEDN1478*053	C10H17N3O6	Glu-Gln	L-谷氨酰-L-谷氨酰胺	Amino acid and Its metabolites	氨基酸及其代谢物	Small Peptide	小肽	-	2	148829	117949	250419	213530	165670	117483	125317	146064	312176	164825	205260	159167	90144.7	277660	214232	250258	275176	209357	69283.4	107643	177033	104334	99024.3	260070	103729	214165	229483	294407	292177	306432	289014	268171	254141	295220	279437	233444	213223	200514	210349	1.61092
MEDP1860	C11H20N2O5	Glu-Leu	γ-谷氨酸-亮氨酸	Amino acid and Its metabolites	氨基酸及其代谢物	Small Peptide	小肽	2566-39-4	1	1.61259e+06	3.02189e+06	1.74214e+06	1.93252e+06	872442	1.81763e+06	2.2882e+06	2.14713e+06	1.58048e+06	1.36061e+06	3.96713e+06	2.39823e+06	2.48377e+06	2.01307e+06	1.59126e+06	3.03982e+06	2.32774e+06	2.13418e+06	1.66558e+06	1.88631e+06	2.13653e+06	2.30507e+06	1.90272e+06	2.13398e+06	1.50934e+06	2.56307e+06	1.90378e+06	1.40142e+06	2.8228e+06	2.01401e+06	1.76566e+06	1.75402e+06	1.20713e+06	1.43744e+06	1.53405e+06	1.33039e+06	2.07732e+06	1.38402e+06	1.26641e+06	1.20643
MEDP2597*158	C14H18N2O5	Glu-Phe	L-谷氨酸-L-苯丙氨酸	Amino acid and Its metabolites	氨基酸及其代谢物	Small Peptide	小肽	20556-22-3	1	486794	335700	1.84807e+06	1.44657e+06	238672	599725	845216	1.17731e+06	1.12405e+06	545641	526383	1.22891e+06	1.19833e+06	1.26395e+06	380524	1.37009e+06	2.45992e+06	1.31013e+06	645549	929610	1.33113e+06	680460	418143	892593	511343	1.93045e+06	1.24627e+06	594463	1.16974e+06	951155	518713	647928	127184	427041	320032	198434	1.3556e+06	725943	574959	1.2438
MEDP2348	C8H14N2O6	Glu-Ser	谷氨酰-丝氨酸	Amino acid and Its metabolites	氨基酸及其代谢物	Small Peptide	小肽	5875-38-7	2	72196.3	97737.1	113534	162307	147629	116789	175639	168184	186547	137134	201992	183679	123531	187314	167417	220341	223991	144764	190789	181208	195360	219626	150586	196867	178028	177532	191707	85939	88144.2	80797.2	77081.4	83184	108886	110169	107213	107958	96162.3	93012	118240	2.37859
MEDN1639	C9H16N2O6	Glu-Thr	谷氨酸-苏氨酸	Amino acid and Its metabolites	氨基酸及其代谢物	Small Peptide	小肽	6875-80-5	2	76565.6	78763.7	51755.4	48882.3	190653	85945.6	35122.2	54842.6	51904.1	66055	47294.8	81078.3	74199.9	65648.3	49756.6	60683.8	59961	53145.5	62515.5	86790.4	41135.5	73237.4	39899.6	31810.2	67519.5	43031.5	109311	46463.7	58241.8	74648.1	57292.1	51361.1	62604.5	33588.8	27913.2	31200.5	45297.9	46541.3	40657.5	1.12781
MEDN1640	C14H18N2O6	Glu-Tyr	谷氨酸-酪氨酸	Amino acid and Its metabolites	氨基酸及其代谢物	Small Peptide	小肽	3422-39-7	1	319545	280185	163563	144469	95914.8	251141	397294	154516	200780	120123	694497	317666	424733	225001	269121	288281	269490	361439	188591	212848	251008	418040	277820	220554	203093	215781	126782	120935	212783	228546	226100	183029	137724	144853	163616	151251	246994	128767	128488	1.29186
MEDN1620	C10H18N2O5	Glu-Val	谷氨酸-缬氨酸	Amino acid and Its metabolites	氨基酸及其代谢物	Small Peptide	小肽	5879-06-1	2	318450	497848	355914	431936	192987	314817	446152	442263	363731	336369	629344	516732	500846	407360	300875	546282	419432	406095	346392	407505	468506	543146	356617	452655	368150	425727	347637	310071	536520	419228	403327	277489	262715	293768	279748	240593	403548	263798	259670	1.41735
MEDP1753	C6H13NO6	Glucosaminic acid	氨基葡萄糖酸	Carbohydrates and Its metabolites	碳水化合物及其代谢物	Sugar acids	糖酸	3646-68-2	2	38914	48309.2	121754	124640	83403.8	52736.5	31635.7	99563.5	166837	227349	34530.9	63089.3	21091.9	64225.8	49697.2	65256.5	55598.9	67108.2	24754.3	50812.8	92034.5	138094	110249	95628	64233.2	84428	134224	249412	112164	282062	47107.8	182264	362956	232069	158211	216707	30525.1	55495	99702.1	1.37467
MEDP2312*134	C8H17N3O3	Gly-Lys	甘氨酸-赖氨酸	Amino acid and Its metabolites	氨基酸及其代谢物	Small Peptide	小肽	997-62-6	1	1.15009e+07	2.31411e+06	141799	262299	183255	1.18403e+07	2.064e+06	204516	221527	437853	9.82326e+06	1.2847e+07	7.77226e+06	281665	2.52682e+06	206500	208617	6.13076e+06	5.49515e+06	1.18202e+07	279854	5.64093e+06	1.17682e+07	407038	1.81822e+07	277632	78572.1	163569	76837.9	123753	75466	155444	120574	81634.1	125177	122039	188885	98523.8	465470	1.75785
MEDN0113	C26H43NO5	Glycochenodeoxycholic Acid	甘氨鹅脱氧胆酸	Bile acids	胆汁酸	Bile acids	胆汁酸	640-79-9	1	7801.26	38139.9	15743.7	11374.5	23674.1	14348.8	14698.4	7180.15	43716.4	18303.7	18832.9	18455.5	42120.8	16958	24787.6	23370.7	23247.3	45092.4	28341	12753.4	16805.1	29405.4	52122.7	9750.12	78517.1	15571.5	18644.1	9823.51	51243.7	41172.9	11983.2	70594	15860.1	84687.5	65763.7	133074	34312.3	52011	13423.6	1.18159
MEDP2458	C14H30O8	Heptethylene-glycol	庚乙二烯乙二醇	Alcohol and amines	醇、胺类	Alcohols	醇类	5617-32-3	2	80538.2	140552	146622	154355	74412.2	69480.6	96121.3	151804	102025	75923.9	98957.2	60389.5	78054.5	100962	62505.9	88668.5	107499	70382.7	80514.8	91328.9	114819	47820.4	65823.1	43363.9	68848.3	99338.2	136137	901976	861726	936199	44043.4	38804.3	31576.3	54899.5	659724	601635	1.1457e+06	810823	1.08755e+06	1.78111
MEDP1228	C11H19NO6	Heterodendrin	（2S）-3-甲基-2-[（2R，3R，4S，5S，6R）-3,4,5-三羟基-6-（羟甲基）氧杂-2-基]氧基丁烷腈	Others	其他	Others	其他	66465-22-3	2	552156	498402	595527	822052	688865	682700	1.51906e+06	705397	765470	494601	675824	664050	555604	632061	380609	600242	475199	436531	431603	1.1603e+06	985415	882513	599992	709646	583535	794642	772577	458166	666178	558984	683830	487870	671482	428498	284928	382879	588725	560776	302677	1.45961
MEDP2068	C12H26O7	Hexaethylene-glycol	六甘醇	Alcohol and amines	醇、胺类	Alcohols	醇类	2615-15-8	1	40453.9	150754	70157.3	67599.8	73163.2	92505.8	42674.2	87169.5	99101.2	68065.8	72081.5	88915	65364.4	73305.6	86730.4	67869.9	59791.4	88735.7	56954.5	92906.9	100094	51131.3	38837.8	31351.2	53144	82027.8	119549	630687	648687	680039	53149.2	40957	32033.8	29503.5	424591	691125	463384	600472	650032	1.83918
MEDN1691	C9H14N4O4	His-Ser	组氨酸-丝氨酸	Amino acid and Its metabolites	氨基酸及其代谢物	Small Peptide	小肽	21438-60-8	2	240896	471534	231992	467450	1.3717e+06	1.05949e+06	1.41184e+06	384105	542719	1.49381e+06	260162	396425	643529	1.2608e+06	881405	374918	459780	578471	127830	379438	497819	1.29844e+06	186724	252252	119887	221463	1.93012e+06	243822	215366	183902	373696	621382	866288	147410	94337.6	1.13593e+06	61760	362623	28986.3	1.23479
MEDP2807	C17H19N5O3	His-Trp	组氨酸-色氨酸	Amino acid and Its metabolites	氨基酸及其代谢物	Small Peptide	小肽	23403-90-9	2	114420	461611	888119	365714	412959	689899	229140	506034	881176	576013	429239	367425	659528	1.97885e+06	224999	1.11556e+06	458699	211025	569833	1.01602e+06	351888	224530	218041	262636	404139	514489	1.15368e+06	1.26918e+06	2.62635e+06	1.88357e+06	852760	1.79255e+06	1.13915e+06	1.02643e+06	1.67634e+06	1.48011e+06	1.97893e+06	2.46654e+06	926741	2.1545
MEDP2743	C15H18N2O	Huperzine A	石杉碱甲	Alcohol and amines	醇、胺类	Amines	胺类	102518-79-6	2	49990	77054.9	77027.1	52180	54943.2	38965.7	79707.7	54257.1	34971.2	55772.3	83841.4	38524.9	48566.6	29240.9	62123.5	33164	29285.4	51378.1	57941.9	42269	40245.2	46900.9	62182.2	53565.4	33003.8	45582.8	69175.1	119656	96378	70681.6	87039.2	61833.6	73529.3	65121.6	74858.9	75733.9	119547	69671.1	65532.4	1.94015
MEDP1060	C9H7NO	Hydroxyquinoline	羟喹啉	Heterocyclic compounds	杂环化合物	Heterocyclic compounds	杂环化合物	148-24-3	1	7.43042e+07	1.18137e+08	6.86001e+07	8.41479e+07	4.85993e+07	7.52463e+07	9.47446e+07	1.0954e+08	8.2933e+07	4.73244e+07	1.12626e+08	8.70252e+07	8.23053e+07	5.93057e+07	6.81489e+07	9.86745e+07	8.49555e+07	7.73347e+07	8.3932e+07	7.75316e+07	4.93378e+07	7.55623e+07	8.27226e+07	6.79893e+07	5.16316e+07	8.47537e+07	5.95951e+07	7.50832e+07	1.00345e+08	8.19541e+07	1.05767e+08	8.56119e+07	9.42884e+07	1.04559e+08	1.06086e+08	1.02823e+08	1.20682e+08	1.01152e+08	8.93501e+07	1.47025
MEDN2117	C9H16N2O5	Hyp-Thr	L-羟脯氨酸-L-苏氨酸	Amino acid and Its metabolites	氨基酸及其代谢物	Small Peptide	小肽	-	2	286732	223260	298921	264500	339877	280832	288627	387872	286903	391255	261111	321851	295494	333045	269057	281790	331698	293965	321826	222048	321827	271437	205066	282353	196087	291254	320710	597837	529778	355368	457054	343618	339047	385445	390741	446080	376504	385223	372405	2.18817
MEDN1969	C9H18N2O3	Ile-Ala	L-异亮氨酸-L-丙氨酸	Amino acid and Its metabolites	氨基酸及其代谢物	Small Peptide	小肽	24787-73-3	2	104660	39867.5	229386	88347.3	43693.2	74626.5	81438.1	59507.8	275034	70307.9	91523.9	140261	114609	36786.7	95172.8	87495.5	16240.4	115332	155363	39671.1	24630.1	173793	136058	90107.7	169067	39193.8	121233	208949	124762	154057	232743	169639	151436	240558	251383	159419	91010.5	139272	136257	1.59736
MEDP1871	C11H22N2O3S1	Ile-Met	异亮氨酸-甲硫氨酸	Amino acid and Its metabolites	氨基酸及其代谢物	Small Peptide	小肽	42384-14-5	2	38319.2	33378.6	27241.2	40898.3	36947.8	72415.2	34869.1	39871.3	41083.3	26884.6	74438.5	44916.3	40898.3	34187.7	48153.6	44194.4	29169.4	38991.5	28370.9	54968.6	30090.3	48575.5	32402	48283.7	40421.3	39468	27281.8	33049.2	37079.6	34846.7	27517.3	29118.4	15690.5	67100.3	28377.1	19994.9	33858.6	20987.4	20352.8	1.37705
MEDP2686	C10H7NO2	Indole-3-glyoxal	吲哚-3-乙二醛	Heterocyclic compounds	杂环化合物	Indole and Its derivatives	吲哚及其衍生物	7269-72-9	2	785524	854912	998739	1.11243e+06	1.10643e+06	1.05527e+06	1.05175e+06	1.13418e+06	1.25036e+06	1.33908e+06	1.24155e+06	1.22561e+06	1.17524e+06	1.27055e+06	1.25489e+06	1.47016e+06	1.36566e+06	1.34479e+06	1.36388e+06	1.32489e+06	1.47875e+06	1.44169e+06	1.30639e+06	1.42035e+06	1.24904e+06	1.4727e+06	1.55462e+06	615174	682186	716008	783446	726724	993863	822646	795210	852319	831566	883415	890070	2.61939
MEDN0523	C11H11NO3	Indole-3-lactic acid	3-吲哚-乳酸	Heterocyclic compounds	杂环化合物	Indole and Its derivatives	吲哚及其衍生物	1821-52-9	1	1.87385e+07	1.55658e+07	4.59919e+06	6.36479e+06	4.56511e+06	2.10593e+07	1.1944e+07	4.42326e+06	3.81138e+06	3.23025e+06	2.10054e+07	1.66819e+07	1.1401e+07	4.02469e+06	9.86664e+06	6.39299e+06	3.29468e+06	1.38543e+07	1.44565e+07	1.52398e+07	2.71198e+06	1.5254e+07	1.71764e+07	4.06552e+06	1.84572e+07	5.0368e+06	3.67865e+06	5.6196e+06	5.56274e+06	6.53945e+06	5.77377e+06	4.74034e+06	4.32894e+06	4.95315e+06	3.77507e+06	4.57119e+06	5.40526e+06	4.22819e+06	3.76096e+06	1.14244
MEDN0656	C10H9NO	Indoleacetaldehyde	吲哚乙醛	Heterocyclic compounds	杂环化合物	Indole and Its derivatives	吲哚及其衍生物	2591-98-2	1	1.17796e+06	2.09138e+06	4.70212e+06	5.26103e+06	3.89131e+06	1.37974e+06	2.42364e+06	6.78264e+06	5.39941e+06	4.01165e+06	2.07203e+06	1.91995e+06	1.79077e+06	4.9449e+06	2.42171e+06	5.45072e+06	5.85812e+06	2.11474e+06	2.04767e+06	1.63278e+06	4.86242e+06	1.71277e+06	1.85864e+06	5.17874e+06	1.11988e+06	5.89525e+06	5.70642e+06	4.54753e+06	4.69096e+06	4.16236e+06	5.41379e+06	5.01867e+06	5.81868e+06	6.31454e+06	6.51923e+06	6.19623e+06	5.00727e+06	6.1273e+06	5.5103e+06	1.49681
MEDN1714	C20H30O2	Isokaurenoic acid	异贝壳杉烯酸	Organic acid and Its derivatives	有机酸及其衍生物	Organic acid and Its derivatives	有机酸及其衍生物	6730-83-2	2	2.58892e+06	5.14432e+06	3.17046e+06	4.01938e+06	4.7279e+06	3.02017e+06	3.10157e+06	3.91411e+06	3.42636e+06	3.70585e+06	4.23916e+06	3.76629e+06	3.56834e+06	3.94886e+06	3.39093e+06	2.88224e+06	2.93923e+06	3.21922e+06	3.38102e+06	3.27479e+06	2.86214e+06	3.14823e+06	3.81913e+06	3.59542e+06	2.90552e+06	2.90424e+06	3.16456e+06	1.57652e+06	1.27358e+06	1.47508e+06	1.25053e+06	2.32461e+06	3.07408e+06	2.55347e+06	3.07427e+06	2.89673e+06	3.04781e+06	2.68909e+06	3.57788e+06	1.96267
MEDP1469	C11H17NO3	Isoprenaline	盐酸异丙肾上腺素	Hormones and hormone related compounds	激素及激素相关物质	Hormones and hormone related compounds	激素及激素相关物质	7683-59-2	1	295435	208012	264544	264554	330795	311149	274908	366389	317264	295640	153383	253228	303765	256946	245624	237164	314520	304709	164099	226878	302197	235280	320091	273923	209313	266179	207629	361598	314398	291749	332378	230607	271112	388873	400941	278402	340877	289966	369218	1.40242
MEDP0430*123	C6H11NO4	L-2-Aminoadipic acid	L-2-氨基己二酸	Organic acid and Its derivatives	有机酸及其衍生物	Organic acid and Its derivatives	有机酸及其衍生物	1118-90-7	2	469208	289022	222277	295087	305294	309235	394311	302182	338507	215684	465951	400104	357758	331509	247615	219245	216726	550133	722457	381050	250663	613121	357945	349760	620162	236013	138418	151822	385195	118290	361909	220861	152822	243845	294077	122703	296111	188945	156595	1.54115
MEDN1558	C22H38O7	L-Ascorbyl 6-palmitate	L-抗坏血酸6-棕榈酸酯	Aldehyde,Ketones,Esters	醛、酮、酯类	Esters	酯类	137-66-6	2	127657	163158	129996	166271	131978	155483	149586	161003	157904	134709	166069	170591	166091	144637	160444	150055	187233	176665	145589	140792	154616	171818	157639	167697	135477	140553	162362	239680	234646	260986	243467	306933	186106	277196	239592	200842	178259	150881	161235	2.3787
MEDN2064	C3H7NO5S	L-Cysteic acid	L-磺基丙氨酸	Organic acid and Its derivatives	有机酸及其衍生物	Organic acid and Its derivatives	有机酸及其衍生物	498-40-8	2	71259.9	33352.8	18937.5	14259.5	53405.3	31702	22892.1	26202.1	28756.4	21813.4	36268.8	26154.1	35278.6	27080.3	30405.8	29927	15335.5	35059.9	29467.3	34977.6	12331.1	37234.3	27743.6	32588.1	32727.3	33404.1	31847.6	32466.4	28533.5	32955.6	23184.3	15060.7	28754.5	9042.12	17269.9	12331.5	31742.8	16867.3	13948.2	1.26371
MEDN0231	C6H12O5	L-Fucose	L-岩藻糖	Carbohydrates and Its metabolites	碳水化合物及其代谢物	Sugars	糖类	2438-80-4	1	66861.8	137755	102481	90975.3	396242	160425	65395.3	127716	135585	172769	63049.9	96291	107364	149505	77944.6	152528	149116	70886.5	60075.3	103614	91161.2	104929	65009.3	110496	66966.2	102051	274248	67024.6	93779	136312	91646.3	90424.3	109932	66467.2	42422.8	58553.4	65580.4	75659.5	64356.1	1.21177
MEDN0047	C7H15N3O3	L-Homocitrulline	L-高瓜氨酸	Amino acid and Its metabolites	氨基酸及其代谢物	Amino acids	氨基酸	1190-49-4	1	13496.8	33011	130882	148132	112665	15237.7	15075.4	144189	149712	119180	12751	12774.4	25562	102504	51873.8	162292	224128	54164	42000.8	17981.1	110150	53628.3	9131.23	103591	4992.81	125513	80007.2	134991	146853	131767	100399	120135	87770.4	78257.8	121919	101756	163510	111663	116238	1.20723
MEDN0179	C15H11I4NO4	L-Thyroxine	左旋甲状腺素	Hormones and hormone related compounds	激素及激素相关物质	Hormones and hormone related compounds	激素及激素相关物质	51-48-9	2	178405	211805	169111	194425	195341	151429	154514	192538	179056	142309	342112	141284	186856	175046	206624	212269	172575	202221	209784	168928	186472	192653	172193	131105	143453	97344	190293	154058	127974	165686	128709	126580	170448	173013	139803	150918	118250	165156	93849.6	1.47214
MEDN0372	C19H39O7P	LPA(0:0/16:0)	LPA(0:0/16:0)	GP	甘油磷脂类	LPA	溶血磷脂酸	-	1	3.826e+06	9.47678e+06	5.08089e+06	8.12227e+06	2.96223e+06	3.21602e+06	5.65423e+06	1.06668e+07	5.67094e+06	5.9199e+06	3.61406e+06	7.17365e+06	3.90408e+06	1.09631e+07	4.73213e+06	7.54979e+06	8.17927e+06	7.47445e+06	1.08272e+07	8.90885e+06	7.13667e+06	7.02985e+06	7.65902e+06	6.41789e+06	4.51726e+06	1.33927e+07	9.02386e+06	5.69921e+06	5.29701e+06	6.01375e+06	3.08496e+06	3.70854e+06	3.11369e+06	4.78011e+06	4.74794e+06	4.18278e+06	7.49082e+06	6.13608e+06	5.26141e+06	1.25389
MEDN1600	C19H39O7P	LPA(16:0/0:0)	LPA(16:0/0:0)	GP	甘油磷脂类	LPA	溶血磷脂酸	22002-85-3	1	5.92986e+06	1.40835e+07	8.25905e+06	1.11972e+07	4.26873e+06	4.972e+06	9.06756e+06	1.43756e+07	8.24409e+06	8.74118e+06	4.92891e+06	1.34521e+07	6.09238e+06	1.71515e+07	7.60496e+06	1.21402e+07	1.12148e+07	1.17878e+07	1.67917e+07	1.31871e+07	1.18656e+07	9.54868e+06	1.17051e+07	1.01502e+07	7.2616e+06	2.00135e+07	1.41511e+07	7.8046e+06	7.24942e+06	7.09182e+06	4.72249e+06	5.71753e+06	4.46181e+06	6.69766e+06	6.73443e+06	6.74762e+06	1.02153e+07	9.21336e+06	8.12248e+06	1.45809
MEDP1346	C24H50NO7P	LPC(0:0/16:0)	LPC(0:0/16:0)	GP	甘油磷脂类	LPC	溶血磷脂酰胆碱	-	1	5.00386e+06	1.04741e+07	6.53719e+06	8.46863e+06	5.19397e+06	4.87442e+06	7.77215e+06	1.18281e+07	9.2589e+06	6.89418e+06	4.65346e+06	1.0904e+07	9.788e+06	1.25542e+07	7.60289e+06	1.09039e+07	1.09355e+07	9.4449e+06	1.2893e+07	9.09222e+06	1.06525e+07	9.75314e+06	8.69008e+06	8.96276e+06	7.31952e+06	1.17625e+07	8.82827e+06	7.67528e+06	9.62085e+06	7.08308e+06	5.25339e+06	4.67569e+06	4.08978e+06	3.94717e+06	7.58614e+06	6.25072e+06	7.97338e+06	5.76688e+06	7.03848e+06	1.57533
MEDP2832	C27H56NO7P	LPC(0:0/19:0)	LPC(0:0/19:0)	GP	甘油磷脂类	LPC	溶血磷脂酰胆碱	-	1	2.52137e+07	3.58137e+07	4.05963e+07	2.65765e+07	4.11768e+07	4.19002e+07	3.91989e+07	4.38203e+07	3.48553e+07	3.79755e+07	4.20264e+07	4.11737e+07	3.17578e+07	3.39896e+07	4.34263e+07	4.05383e+07	4.55235e+07	4.27806e+07	4.4743e+07	4.52678e+07	4.40595e+07	5.28366e+07	4.59911e+07	3.89463e+07	4.12726e+07	3.37299e+07	4.68372e+07	1.45686e+07	1.14174e+07	1.50027e+07	2.87922e+07	2.71152e+07	3.9466e+07	3.40055e+07	3.18192e+07	3.22578e+07	3.28213e+07	3.1472e+07	3.0378e+07	1.95753
MEDP0338	C24H50NO7P	LPC(16:0/0:0)	LPC(16:0/0:0)	GP	甘油磷脂类	LPC	溶血磷脂酰胆碱	17364-16-8	1	1.79944e+07	2.50212e+07	2.03815e+07	2.29297e+07	1.43872e+07	1.41412e+07	2.08399e+07	2.78925e+07	2.07876e+07	2.00879e+07	1.48907e+07	2.39807e+07	1.7776e+07	2.8092e+07	2.10127e+07	2.51292e+07	2.37827e+07	2.26422e+07	2.82146e+07	2.30672e+07	2.42034e+07	2.20975e+07	2.43958e+07	2.19266e+07	1.8783e+07	3.08095e+07	2.54135e+07	1.86573e+07	1.93122e+07	1.92148e+07	1.47226e+07	1.63646e+07	1.53779e+07	1.70105e+07	1.80239e+07	1.81325e+07	2.33484e+07	2.17686e+07	1.9759e+07	1.40533
MEDP0434	C25H52NO7P	LPC(17:0/0:0)	LPC(17:0/0:0)	GP	甘油磷脂类	LPC	溶血磷脂酰胆碱	50930-23-9	1	2.41431e+07	1.73421e+07	3.15308e+07	2.87902e+07	3.55429e+07	3.5607e+07	1.93485e+07	2.88655e+07	3.37928e+07	3.83456e+07	3.51092e+07	3.60376e+07	3.08826e+07	3.64339e+07	3.21745e+07	3.13945e+07	4.38237e+07	4.29381e+07	4.64996e+07	4.31272e+07	2.56089e+07	3.98956e+07	3.61058e+07	3.2921e+07	3.40842e+07	3.968e+07	4.46403e+07	1.46044e+07	1.1747e+07	1.08674e+07	2.12745e+07	3.12919e+07	5.03729e+07	2.90332e+07	2.05753e+07	3.24667e+07	3.48965e+07	3.27117e+07	2.94753e+07	1.37932
MEDP1337	C26H54NO7P	LPC(18:0/0:0)	LPC(18:0/0:0)	GP	甘油磷脂类	LPC	溶血磷脂酰胆碱	19420-57-6	1	1.23776e+06	1.92719e+06	1.67267e+06	2.04878e+06	968186	737588	1.55616e+06	1.79944e+06	1.60583e+06	1.17009e+06	1.163e+06	1.63402e+06	1.06452e+06	2.48145e+06	1.3733e+06	1.56731e+06	1.65945e+06	2.08937e+06	2.38039e+06	1.98878e+06	2.25553e+06	1.57362e+06	2.70798e+06	1.64449e+06	1.14555e+06	3.31408e+06	1.85101e+06	1.4119e+06	1.56085e+06	1.50908e+06	987505	1.07153e+06	932304	1.07743e+06	1.59129e+06	1.49292e+06	1.45055e+06	1.485e+06	1.27625e+06	1.1901
MEDP2833	C27H56NO7P	LPC(19:0/0:0)	LPC(19:0/0:0)	GP	甘油磷脂类	LPC	溶血磷脂酰胆碱	-	1	1.46165e+08	1.4986e+08	1.84247e+08	1.80787e+08	1.42358e+08	1.81746e+08	1.66497e+08	1.66782e+08	1.58448e+08	1.89413e+08	1.70528e+08	1.79775e+08	1.83483e+08	1.71705e+08	1.78965e+08	2.01835e+08	1.77896e+08	1.93508e+08	1.77385e+08	1.77003e+08	1.81224e+08	2.02725e+08	1.87388e+08	1.81702e+08	1.76642e+08	1.85671e+08	1.66074e+08	4.0215e+07	2.03275e+07	4.61551e+07	5.47117e+07	9.46961e+07	1.80857e+08	9.79233e+07	1.10294e+08	1.30597e+08	1.20805e+08	1.36811e+08	1.33435e+08	2.22462
MEDP1326	C28H56NO7P	LPC(20:1/0:0)	LPC(20:1/0:0)	GP	甘油磷脂类	LPC	溶血磷脂酰胆碱	-	1	1.97194e+06	1.71379e+06	3.14667e+06	2.8938e+06	1.32528e+06	969699	1.73454e+06	2.41898e+06	2.17796e+06	1.39631e+06	1.17695e+06	1.62561e+06	1.28186e+06	2.6166e+06	1.53577e+06	1.80634e+06	2.12702e+06	2.35208e+06	3.46652e+06	2.89403e+06	2.75695e+06	2.83846e+06	2.98926e+06	2.19749e+06	1.62729e+06	3.39864e+06	3.08293e+06	1.10818e+06	1.29243e+06	1.80866e+06	1.0582e+06	1.35897e+06	1.33604e+06	1.78391e+06	1.87276e+06	2.7417e+06	1.59159e+06	1.99701e+06	1.83102e+06	1.21288
MEDP1328	C28H54NO7P	LPC(20:2/0:0)	LPC(20:2/0:0)	GP	甘油磷脂类	LPC	溶血磷脂酰胆碱	-	1	3.45923e+06	4.50283e+06	4.83686e+06	4.25436e+06	2.04597e+06	2.03012e+06	3.43934e+06	4.20268e+06	4.40464e+06	2.81393e+06	1.85224e+06	2.22555e+06	2.75491e+06	4.87772e+06	2.87635e+06	5.04987e+06	3.99793e+06	5.313e+06	4.93225e+06	4.7033e+06	5.22245e+06	3.99715e+06	6.02219e+06	3.98155e+06	2.79111e+06	5.53454e+06	5.54167e+06	2.68905e+06	2.21357e+06	1.76694e+06	2.56901e+06	3.43079e+06	3.79034e+06	2.59574e+06	2.95043e+06	3.29128e+06	2.56504e+06	3.92093e+06	2.3595e+06	1.4388
MEDP1334	C28H50NO7P	LPC(20:4/0:0)	LPC(20:4/0:0)	GP	甘油磷脂类	LPC	溶血磷脂酰胆碱	-	1	8.88132e+06	1.49588e+07	1.33005e+07	1.98246e+07	8.2675e+06	1.33623e+07	8.95571e+06	1.35953e+07	1.07396e+07	2.20153e+07	1.21186e+07	1.77408e+07	7.01107e+06	1.73117e+07	9.99474e+06	2.26172e+07	7.30067e+06	1.75302e+07	2.67816e+07	1.29894e+07	1.48454e+07	1.47319e+07	1.34066e+07	1.5126e+07	1.03217e+07	2.69333e+07	1.28255e+07	9.06772e+06	9.79921e+06	9.21627e+06	1.3188e+07	6.71999e+06	1.0595e+07	1.39485e+07	7.6804e+06	1.33859e+07	1.29259e+07	1.08248e+07	1.07633e+07	1.19386
MEDP2842	C28H60NO6P	LPC(O-20:0)	LPC(O-20:0)	GP	甘油磷脂类	LPC-O	溶血磷脂酰胆碱(醚键)	-	1	9.61904e+07	9.81224e+07	1.01631e+08	1.11813e+08	9.08586e+07	1.20137e+08	9.73534e+07	1.00551e+08	9.67654e+07	1.07975e+08	1.23889e+08	1.14788e+08	1.19749e+08	1.06232e+08	1.05634e+08	1.17085e+08	1.04768e+08	1.26517e+08	1.04566e+08	1.0894e+08	1.04688e+08	1.29114e+08	1.19189e+08	1.09521e+08	1.08872e+08	1.07634e+08	1.05409e+08	7.17935e+07	2.1535e+07	7.07276e+07	2.20659e+07	9.89325e+07	1.14427e+08	1.06025e+08	9.69584e+07	9.57737e+07	1.0376e+08	1.02636e+08	9.8439e+07	1.49936
MEDP2846	C28H56NO6P	LPC(O-20:2)	LPC(O-20:2)	GP	甘油磷脂类	LPC-O	溶血磷脂酰胆碱(醚键)	-	1	773409	718195	865991	977231	862765	861906	929622	901249	844168	829973	867943	882141	851882	947195	807755	1.00952e+06	907286	1.07439e+06	973613	882133	867088	1.03261e+06	961965	869795	930328	1.2103e+06	971459	1.23531e+06	1.3022e+06	1.24305e+06	1.21633e+06	1.17398e+06	930772	1.21608e+06	1.00868e+06	1.18003e+06	1.05976e+06	938859	738623	1.74868
MEDP2848	C28H54NO6P	LPC(O-20:3)	LPC(O-20:3)	GP	甘油磷脂类	LPC-O	溶血磷脂酰胆碱(醚键)	-	1	217736	383533	269689	356776	145097	171971	244054	328590	270753	304134	171374	230373	246820	314838	171968	329854	282795	290797	410904	271082	325964	254466	355532	258785	217752	423499	180269	568488	499491	561075	487426	259482	201565	485267	364604	365983	354122	379056	260650	1.55007
MEDP2847	C30H60NO6P	LPC(O-22:2)	LPC(O-22:2)	GP	甘油磷脂类	LPC-O	溶血磷脂酰胆碱(醚键)	-	1	919929	1.2669e+06	1.06604e+06	1.61399e+06	662045	589181	1.13011e+06	1.53587e+06	1.08725e+06	941506	767173	1.13828e+06	898392	1.40428e+06	1.0483e+06	1.02585e+06	1.37695e+06	1.21774e+06	1.4439e+06	1.09012e+06	1.51958e+06	1.1737e+06	1.40059e+06	1.0267e+06	1.01045e+06	1.97747e+06	1.45542e+06	1.98293e+06	1.95117e+06	2.20489e+06	1.49622e+06	1.46108e+06	803043	1.32755e+06	1.87177e+06	1.71309e+06	1.43585e+06	1.27756e+06	944078	1.2169
MEDN2286	C23H48NO6P	LPE(O-18:1/0:0)	LPE(O-18:1/0:0)	GP	甘油磷脂类	LPE	溶血磷脂酰乙醇胺	-	2	2.67752e+06	2.82494e+06	2.82717e+06	3.72304e+06	1.55577e+06	2.30032e+06	3.28718e+06	3.5106e+06	2.36033e+06	2.84626e+06	1.85318e+06	2.51787e+06	2.17025e+06	2.92636e+06	1.58636e+06	3.0212e+06	2.88764e+06	2.24735e+06	4.7271e+06	2.43829e+06	2.47184e+06	3.0771e+06	2.73684e+06	2.69873e+06	1.52699e+06	4.00089e+06	2.91482e+06	2.45485e+06	3.00159e+06	2.11623e+06	2.51894e+06	1.90473e+06	2.19766e+06	1.6343e+06	1.84128e+06	1.599e+06	2.15918e+06	2.36541e+06	1.95748e+06	1.33768
MEDN2406	C26H51O9P	LPG(20:1)	溶血磷脂酰甘油_LPG(20:1)	GP	甘油磷脂类	LPG	溶血磷脂酰甘油	-	2	1079.99	1597.07	1043.42	1402.4	991.98	1325.77	874.412	1423.97	1548.12	1697.97	825.658	1243.88	2006.35	1412.86	842.31	1612.7	2224.93	1598.12	1778.73	2250.98	2049.99	1232.51	1509.76	1480.35	1344.69	1518.05	1547.38	7040.46	7890.81	7536.32	5653.65	5046.11	6205.6	6485.68	6511	7177.2	8294.04	7460.32	5630.39	2.99525
MEDP1776	C9H18N2O3	Leu-Ala	L-亮氨酸-L-丙氨酸	Amino acid and Its metabolites	氨基酸及其代谢物	Small Peptide	小肽	7298-84-2	1	1.60918e+06	510585	2.59416e+06	1.15089e+06	713656	1.06048e+06	1.26236e+06	477684	3.18292e+06	804688	1.14787e+06	1.87634e+06	1.53579e+06	322958	1.05891e+06	1.02497e+06	381200	1.32514e+06	1.75619e+06	641408	254800	2.27957e+06	1.70729e+06	1.07269e+06	2.31948e+06	502766	1.27154e+06	2.38578e+06	1.45536e+06	1.82536e+06	2.3084e+06	2.24058e+06	2.10141e+06	3.08357e+06	2.71791e+06	1.70854e+06	1.13843e+06	1.54269e+06	1.3896e+06	1.49692
MEDP0890	C12H10N4O2	Lumichrome	光色素	Heterocyclic compounds	杂环化合物	Heterocyclic compounds	杂环化合物	1086-80-2	1	73523.6	60234.1	123694	97405.3	43943.1	65615.7	39959.4	40116.2	58508.2	40771.8	80805.9	45032.3	39705.7	54220.2	123812	50881.1	38294	44012.9	75708.2	47203.2	36658.6	88251.1	113085	43624.7	29277.9	62149.4	42936.4	145501	51831.8	124905	43065.8	64404.4	157370	111115	53993.7	76396.2	95929.4	209853	54152.2	1.37615
MEDN2107	C8H17N3O3	Lys-Gly	L-赖氨酸-L-甘氨酸	Amino acid and Its metabolites	氨基酸及其代谢物	Small Peptide	小肽	7563-03-3	2	1.35721e+06	863793	195932	105698	111517	1.4748e+06	713215	53915.8	126613	129586	1.15804e+06	999233	1.06759e+06	122868	558380	96376.1	84402.4	825065	908633	1.46433e+06	85141.5	845536	1.36707e+06	102628	1.39727e+06	101568	88025.7	142898	107476	154660	114391	126412	133435	133275	113712	122594	129855	171794	144372	1.2084
MEDN2142	C15H23N3O3	Lys-Phe	L-赖氨酸-L-苯丙氨酸	Amino acid and Its metabolites	氨基酸及其代谢物	Small Peptide	小肽	6235-35-4	2	90074.1	103288	206184	268801	121712	108133	91166.7	191892	215753	171290	80443.3	125079	91710.8	182373	135170	213842	177464	147684	106009	76524.5	154773	116071	81622.8	242842	47292.6	285233	155281	256423	152397	292950	233225	200978	267276	288006	183412	148390	216698	213657	275757	1.59329
MEDP2318	C9H19N3O4	Lys-Ser	赖氨酸-丝氨酸	Amino acid and Its metabolites	氨基酸及其代谢物	Small Peptide	小肽	6665-19-6	1	1.59326e+06	1.62245e+06	1.63212e+06	1.85038e+06	2.09063e+06	2.08986e+06	2.0947e+06	2.27714e+06	2.42239e+06	2.54908e+06	2.51703e+06	2.49819e+06	2.39479e+06	2.45969e+06	2.5649e+06	2.45968e+06	2.66264e+06	2.54905e+06	2.53059e+06	2.54645e+06	2.50504e+06	2.42143e+06	2.29863e+06	2.26781e+06	2.35978e+06	2.18769e+06	2.35416e+06	1.05951e+06	1.15216e+06	1.27366e+06	1.04904e+06	1.11961e+06	1.48138e+06	1.14733e+06	1.19431e+06	1.26208e+06	1.2454e+06	1.33222e+06	1.27609e+06	2.91963
MEDP2791	C23H38O4	MG(0:0/20:4/0:0)	MG(0:0/20:4/0:0)	GL	甘油脂类	MG	单甘油酯	-	2	11876.2	50963.1	22853.5	100783	14738.7	21160	43789.4	65509.6	18178.2	35497.8	40811.8	53804.5	22203.8	213372	16588.8	71457.3	46916.1	40614.4	63382.7	57140.3	94857.7	52192.5	56910.8	61212	30810.2	200779	40835.6	50895.3	54539.4	39223.4	28694.5	26017.2	14288.9	27950.3	44552.3	8563.1	47596.3	14556.3	38565.7	1.03973
MEDN0593	C4H6O5	Malic acid	苹果酸	Organic acid and Its derivatives	有机酸及其衍生物	Organic acid and Its derivatives	有机酸及其衍生物	636-61-3	2	754607	505664	159967	75113.1	124341	861193	348550	29651.9	45350.2	32020.7	818788	817829	505423	112582	295246	60862.6	61772.6	577938	570284	607429	38992.2	584881	697257	16034.5	973557	108698	95026.8	96230.4	44551	104682	83980.9	37246.6	3644.46	31791.8	70599.2	127290	86190.4	79529	15232.6	1.5009
MEDP2803	C30H48O4	Maslinic acid	山楂酸	Others	其他	Others	其他	4373-41-5	2	14769	16158.3	22583	19040	27851.8	41001.2	17597.6	8750.02	23800.4	22699.8	22267.9	20978.4	28131	16119.4	28804.8	23333.8	20255.7	23486.7	15340.1	20881.6	22850	17212.7	27866.4	20406.8	20256.7	25076.8	23627.1	35065.1	13618.4	47854.9	47066.5	30063.6	29847.7	40683.7	31678.2	34616	21659.4	24930.2	20191.6	1.51461
MEDN1950	C9H16N2O5S	Met-Asp	L-蛋氨酸-L-天冬氨酸	Amino acid and Its metabolites	氨基酸及其代谢物	Small Peptide	小肽	14595-65-4	2	1.54632e+06	1.22629e+06	693199	627210	942895	950359	1.20794e+06	669515	684766	821457	1.50366e+06	940506	1.11977e+06	618771	1.40664e+06	1.17622e+06	694392	2.05021e+06	1.07845e+06	1.08498e+06	551335	1.19601e+06	1.15442e+06	540602	1.05306e+06	827267	835750	564707	685525	449415	667998	514981	786062	537114	946276	1.04206e+06	597226	685471	600731	1.52116
MEDP0700	C7H14O6	Methyl beta-D-galactopyranoside	甲基β-D-吡喃半乳糖苷	Carbohydrates and Its metabolites	碳水化合物及其代谢物	Sugar derivatives	糖衍生物	1824-94-8	1	1.18623e+06	1.15221e+06	1.45079e+06	1.43447e+06	1.25936e+06	1.15181e+06	1.0163e+06	1.34292e+06	1.24653e+06	1.11622e+06	888511	994266	805256	1.0976e+06	1.00867e+06	976882	1.15828e+06	909419	850812	690821	1.00106e+06	864284	778616	912975	643450	1.06467e+06	1.01595e+06	1.63727e+06	1.39864e+06	1.6997e+06	1.51507e+06	1.56632e+06	1.58317e+06	1.48212e+06	1.5842e+06	1.52874e+06	1.52628e+06	1.51079e+06	1.49512e+06	2.41311
MEDP1491	C2H8ClN3	Methylguanidine	甲基胍	Alcohol and amines	醇、胺类	Amines	胺类	21770-81-0	2	171792	305632	116134	117192	121400	166390	251203	159031	129760	127651	346483	250641	154870	277321	337120	178941	136012	280512	414325	250531	259595	183147	301114	206890	140204	444841	194656	119307	222932	208194	183119	225026	128682	199881	127677	102544	97320.3	98550.8	84854.7	1.36141
MEDP1913	C11H18N2O4	N(Alpha)-Acetyl-Epsilon-(2-Propenal)Lysine	N(α)-乙酰基ε-（2-丙烯基）赖氨酸	Amino acid and Its metabolites	氨基酸及其代谢物	Small Peptide	小肽	99124-74-0	2	33576	64172.4	113225	168946	181951	126710	99813.3	169197	231189	219252	109771	133564	149733	411743	105435	92873.8	197309	104686	143161	145251	268129	212750	48700.9	163765	81267.3	84048.9	267146	139457	126593	134766	33003.6	162989	138664	53378.7	57950.3	139624	121593	97709.5	41594.5	1.06045
MEDP0366	C3H7NO	N,N-Dimethylformamide	N,N-二甲基甲酰胺	Alcohol and amines	醇、胺类	Amines	胺类	68-12-2	2	1.52339e+06	2.02839e+06	2.11178e+06	2.0112e+06	1.77087e+06	2.07118e+06	1.67511e+06	1.70778e+06	2.16941e+06	2.10196e+06	1.94485e+06	2.08828e+06	2.15418e+06	2.12133e+06	1.91191e+06	2.36134e+06	2.18474e+06	2.5472e+06	1.92306e+06	2.24079e+06	2.2636e+06	2.68532e+06	2.07222e+06	2.19179e+06	2.41322e+06	2.87951e+06	2.24085e+06	1.43059e+06	2.21911e+06	1.85777e+06	1.77843e+06	1.64821e+06	1.88085e+06	1.75895e+06	1.93124e+06	1.69485e+06	1.76134e+06	1.57276e+06	1.59225e+06	1.83502
MEDN0506	C8H16NO9P	N-Acetylglucosamine 1-Phosphate	N-乙酰葡萄糖胺 1-磷酸	Carbohydrates and Its metabolites	碳水化合物及其代谢物	Phosphate sugars	磷酸糖	6866-69-9	2	526047	304990	472902	151107	124502	422731	483776	187034	238561	190953	381783	395289	652314	289306	571180	260505	256029	381325	371288	554888	316936	636932	347521	258913	465983	151232	180348	158293	162882	242686	130076	153677	178090	155749	151866	152614	131104	258119	134588	1.92074
MEDN1480	C23H37NO3	N-Arachidonoyl-L-Alanine	N-花生四烯酰基-L-丙氨酸	FA	脂肪酰类	Others	其他	401941-73-9	2	3655.01	4423.68	4220.92	4315.35	4807.19	4078.08	3010.22	3570.4	5243.36	5113.41	8192.98	5775.4	3060.39	5321.18	2515.23	6105.84	4744.52	2622.96	3756.58	2018.9	1672.29	4888.59	3481.46	5147.19	2481.64	6118.95	2625.8	7580.7	9249.74	8045.22	8152.64	6647.79	7712.21	8325.42	6771.05	7446.27	8656.33	7475.96	6027.7	2.2263
MEDP0879*118	C5H9NO4	N-Methyl-D-Aspartic Acid	N-甲基-D-天冬氨酸	Amino acid and Its metabolites	氨基酸及其代谢物	Amino acid derivatives	氨基酸衍生物	6384-92-5	2	53405.4	43835.7	49390.3	54268.4	19288.1	38985	40212.8	62884.4	55235.5	72554.6	36307.8	68238.2	49455.6	46755.8	70388.5	81221	60121.1	80409.8	91909.8	54938.4	63912.3	55838.3	49807.6	58693.8	53507	68209.7	53220.9	43842.7	57980	24532.8	21582.5	53229.7	27175.6	59776	13390.3	68712.1	55029.8	49821.4	26677.3	1.39248
MEDN0837	C6H11NO4	N-Methyl-L-Glutamate	N-甲基-L-谷氨酸	Amino acid and Its metabolites	氨基酸及其代谢物	Amino acid derivatives	氨基酸衍生物	35989-16-3	2	77923.6	110167	58565.4	86317	140521	85441.1	78604	110115	82841	74446.6	93527.8	57023.9	56718.1	75665.8	83365.9	68737.9	93695.3	76468.7	71682.1	73903.1	62399.7	84955.6	63675.7	74951.6	66435.1	96861.4	101838	114518	87611.5	130116	161008	78398.8	138528	127514	101148	91941.8	151690	133389	87256.6	1.92726
MEDP2374	C9H21N3O	N1-Acetylspermidine	N1-乙酰亚精胺	Alcohol and amines	醇、胺类	Amines	胺类	34450-16-3	2	116305	125909	137577	130400	115989	107258	104924	112511	134845	101818	165242	124148	71782.1	117005	113745	106258	100010	88902.1	136683	106280	121470	94668.9	81271	111637	115167	88528	82827.6	108072	169744	158335	129338	123633	93086.1	122336	149828	142887	149140	126851	150027	1.50847
MEDP0576	C12H28N4O	N1-Acetylspermine	N1-乙酰精胺	Organic acid and Its derivatives	有机酸及其衍生物	Organic acid and Its derivatives	有机酸及其衍生物	25593-72-0	2	55759	89091.6	36368.2	71968.9	387949	178702	54245.1	74519.9	67346.9	79965.7	85097	96807.2	39206.7	61180.8	48949.8	83332.7	81576.2	32003.4	34466.2	113259	53351.5	71169.2	51617	38719.8	29409.6	87047.2	67057.6	57551.8	66915.1	92209.3	39374.4	43766.7	51429.2	29407.6	21262.2	47033.9	55265.9	31547.4	27354.4	1.18578
MEDP0378	C14H17N5O8	N6-Succinyl Adenosine	N6-琥珀酰腺苷	Nucleotide and Its metabolites	核苷酸及其代谢物	Nucleotide and Its metabolites	核苷酸及其代谢物	4542-23-8	1	977306	772415	535144	859851	390868	609598	759227	479346	604726	599694	936337	933759	744661	569807	575576	631323	408073	710830	587703	1.0202e+06	443950	987380	800197	394612	1.2922e+06	742460	402048	559590	533838	881938	542094	487724	432271	539753	346049	478360	690227	469740	392141	1.1142
MEDP1493*155	C11H15N5O4	N6-methyladenosine	N6-甲基腺苷	Nucleotide and Its metabolites	核苷酸及其代谢物	Nucleotide and Its metabolites	核苷酸及其代谢物	1867-73-8	2	24630.6	64672.5	72149.5	83752.8	58822.9	30901.3	67807.9	91711.2	91985	74317.8	74748.1	68602.4	52162.5	100962	39484.1	89998.1	76362.5	71813.5	62284.9	53466.1	105541	89585.2	79233.8	65945	76725.1	155813	124268	41707.5	32990.6	66849.4	39241.4	62237.7	47317.9	33978	40703.7	49376	50800.7	48257.2	52867.2	1.72282
MEDN1796	C28H16O5	Naphthofluorescein	氟化萘	Benzene and substituted derivatives	苯及其衍生物	Benzene and substituted derivatives	苯及其衍生物	61419-02-1	2	87359.7	92411	38040	84694.9	67659.7	68704.7	103435	48326.8	55378.7	117468	59133.8	90796.6	59992.8	51880.1	61135	31377.7	48716.9	50500	102011	61774.6	47372.6	79352	41168.4	46551.6	51964.5	64587.4	67150.6	135258	95557.3	77527.5	156971	90834.9	105073	71506.3	94985	118627	105063	121934	60541.3	1.85396
MEDN0411	C9H11N5O4	Neopterin	新蝶呤	Heterocyclic compounds	杂环化合物	Pteridines and derivatives	蝶啶及其衍生物	2009-64-5	2	114981	181818	381969	442695	265591	133901	172818	438698	456601	468055	158468	163888	158943	354708	222262	305238	315896	105891	140565	113362	415902	124226	105026	340709	65925.2	333346	308466	418424	495523	515508	443107	520942	481902	481476	509534	473098	500286	399833	458957	1.8824
MEDP0245	C6H6N2O2	Nicotinamide-N-Oxide	N-氧代烟酰胺	CoEnzyme and vitamins	辅酶和维生素	CoEnzyme and vitamins	辅酶和维生素	1986-81-8	2	180184	164949	337420	396998	324437	127863	315170	330366	386461	351427	181995	183048	175148	254401	168145	257595	255453	153491	186238	221684	319423	170291	155389	286354	73255.3	257363	313946	333248	371568	335336	386446	423501	335202	324673	461377	350376	530138	358698	341653	1.73391
MEDP0849	C7H12N2O4	Nα-Acetyl-L-glutamine	N-乙酰-L-谷氨酰胺	Amino acid and Its metabolites	氨基酸及其代谢物	Amino acid derivatives	氨基酸衍生物	2490-97-3	1	829673	663923	423441	678799	362465	502316	1.08886e+06	502333	496794	596704	734847	461825	953010	652059	668724	461298	603238	422460	810445	667130	669858	603757	626022	561348	893688	562538	497753	422436	845606	358808	740722	374592	297025	422463	322323	307074	686450	622246	448854	1.37155
MEDP1943*118	C5H9NO4	O-Acetyl-L-serine	O-乙酰基-L-丝氨酸	Amino acid and Its metabolites	氨基酸及其代谢物	Amino acid derivatives	氨基酸衍生物	5147-00-2	2	53405.4	43835.7	49390.3	54268.4	19288.1	38985	40212.8	62884.4	55235.5	72554.6	36307.8	68238.2	49455.6	46755.8	70388.5	81221	60121.1	80409.8	91909.8	54938.4	63912.3	55838.3	49807.6	58693.8	53507	68209.7	53220.9	43842.7	57980	24532.8	21582.5	53229.7	27175.6	59776	13390.3	68712.1	55029.8	49821.4	26677.3	1.39248
MEDP1446	C18H33NO	Octadecadienamide	十八碳二烯酰胺	Alcohol and amines	醇、胺类	Amines	胺类	-	2	35768.9	32633.5	61230.1	59465.1	40328.9	23293.3	25799.3	58753.3	30142	65489	25669.7	56891.2	29959.6	25208.9	32139.8	51216.5	65247.9	36468.3	31968.1	27387	53146.5	61350.1	28328.3	19850.1	46586.5	49773	57646	50853.2	77188.3	98247.9	122679	42954.1	44413.8	86364.9	78884.3	75930.7	75716.7	42243.9	62316.3	1.81867
MEDN0244	C5H4N2O4	Orotic Acid	乳清酸	Organic acid and Its derivatives	有机酸及其衍生物	Organic acid and Its derivatives	有机酸及其衍生物	65-86-1	2	975285	582827	191768	142760	166239	752342	528044	175743	196307	185785	627222	494348	514995	161288	424851	193935	145997	803833	515003	912909	132388	420747	531419	162425	727312	174524	162029	225965	133756	204530	163001	132678	171351	150531	216114	210758	174943	183951	167889	1.33143
MEDN2262	C28H54NO10P	PS(22:0)	PS(22:0)	GP	甘油磷脂类	PS	磷脂酰丝氨酸	-	2	1.33239e+06	1.63417e+06	938536	1.20367e+06	986083	719688	1.13369e+06	838859	768254	1.05221e+06	1.37985e+06	1.47842e+06	1.04695e+06	893220	876296	739801	841163	730245	981329	1.2147e+06	775092	974237	1.2457e+06	863193	832320	483703	1.0051e+06	1.75879e+06	1.59685e+06	1.48971e+06	1.73612e+06	1.82125e+06	1.35953e+06	1.41911e+06	1.98746e+06	1.2051e+06	1.33003e+06	1.11731e+06	1.23048e+06	2.05306
MEDP1468	C9H19NO4	Pantothenol	DL-泛酰醇	CoEnzyme and vitamins	辅酶和维生素	CoEnzyme and vitamins	辅酶和维生素	16485-10-2	1	27937.5	25442.7	32525.5	31280.6	22109.5	24753.9	14145.4	22849.7	44118	18151.7	11682.2	19601.5	6504.58	24620.8	7312.87	5267.29	5367.34	18260.9	43371.7	37835.1	24566.5	25859.2	15977.9	17738.6	12099.5	23987.3	19254.3	101500	141770	52141.5	12997.3	14181.3	32230.9	54869.8	45378	27526.3	206753	152190	127926	1.88268
MEDP1667*158	C14H18N2O5	Phe-Glu	苯丙氨酸-谷氨酸	Amino acid and Its metabolites	氨基酸及其代谢物	Small Peptide	小肽	3617-45-6	2	486794	335700	1.84807e+06	1.44657e+06	238672	599725	845216	1.17731e+06	1.12405e+06	545641	526383	1.22891e+06	1.19833e+06	1.26395e+06	380524	1.37009e+06	2.45992e+06	1.31013e+06	645549	929610	1.33113e+06	680460	418143	892593	511343	1.93045e+06	1.24627e+06	594463	1.16974e+06	951155	518713	647928	127184	427041	320032	198434	1.3556e+06	725943	574959	1.2438
MEDN0067	C18H20N2O3	Phe-Phe	L-苯丙氨酸-L-苯丙氨酸	Amino acid and Its metabolites	氨基酸及其代谢物	Small Peptide	小肽	2577-40-4	1	486220	1.58015e+06	4.26158e+06	4.18691e+06	1.65659e+06	2.06591e+06	1.66165e+06	4.78936e+06	3.08626e+06	1.97663e+06	2.14569e+06	1.99857e+06	3.2438e+06	3.02783e+06	2.36958e+06	6.47525e+06	4.4245e+06	2.10881e+06	3.05982e+06	3.66964e+06	5.29751e+06	715761	2.04134e+06	2.34576e+06	2.85871e+06	4.49684e+06	3.70841e+06	2.10777e+06	3.25215e+06	2.26873e+06	1.4317e+06	1.89886e+06	710840	1.5989e+06	1.82993e+06	1.24826e+06	3.82956e+06	1.9537e+06	1.64912e+06	1.02185
MEDN1692	C23H44NO6P	Phosphatidylethanolamine lyso alkenyl 18:3	磷脂酰乙醇胺溶血烯基 18:3	GP	甘油磷脂类	LPE	溶血磷脂酰乙醇胺	-	2	2.73524e+06	1.21547e+06	936438	1.55975e+06	574362	667338	1.26712e+06	1.11256e+06	1.07741e+06	1.92108e+06	830935	760189	765324	788842	836657	1.00603e+06	965778	1.22646e+06	975708	770910	1.53025e+06	891881	1.04788e+06	793140	607212	1.87076e+06	1.46472e+06	785700	900433	723140	1.3127e+06	862474	687772	778001	774154	656463	774924	765113	740566	1.21059
MEDN1840*054	C18H30O2	Pinolenic acid	皮诺敛酸	FA	脂肪酰类	FFA	游离脂肪酸	16833-54-8	2	788914	1.03689e+06	646057	976910	1.43864e+06	1.379e+06	773127	1.29051e+06	830891	1.48038e+06	1.22699e+06	1.4917e+06	594941	1.72689e+06	863600	1.02226e+06	702531	719251	1.37708e+06	919654	590508	880370	823168	1.39038e+06	554507	1.06622e+06	809815	770379	398688	614048	1.05037e+06	643287	1.23346e+06	634334	233394	202125	844842	726142	449421	1.64996
MEDP0395	C6H11NO2	Piperidine acid	哌啶酸	Organic acid and Its derivatives	有机酸及其衍生物	Organic acid and Its derivatives	有机酸及其衍生物	3105-95-1	1	2.56141e+07	2.95323e+07	3.19487e+07	1.6535e+07	1.36512e+07	1.21236e+07	2.30236e+07	1.59151e+07	4.19986e+07	3.28413e+07	2.18128e+07	3.45973e+07	1.56546e+07	1.6159e+07	1.55979e+07	1.77322e+07	2.15531e+07	1.86957e+07	2.16045e+07	1.70166e+07	2.12746e+07	4.34284e+07	2.11816e+07	2.39077e+07	2.49201e+07	3.5048e+07	1.59068e+07	8.08218e+07	4.42038e+07	5.22653e+07	2.55e+07	3.59044e+07	3.09168e+07	2.80875e+07	2.18044e+07	1.93985e+07	3.41349e+07	2.83707e+07	2.7481e+07	1.48222
MEDN1570	C12H16O4	Pogostone	广藿香酮	Organic acid and Its derivatives	有机酸及其衍生物	Organic acid and Its derivatives	有机酸及其衍生物	23800-56-8	2	5434.76	9209.8	1826.36	13792.5	21530.3	31538.7	13282.5	152167	8256.28	7873.57	476413	2.87274e+07	15885.5	10390.9	112540	19406.8	9662.18	10284.8	4085.91	19922.1	10485.4	5648.97	5677.48	3484.05	4263.87	1649.35	1364.98	7.12881e+06	7.28356e+06	6.82707e+06	7.92953e+06	7.04569e+06	7.25698e+06	7.34099e+06	6.74967e+06	6.33516e+06	8.29845e+06	7.87009e+06	7.08356e+06	2.78952
MEDN1559	C7H12N2O3	Pro-Gly	L-脯氨酸-L-甘氨酸	Amino acid and Its metabolites	氨基酸及其代谢物	Small Peptide	小肽	2578-57-6	2	1.36585e+06	1.56999e+06	367665	299500	388510	1.48811e+06	1.32682e+06	366688	466789	372159	1.65223e+06	1.44896e+06	1.22604e+06	326079	1.37862e+06	408165	376991	1.04115e+06	1.79748e+06	1.47812e+06	260958	1.61815e+06	1.89678e+06	281851	1.91403e+06	414559	361514	314293	366014	256036	344184	369792	260300	305521	345711	506797	473654	382483	311266	1.50683
MEDN0745	C10H12O3	Propylparaben	4-羟基苯甲酸丙酯	Benzene and substituted derivatives	苯及其衍生物	Phenolic acids	酚酸类	94-13-3	1	36879.9	26738.1	44080.4	78648	36048.1	55832.5	35017.9	44054.2	27400.4	33344	26475.8	49868.3	24738.1	32021.9	72608.2	24712.7	26032.4	36711.9	39104.8	27714.5	33799.7	23701.3	54890.6	28560.7	25502.9	34067.6	43610.7	59901	58035.9	131066	1.24337e+08	8.31034e+07	8.22903e+07	1.15498e+08	97669.2	87655.1	67138.3	60686.5	86099	1.96308
MEDN1812	C20H32O4	Prostaglandin B1	前列腺素B1	FA	脂肪酰类	Oxidized lipids	氧化脂质	13345-51-2	2	7.7992e+06	9.22212e+06	7.21667e+06	7.32369e+06	6.81702e+06	7.5501e+06	7.59857e+06	8.07645e+06	7.88969e+06	7.44639e+06	8.32652e+06	8.40917e+06	7.65719e+06	8.44483e+06	6.96045e+06	8.61515e+06	8.09126e+06	7.74799e+06	8.02383e+06	8.17958e+06	7.76442e+06	8.3178e+06	7.95424e+06	7.83264e+06	7.02728e+06	7.90297e+06	7.61774e+06	922.88	185415	1211.04	4443.83	6981.29	16981.8	2780.02	1474.2	8518.35	1972.73	11533.5	2419.44	3.11465
MEDN0414	C8H12N2O2	Pyridoxamine	吡哆胺	Heterocyclic compounds	杂环化合物	Pteridines and derivatives	蝶啶及其衍生物	85-87-0	2	79483	86248.5	25436.6	25224.7	17283.8	84508.4	70574.5	26253.1	42678.7	24414.8	82387.6	97664.6	87800.5	46771.6	68944.9	53277.6	37931.1	29049.7	82891.8	84611.6	17233.3	71357.5	57760	41156.9	62946.6	34702.8	19041.4	25224.7	41848.2	17341	42791.4	56961.8	31732.2	21154.8	15592.2	16411.5	57990.2	34466.3	36914.8	1.13177
MEDP0792	C4H9N	Pyrrolidine	四氢吡咯	Heterocyclic compounds	杂环化合物	Heterocyclic compounds	杂环化合物	123-75-1	1	3.0934e+07	6.59328e+07	3.21418e+07	4.5219e+07	2.23292e+07	3.62241e+07	3.77314e+07	4.81583e+07	3.18083e+07	3.44171e+07	5.79931e+07	4.16024e+07	3.68901e+07	3.70941e+07	2.75745e+07	4.68147e+07	4.04779e+07	4.39686e+07	4.87204e+07	3.53565e+07	3.68783e+07	3.59914e+07	3.58172e+07	3.73925e+07	3.12845e+07	3.45712e+07	3.6546e+07	3.42187e+07	4.09315e+07	3.08107e+07	4.4457e+07	2.08547e+07	1.07045e+07	3.68601e+07	3.33119e+07	2.09348e+07	4.45161e+07	2.76907e+07	3.3312e+07	1.24619
MEDN2102	C6H12O6	Rhamnonic acid	鼠李糖酸	Carbohydrates and Its metabolites	碳水化合物及其代谢物	Sugar acids	糖酸	6422-34-0	2	156639	170721	176114	249930	153947	176097	198720	186246	156671	163735	150609	272863	208112	198596	185489	132113	118959	181522	172223	214931	196612	257945	158281	203811	334710	186633	192117	169064	178045	174424	157674	164531	163001	151527	126389	138454	180250	174595	116087	1.2249
MEDN1927	C4H9NO3S	S-Methyl-L-Cysteine-S-oxide	S-甲基-L-半胱氨酸-S-氧化物	Amino acid and Its metabolites	氨基酸及其代谢物	Amino acid derivatives	氨基酸衍生物	6853-87-8	2	17397.8	12988.8	25093.2	29568	14602.8	11810.8	5169.57	9595.57	52636.1	40191.7	6707.2	16640.3	10337	18748.9	28820.3	5908.71	9072.13	27200.7	12547.7	18153.1	20191.9	62378.5	33175.3	9595.57	21639.6	10822	31770.3	60656.6	25961	39473.5	15144.8	34883.8	52181.3	60516.9	41852.8	54781	5218.52	11813.4	21175.5	1.12055
MEDN2338	C7H6O3	Salicylic acid	水杨酸	Organic acid and Its derivatives	有机酸及其衍生物	Organic acid and Its derivatives	有机酸及其衍生物	69-72-7	2	908112	1.21386e+06	1.07654e+06	1.23981e+06	810709	800909	759292	828225	691297	795800	773610	842594	518449	755306	1.47685e+06	518745	660656	786362	731581	727138	668335	808032	960214	662741	555492	490289	658016	659623	986565	737116	3.08942e+06	3.95753e+06	2.32401e+06	3.14994e+06	963976	903364	599225	1.15789e+06	961365	1.64959
MEDN2260	C14H20O7	Salidroside	红景天苷	Benzene and substituted derivatives	苯及其衍生物	Benzene and substituted derivatives	苯及其衍生物	10338-51-9	2	3.43281e+06	1.43615e+07	3.22167e+06	4.43189e+06	2.72195e+06	7.63319e+06	5.45523e+06	9.56862e+06	4.17951e+06	5.40651e+06	1.25307e+07	1.04966e+07	1.22097e+07	6.47544e+06	4.8853e+06	1.77245e+07	6.57773e+06	7.58181e+06	9.61906e+06	6.78211e+06	4.08563e+06	3.89332e+06	7.6828e+06	8.19613e+06	4.02267e+06	9.2579e+06	7.58946e+06	3.38149e+06	3.94292e+06	2.37942e+06	6.20184e+06	5.02085e+06	4.16772e+06	5.81416e+06	2.27027e+06	2.54263e+06	6.4921e+06	3.18267e+06	3.48854e+06	1.63459
MEDP2488	C13H15NO2	Securinine	一叶萩碱	Amino acid and Its metabolites	氨基酸及其代谢物	Amino acid derivatives	氨基酸衍生物	5610-40-2	2	4.05232e+06	4.30287e+06	4.35851e+06	3.41258e+06	3.40723e+06	2.91028e+06	2.85579e+06	2.85193e+06	3.18719e+06	2.60844e+06	3.55996e+06	2.32356e+06	2.52979e+06	2.12705e+06	2.78174e+06	2.68851e+06	3.07179e+06	2.4877e+06	3.01364e+06	4.2822e+06	2.35316e+06	2.22793e+06	2.14625e+06	2.44565e+06	2.24694e+06	2.43681e+06	2.73687e+06	3.17213e+06	2.67231e+06	2.31508e+06	2.9369e+06	2.59621e+06	5.5056e+06	4.48137e+06	5.94698e+06	5.72929e+06	5.12873e+06	5.83022e+06	4.25662e+06	1.63165
MEDP1497	C5H11NO2Se	Selenomethionine	硒代蛋氨酸	Amino acid and Its metabolites	氨基酸及其代谢物	Amino acids	氨基酸	1464-42-2	2	69628.1	111939	73426.2	104356	81526.1	81519.8	99979.6	82602.2	82599	43624.2	74994.6	58529.1	71731.8	95658.2	94550.8	68475.6	74485.7	79427.9	46392.8	53248.8	83111.7	58535.2	64132.3	61953.3	43289.2	73886.5	58516.8	139202	128248	129327	136913	92373.7	134763	121733	103979	101065	90209.9	89107.6	103956	2.17963
MEDP2562	C8H14N2O6	Ser-Glu	丝氨酸-谷氨酸	Amino acid and Its metabolites	氨基酸及其代谢物	Small Peptide	小肽	6403-16-3	2	4.87701e+06	1.71484e+06	9612.59	5565.27	2909.69	4.27827e+06	2.30018e+06	4274.67	18692.1	5813.18	4.10581e+06	2.91365e+06	4.27532e+06	7076.7	2.30789e+06	14658.3	19963.1	3.13537e+06	3.79045e+06	6.16038e+06	18419.4	2.73226e+06	5.43495e+06	6286.28	7.67799e+06	16490.2	17590	6914.36	9868.8	16491.5	8893.11	17973.2	9614.39	11097.9	8995.04	17712.6	14291	14151.6	6408.4	1.43325
MEDP1356	C13H20N2O8	Shinorine	霉菌素-甘氨酸(维生素A)	Amino acid and Its metabolites	氨基酸及其代谢物	Amino acid derivatives	氨基酸衍生物	73112-73-9	2	1.85393e+06	1.96663e+06	488563	602153	582835	1.84553e+06	1.39145e+06	829617	547824	524380	1.74893e+06	1.98868e+06	1.43774e+06	515631	1.47105e+06	462815	409526	1.86305e+06	2.02935e+06	1.65176e+06	585562	1.4307e+06	1.53732e+06	463909	1.96274e+06	906855	538820	576735	423502	217874	213602	565505	471521	517824	554318	637583	139842	62307.6	553202	1.89651
MEDN1951	C2H4O5S	Sulfoacetic acid	磺基乙酸	Organic acid and Its derivatives	有机酸及其衍生物	Organic acid and Its derivatives	有机酸及其衍生物	123-43-3	1	58235.6	123396	137309	137009	121305	56597.2	59069.2	125435	149282	86257	68404.9	66267.9	91951.6	126227	68567.3	95208.2	53259.4	42766.2	85707.3	70643	231958	56583.3	42381.4	89611.1	102039	118785	125455	119441	207769	135680	166595	81562.2	132593	130697	115819	114162	159807	213336	119162	1.45512
MEDP1803	C9H13NO2	Synephrine	辛弗林	Benzene and substituted derivatives	苯及其衍生物	Phenolic acids	酚酸类	94-07-5	2	136166	516454	1.62462e+06	1.63161e+06	1.54162e+06	279400	381567	1.37515e+06	1.33336e+06	1.23833e+06	202164	352265	220675	1.17021e+06	372881	1.18419e+06	1.00388e+06	352619	259170	101071	987141	308754	141320	1.05264e+06	65211.1	945291	934492	2.20971e+06	2.08336e+06	2.1751e+06	2.06718e+06	2.16414e+06	1.86982e+06	2.30378e+06	2.01069e+06	1.70123e+06	2.21949e+06	2.26568e+06	1.7911e+06	1.97749
MEDN1719	C14H31O3P	Tetradecyl phosphonic acid	十四烷基膦酸	Organic acid and Its derivatives	有机酸及其衍生物	Organic acid and Its derivatives	有机酸及其衍生物	4671-75-4	2	36403.8	35902.3	30170.7	32494	27728.8	35582.4	29118.3	31261.2	34868.3	28714.6	31104.5	30083	33230.7	33532.4	32818.1	32737.2	31633	35419.4	34633	38091.3	36453.1	37954.4	35820.4	34663.1	37192.4	37761.3	36774.1	22308.6	10119.3	11428.1	8740.55	20568.1	25927.3	19813.8	24019.3	22240.4	24993.5	25484.8	24176	2.46575
MEDP2436	C8H18O5	Tetraethylene-glycol	三缩四乙二醇	Alcohol and amines	醇、胺类	Alcohols	醇类	112-60-7	2	104794	125330	99348.5	93167.5	88621.5	88739	76675.9	75983.8	62002.1	99318.5	103454	83290.6	74497.3	94726.6	52401.6	76594.6	66236.5	104031	72750.4	69129.7	68437.1	103766	65815.2	62104.8	94666.1	86220.2	91363.2	336730	287038	374323	60688.8	74328.6	69952.5	81539	247637	245360	402270	294018	264549	2.09797
MEDN0430	C12H19N4O10P3S	Thiamine Triphosphate	硫胺三磷酸	CoEnzyme and vitamins	辅酶和维生素	CoEnzyme and vitamins	辅酶和维生素	3475-65-8	2	5337.76	4922.9	4893.56	5482.99	4624.62	4147.93	4684.31	4862.83	4800.58	4298.14	4655.97	4915.69	4124.41	4519.31	4442.76	4401.85	4352.13	4034.79	4502.31	4338.79	4590.32	4323.15	4866.25	4897.52	4384.2	5098.7	5155.87	5812.26	5938.66	6437.7	6257.01	5217.38	5252.96	5708.76	5421.37	5645.84	6188.76	5476.36	5431.56	2.49768
MEDP2739	C9H21N	Tripropylamine	三丙胺	Alcohol and amines	醇、胺类	Amines	胺类	102-69-2	2	391449	560853	308859	358289	221789	287219	411544	521185	389783	215059	489891	384164	420167	345485	334069	510990	381610	365277	426893	372033	229409	336947	385498	325105	269686	424501	254959	370955	431038	407084	504778	418241	460004	426608	410478	481697	573120	462673	401041	1.33267
MEDN2007	C13H15N3O3	Trp-Gly	色氨酸-甘氨酸	Amino acid and Its metabolites	氨基酸及其代谢物	Small Peptide	小肽	7360-09-0	2	45828.3	77816.1	41443.6	40325	18494.5	43762.7	65853.7	45021.3	40944.6	35002	99650.2	62403.5	64175.8	52549.6	44094.9	73043.2	53967.3	51156.1	36851.7	65680.8	52236.3	61479.2	49690.7	51972.8	47888.1	61552.5	48842.3	29170.8	60741	46042.8	43130.3	38463.9	34636.4	44200.3	31805.5	37011.7	57526.3	33727	37357.8	1.22906
MEDN0209	C10H12N2	Tryptamine	色胺	Tryptamines,Cholines,Pigments	色胺、胆碱、色素	Tryptamines	色胺	61-54-1	1	174533	305671	616336	683387	523973	204073	341837	900041	716592	547548	277899	254870	243804	617692	353468	742818	784622	319612	298798	218277	681238	258271	235289	695312	158168	789739	739000	618215	611569	578172	738803	645422	737027	856440	820810	813857	670226	811804	702931	1.47945
MEDP0085	C8H11NO	Tyramine	酪胺	Benzene and substituted derivatives	苯及其衍生物	Benzene and substituted derivatives	苯及其衍生物	51-67-2	2	120262	140774	49993.6	45766.9	52990.1	155186	115270	51086.1	53862.2	52170.8	119695	151878	89784.7	34794	131259	41307.6	56515.4	126950	142989	107197	72828.4	157408	98554.1	50000.7	148520	62301.8	34515.4	44574.1	46738	58686.1	47652.3	59463.8	60590.2	54348.9	39133.6	58158.9	82599	46734.1	39127.3	1.25118
MEDN0554	C8H10O2	Tyrosol	2-（4-羟基苯基）乙醇	Benzene and substituted derivatives	苯及其衍生物	Benzene and substituted derivatives	苯及其衍生物	501-94-0	2	1.08536e+06	1.08379e+06	600267	740742	696275	728231	746233	783281	365243	682348	417935	573373	406502	694374	1.36166e+06	334353	659300	646507	666986	356795	652438	714008	886341	603185	674403	642665	708279	880214	944259	603185	2.83264e+06	3.57927e+06	2.01658e+06	2.59959e+06	539604	476545	915000	997284	951892	1.65284
MEDN1591	C5H4N2O4	Uracil 5-carboxylic acid	尿嘧啶5-羧酸	Nucleotide and Its metabolites	核苷酸及其代谢物	Nucleotide and Its metabolites	核苷酸及其代谢物	23945-44-0	2	5068.61	9.22212e+06	17941.4	17078.7	6.81702e+06	7.5501e+06	7.59857e+06	26922.6	143835	21440.7	6916.71	20559.4	7.65719e+06	8177.87	6.96045e+06	1352.72	8.09126e+06	1746.99	7589.88	8.17958e+06	8982.32	8.3178e+06	7.95424e+06	7.83264e+06	7.02728e+06	44503.8	16825.9	61448.5	24460.4	20553.6	4214.26	10866.7	1839	14179.4	92528.7	79899	33897.8	10632.4	54825.8	1.0586
MEDN0419	C9H13N2O9P	Uridine 5-Monophosphate	5-尿嘧啶核苷酸	Nucleotide and Its metabolites	核苷酸及其代谢物	Nucleotide and Its metabolites	核苷酸及其代谢物	58-97-9	1	30576.5	17597.1	37249.4	47514.8	37731.9	22718.9	24842.2	53788.1	51098.4	37427.5	15280.8	17445.4	12096.7	43928.5	17747.1	56827.5	58612.6	17939.7	6983.39	17308.6	49312.6	12514.4	11495.9	43670.1	20084.5	63265.5	61664.1	44927.1	34975.7	55459.1	39316.3	40848	44026.5	46619.5	34853.4	38428.5	36832.4	42143.8	51989.8	1.05896
MEDP2327	C11H23N5O3	Val-Arg	缬氨酸-精氨酸	Amino acid and Its metabolites	氨基酸及其代谢物	Small Peptide	小肽	37682-75-0	2	376973	169234	262338	217589	193449	272006	104392	152720	469391	290153	252736	263446	353956	165957	345101	412747	56517.9	159040	135151	342371	66975.6	161529	140757	242106	151422	50122.3	95499.5	352009	324256	480381	387140	382036	186565	464021	378638	252732	306683	287953	254897	1.51269
MEDN1932*045	C9H17N3O4	Val-Asn	L-缬氨酸-L-天冬酰胺	Amino acid and Its metabolites	氨基酸及其代谢物	Small Peptide	小肽	66170-00-1	2	22175.4	24004.4	14301.6	27199.9	11081.8	34609.6	28896	13649	15139.1	21810.9	30154	21956.8	43345.3	16863	26487	4587.87	5156.46	21738	25485.9	24321.8	19266.4	24731.6	30402.5	10041.4	35881.1	16541.1	20709.2	11750.7	2957.24	8171.87	16881.7	15938.8	7759.66	9595.67	15259.2	11505.8	17118.5	11954.8	11776.2	1.48783
MEDN1954	C7H14N2O3	Val-Gly	缬氨酸-甘氨酸	Amino acid and Its metabolites	氨基酸及其代谢物	Small Peptide	小肽	686-43-1	2	565476	632386	321094	292902	130712	563188	598922	170275	213669	201857	363361	524602	523897	157258	463740	186151	243514	408540	595318	615076	147358	561676	589117	214298	572498	176513	127347	195514	188305	70106.3	180540	184744	143518	156704	189083	214571	196515	224783	174834	1.57637
MEDN1960	C7H10N2O4	cyclo(gly-glu)	环(甘氨酸-谷氨酸)	Amino acid and Its metabolites	氨基酸及其代谢物	Small Peptide	小肽	16364-35-5	2	129625	147251	192972	180602	78801.3	150537	126632	202347	141023	61036.9	115647	180829	225121	98769	174459	252889	193813	277172	270307	219750	515985	113941	125157	111030	140973	173285	138585	93436	184849	132458	70215.4	78924.2	49592.8	65091.9	82142.9	78851.1	249799	84532.9	64497.5	1.69283
MEDP2688	C26H55N2O7P+	methylcarbamyl PAF	甲基氨基甲酰PAF	FA	脂肪酰类	Others	其他	91575-58-5	2	3.13603e+07	4.16615e+07	2.79773e+07	4.41083e+07	4.12816e+07	3.80634e+07	3.82644e+07	3.03586e+07	3.35231e+07	4.04717e+07	3.94286e+07	3.60939e+07	3.74088e+07	3.07743e+07	2.99257e+07	3.80988e+07	3.0444e+07	4.49649e+07	3.59362e+07	3.07226e+07	3.37329e+07	4.07946e+07	3.88436e+07	3.24497e+07	4.19451e+07	3.38e+07	3.20057e+07	3.18322e+07	2.49441e+07	2.83089e+07	2.67233e+07	3.04408e+07	3.45383e+07	3.23884e+07	3.97707e+07	2.95077e+07	2.66356e+07	2.66338e+07	2.02858e+07	1.75447
MEDN1965	C5H8O5	α-Hydroxyglutaric Acid (sodium salt)	α-羟基戊二酸（钠盐）	Organic acid and Its derivatives	有机酸及其衍生物	Organic acid and Its derivatives	有机酸及其衍生物	40951-21-1	2	215674	317919	162239	247163	103867	328758	161371	97739.3	150272	155965	211969	367504	281629	131959	168106	152123	158801	404716	177609	255765	96660.1	242894	220563	218162	280038	205845	158853	119446	116866	200174	129572	158480	141706	210464	93312.1	100176	129422	145424	197517	1.23955
MEDN0074	C8H14N2O5S	γ-Glu-Cys	γ-L-谷氨酸-L-半胱氨酸	Amino acid and Its metabolites	氨基酸及其代谢物	Small Peptide	小肽	636-58-8	1	181135	184918	218532	279370	229730	165511	175131	208326	254292	176014	181019	186400	173904	256964	236565	208168	244011	187831	195822	154557	235468	200501	157171	242657	101235	236290	211965	280051	241181	273457	244344	239737	307095	276841	265816	300774	279381	261659	296149	1.94448
MEDN1940*053	C10H17N3O6	γ-Glu-Gln	γ-L-谷氨酸-L-谷氨酰胺	Amino acid and Its metabolites	氨基酸及其代谢物	Small Peptide	小肽	10148-81-9	2	148829	117949	250419	213530	165670	117483	125317	146064	312176	164825	205260	159167	90144.7	277660	214232	250258	275176	209357	69283.4	107643	177033	104334	99024.3	260070	103729	214165	229483	294407	292177	306432	289014	268171	254141	295220	279437	233444	213223	200514	210349	1.61092
[truncated: 5 more columns]
