# Supplementary material for: Multi-omics analysis of hepatic outcomes in T2DM-MAFLD patients treated with semaglutide: a single-centre, longitudinal, data-driven study
Source: Front Endocrinol (Lausanne). 2025 Oct 1;16:1650729. doi: 10.3389/fendo.2025.1650729 (PMC12521249; doi:10.3389/fendo.2025.1650729)
Supplement: Supplementary Table 2 — Differentially expressed metabolites between groups. [file Table2.xlsx]

## Sheet: Sheet1
Index	Formula	Compounds	物质	Class I	物质一级分类	Class II	物质二级分类	CAS	Level	ZLH01	ZLH02	ZLH03	ZLH04	ZLH05	ZLH06	ZLH07	ZLH08	ZLH09	ZLH10	ZLH11	ZLH12	ZLH13	ZLH14	ZLH15	ZLH16	ZLH17	ZLH18	ZLH19	ZLH20	ZLH21	ZLH22	ZLH23	ZLH24	ZLH25	ZLH26	ZLH27	ZLQ01	ZLQ02	ZLQ03	ZLQ04	ZLQ05	ZLQ06	ZLQ07	ZLQ08	ZLQ09	ZLQ10	ZLQ11	ZLQ12	ZLQ13
MEDP2334	C3H9NO	(R)-(-)-1-Amino-2-propanol	(R)-(-)-1-氨基-2-丙醇	Alcohol and amines	醇、胺类	Amines	胺类	2799-16-8	1	199374	899858	92666.6	357269	360366	392483	1.40578e+06	1.03809e+06	449081	984047	707888	526529	248499	790542	134552	567513	255875	429503	735568	721061	828064	1.11952e+06	143943	468975	782160	291877	140387	339521	205133	83400.8	379875	193345	245576	208111	549695	266353	456308	374446	158084	283186
MEDN0751	C20H32O3	(±)12-HETE	(±)12-羟基-5Z,8Z,10E,14Z-二十碳四烯酸	FA	脂肪酰类	Oxidized lipids	氧化脂质	71030-37-0	1	2.12771e+06	372508	2.32268e+06	475666	2.0478e+06	419820	931942	97823.2	3.29937e+06	3.17206e+06	962360	522632	810909	367326	360598	787737	1.63346e+06	1.42096e+06	391719	421292	1.75368e+06	1.75899e+06	371627	2.99384e+06	1.2281e+06	860760	1.54437e+06	996325	24612.4	978424	25841.8	157060	322906	1.44644e+06	212193	3.26032e+06	135700	392327	161599	610049
MEDN0760	C20H32O3	(±)5-HETE	(±)5-羟基-6E,8Z,11Z,14Z-二十碳四烯酸	FA	脂肪酰类	Oxidized lipids	氧化脂质	70608-72-9	2	7767.66	5674.86	42335.1	9538.13	6805.37	7502.08	9264.55	10741.8	5936.35	7434.35	3484.87	8532.18	6613.53	31099.3	3500.58	5672.5	12998	5094.93	34567.3	8516.9	12301.5	7046.68	4557.74	6390.58	4452.17	22379.7	16236.6	4718.65	3789.73	11904.2	4642.87	7762.11	5310.5	6209.37	5474.39	15444.4	2750.2	4628	3824.82	6233.28
MEDN0576	C6H6O3	1,2,3-Trihydroxybenzene	邻苯三酚	Benzene and substituted derivatives	苯及其衍生物	Phenolics	苯酚类	87-66-1	2	9888.96	50382.2	2293.98	39214.7	16197.7	23113.3	17953.7	6905.11	392133	1851.82	714081	2706.05	5758.5	29715.5	11735.9	138360	80942.2	46277.7	146280	67167	121095	1.11031e+06	45081	9434.03	104167	9365.72	5259.36	7.15352e+06	7.39553e+06	7.71492e+06	7.69852e+06	7.64965e+06	7.46357e+06	7.51134e+06	7.82344e+06	7.80373e+06	6.3653e+06	8.09412e+06	6.74919e+06	7.76815e+06
MEDN1108	C6H10O5	1,6-anhydro-β-D-glucose	1,6-脱水-β-D-葡萄糖	Carbohydrates and Its metabolites	碳水化合物及其代谢物	Sugars	糖类	498-07-7	2	5466.58	19195.4	22685.7	13289.9	7932.76	30256.1	31172.2	69476	17929.5	11813.4	26067.2	37056.9	14764	15885	14757.4	30164.8	18449.8	20729.5	19188.9	15885.1	26567.1	28731.6	18453.9	16975.9	22883.2	61271.9	16997.3	30252.9	45830.6	49657.5	11074.1	50914	19932.6	41379.1	50934.8	13912.9	36907.9	40648.2	40588.6	15862.7
MEDP2522	C4H9NO	1-Aziridineethanol	1-氮丙啶乙醇	Alcohol and amines	醇、胺类	Alcohols	醇类	1072-52-2	2	136687	136146	159469	140398	74912.2	132309	112828	106353	118403	93417	102648	134069	123218	138755	124740	116320	142944	125829	155413	97122.4	145745	116577	100825	142839	101764	147143	116533	49210.1	83187.2	42208.1	51046	61042	67721.1	82446.4	135279	82441.5	98638.5	63691.3	89146.3	123243
MEDP1654*155	C11H15N5O4	1-Methyladenosine	1-甲基腺苷	Nucleotide and Its metabolites	核苷酸及其代谢物	Nucleotide and Its metabolites	核苷酸及其代谢物	15763-06-1	1	24630.6	64672.5	72149.5	83752.8	58822.9	30901.3	67807.9	91711.2	91985	74317.8	74748.1	68602.4	52162.5	100962	39484.1	89998.1	76362.5	71813.5	62284.9	53466.1	105541	89585.2	79233.8	65945	76725.1	155813	124268	77807.8	59567.6	71953.1	48126.2	46850.1	27515.5	43696.2	53184.3	109844	40374.3	46504.5	33752.2	25425
MEDN0472*034	C6H6N4O3	1-Methyluric Acid	1-甲基尿酸	Amino acid and Its metabolites	氨基酸及其代谢物	Amino acid derivatives	氨基酸衍生物	708-79-2	2	70808.8	232509	25706.5	39651.9	21807.1	379163	43357.7	189415	73709.7	41863.8	315125	71546.4	65389.2	131717	27473.7	403153	388665	211153	50058.7	77677.2	31577.8	712449	69211.8	26650.6	108314	159529	19175.3	35528.2	128367	122525	23570.2	26656.9	47575.5	17673.4	210376	49166.6	27447.8	49495.4	41222.4	23471.8
MEDP1127	C10H9NO	1-acetylindole	1-乙酰吲哚	Heterocyclic compounds	杂环化合物	Indole and Its derivatives	吲哚及其衍生物	576-15-8	2	1.51262e+06	2.34231e+06	2.06852e+06	2.53013e+06	1.81884e+06	1.57437e+06	2.33424e+06	3.62452e+06	3.1161e+06	2.67871e+06	2.79104e+06	2.18958e+06	2.12859e+06	3.18165e+06	2.29357e+06	4.58363e+06	4.43231e+06	2.41414e+06	2.32422e+06	2.18341e+06	3.80468e+06	2.23149e+06	2.5044e+06	4.57257e+06	1.69732e+06	5.31209e+06	4.88e+06	1.95747e+06	2.48466e+06	2.14725e+06	3.31948e+06	2.23662e+06	3.04856e+06	2.9776e+06	3.37775e+06	2.86985e+06	2.53396e+06	3.9491e+06	3.49995e+06	4.3602e+06
MEDN1081	C18H34O4	12,13-DiHOME	12,13-二羟基-9Z-十八烯酸	FA	脂肪酰类	Oxidized lipids	氧化脂质	263399-35-5	1	164373	188023	93205.3	173363	136352	146449	299756	369010	236803	102254	116866	108919	138710	466169	157563	84032.5	98500.8	466361	171358	119792	102089	135488	109781	90868.4	258949	289051	117744	1.65869e+06	148919	2.03835e+06	285555	119778	832413	77478	195093	133029	1.14742e+06	245311	177026	1.21019e+06
MEDN0767	C18H32O3	12,13-EpOME	(±)12(13)环氧-9Z-十八碳烯酸	FA	脂肪酰类	Oxidized lipids	氧化脂质	-	1	21716.3	30746.7	20448.7	35401.9	19584.7	22071.3	58274.3	36680.6	39355	14411.2	22610.2	19016.1	24681.2	35566.1	25642.1	20268	23059.3	46878.8	36299	25363.5	15543	9641.02	19254.1	15443.7	52657.3	29355.7	28955.3	407021	35572.1	325180	36774.6	21748.5	88965.7	20617.4	29325	22310.5	79788.4	38029.4	72684.1	303772
MEDN1035	C18H32O3	13(R)-HODE	13R-羟基-9Z,11E-十八碳二烯酸	FA	脂肪酰类	Oxidized lipids	氧化脂质	10219-69-9	1	150194	85052.9	111240	92641.6	142310	92168.1	167430	152406	193281	112023	109548	109954	88650.3	99955.5	101463	91586.5	112214	151680	127415	94004.8	93660.4	106253	86011.5	109919	186195	152907	120184	603326	73003.5	1.05894e+06	137484	113439	301776	127198	101593	144708	159183	124362	152259	455661
MEDP0759	C30H46O4	18β-Glycyrrhetinic acid	18β-甘草次酸	Others	其他	Hydrocarbon derivatives	烃衍生物	471-53-4	1	1.11202e+07	1.16412e+07	1.31076e+07	1.22264e+07	6.15082e+06	6.40218e+06	9.78749e+06	1.29771e+07	1.29306e+07	6.49847e+06	7.61469e+06	7.94771e+06	8.29956e+06	1.04765e+07	1.02652e+07	8.74738e+06	1.35314e+07	1.32832e+07	1.60571e+07	1.11198e+07	1.6511e+07	1.12539e+07	1.17255e+07	8.95286e+06	6.95383e+06	1.67843e+07	1.64755e+07	9.19501e+06	5.65129e+06	9.06389e+06	8.08941e+06	6.30118e+06	6.47433e+06	1.03863e+07	8.01729e+06	1.01634e+07	6.03027e+06	7.95976e+06	5.51404e+06	6.69616e+06
MEDN1496	C9H10O4	2,6-Dimethoxybenzoic acid	2,6-二甲氧基苯甲酸	Organic acid and Its derivatives	有机酸及其衍生物	Organic acid and Its derivatives	有机酸及其衍生物	1466-76-8	2	11007.6	19900.3	22010.8	21705.3	19057.6	7319.91	15976.9	29472.6	14898.4	17867.8	14080.1	11846.8	14935.5	17359.8	13650.8	15794.4	14773.7	15427.5	17124.1	7377.77	9267.6	14246.2	10910	14262.3	9977.12	24834.1	15276	27776.9	21628.1	25738.2	24172.1	18018.5	20430.2	23247.5	23328.3	14833	14430.4	25241.2	20571.6	18863
MEDN2111	C8H15NO6	2-(Acetylamino)-2-deoxy-A-D-glucopyranose	2-（乙酰氨基）-2-脱氧-A-D-吡喃葡萄糖	Alcohol and amines	醇、胺类	Amines	胺类	10036-64-3	2	168998	94682.5	78698.2	44347.7	9107.83	85894.6	74953.3	31168.9	43457.7	46419.1	124216	89493.3	64325.7	41730.4	77017.4	45803.6	36037.9	91860.7	77391	107145	20353.1	96589.2	108244	30983	135287	28011.6	33885.1	36810.7	38943.1	42121.7	31201.4	36978.8	35911.5	52587.8	32335.1	58898.4	37227.6	41705.8	40266.2	13485.2
MEDP2265	C3H8NO5P	2-Amino-3-phosphonopropionic acid	2-氨基-3-磷酸丙酸	Organic acid and Its derivatives	有机酸及其衍生物	Phosphoric acids	磷酸类化合物	5652-28-8	2	433798	670712	532000	1.07174e+06	585092	413651	878127	313792	743847	450894	989682	659996	757033	758811	342132	631709	731898	249824	340951	466669	433136	635560	402439	545882	923628	844923	588896	409797	437096	496677	587071	284126	536874	290532	372882	739278	354778	717499	336739	522663
MEDP0617	C7H7NO4	2-Furoylglycine	N-(2-糠酰)甘氨酸	Amino acid and Its metabolites	氨基酸及其代谢物	Amino acid derivatives	氨基酸衍生物	5657-19-2	2	24544.4	102635	64570.1	34423.4	14433	21154.1	67040.6	80059.7	77640.1	41123.5	22436	67721.9	31821.1	271782	5846.86	77004.3	87347	42998.9	14067.9	57948.6	27353.5	67890.2	32623.9	31091.2	252980	49402.7	88587.2	112040	95317.1	2.06361e+06	201602	41932.8	39312.4	34812.7	76408.4	40876.2	590637	91873	74918.2	140588
MEDN1554	C2H6O4S	2-Hydroxyethanesulfonate	乙磺酸	Organic acid and Its derivatives	有机酸及其衍生物	Sulfonic acids	磺酸类化合物	107-36-8	1	872688	378953	653208	566265	508961	405573	684631	337182	734648	461045	387144	389818	676720	474542	501001	415462	611832	357396	362467	583762	564579	648034	339507	562087	543671	396891	525237	462456	253516	499500	411821	428024	443029	406096	432794	612564	274281	444675	398364	544141
MEDP1251	C7H5NS2	2-Mercaptobenzothiazole	2-巯基苯并噻唑	Heterocyclic compounds	杂环化合物	Heterocyclic compounds	杂环化合物	149-30-4	1	2.44165e+06	3.10538e+06	5.05909e+06	2.47215e+06	2.79175e+06	6.58359e+06	5.47723e+06	3.5913e+06	723249	3.47336e+06	3.84638e+06	5.53983e+06	2.31106e+06	2.27074e+06	2.26281e+06	3.30866e+06	5.53621e+06	3.47431e+06	2.51027e+06	2.83559e+06	2.18479e+06	4.63912e+06	1.49452e+06	2.87399e+06	2.42247e+06	2.53873e+06	2.67011e+06	3832.6	9223.06	10214.9	3614.06	9737.68	1.93566e+06	12625.4	12255.4	16231.8	8750.14	5672.11	8460.34	3.5322e+06
MEDN2150	C12H18O11	2-O-α-D-glucopyranosyl-L-ascorbic acid	2-O-α-D-吡喃葡萄糖基-L-抗坏血酸	Carbohydrates and Its metabolites	碳水化合物及其代谢物	Sugar derivatives	糖衍生物	129499-78-1	2	588031	789146	89204.8	79985.2	102871	628799	908545	66097.1	119227	82371.8	773140	864073	949152	138698	1.20419e+06	138282	78736.3	757634	764500	629725	89981	897293	768232	107363	683353	79533.8	105857	49891.6	93431.3	93453.9	57809.9	107369	74439	103614	106756	123623	95059	62913.5	96346.2	145767
MEDN1312	C8H8O3	2-hydroxyphenylacetic acid	2-羟基苯乙酸	Organic acid and Its derivatives	有机酸及其衍生物	Organic acid and Its derivatives	有机酸及其衍生物	614-75-5	1	157983	188927	234199	157205	131587	79366.8	330727	181135	117547	100512	422039	218439	134431	183844	77815.9	160419	128502	188341	94896.8	238200	273759	432067	152806	88796	372286	126351	204303	99722.8	116650	148570	128566	101571	96402.7	90013.8	140819	187803	95540	183235	151556	115312
MEDN1794	C11H12O4	3,4-Dimethoxycinnamic acid	3,4-二甲氧基肉桂酸	Benzene and substituted derivatives	苯及其衍生物	Benzene and substituted derivatives	苯及其衍生物	2316-26-9	2	12682.7	146474	12167.2	27546.6	25611.8	14002.8	17224.1	29102.3	19118.4	9184.29	42499	21378	12253.2	24658.5	14196.9	7996.18	65276.8	11047.6	26465	32914.2	16234.5	29342.2	44740	10327.9	28571.1	17592.6	27046	13407.1	203082	10614.2	16125.2	420343	19991.7	189921	56187.1	10285.6	13354.5	17377.5	60307.4	4704.11
MEDP2105	C16H34O9	3,6,9,12,15,18,21-Heptaoxatricosane-21,23-diol	3,6,9,12,15,18,21-七氧杂二十三烷-21,23-二醇	Benzene and substituted derivatives	苯及其衍生物	Benzene and substituted derivatives	苯及其衍生物	5117-19-1	1	53768.9	144750	141001	211854	95490.9	87391.3	135529	147956	124207	83108.7	97893.8	58808.7	108095	205291	66379.1	97938.8	150345	138592	99767.5	81739.5	106193	46760.6	87279.6	57015.3	64021.7	199797	206043	66954.5	180154	120597	200270	132930	54929.4	200338	226952	159989	124880	123446	127324	106644
MEDN1503	C9H12O2	3-(4-Hydroxyphenyl)-1-propanol	3-（4-羟基苯基）-1-丙醇	Organic acid and Its derivatives	有机酸及其衍生物	Organic acid and Its derivatives	有机酸及其衍生物	10210-17-0	2	4873.7	6121.06	7519.44	5149.92	4168.33	3363.59	9336.26	5846.25	3470.91	4729.97	15134.5	7385.64	2525.95	6814.08	2091.08	4871.29	3459.34	6263.23	4038.28	8245.34	9874.45	15602.2	4453.42	3063.03	14745.2	4727.97	5147.48	5170.44	5990.01	4436.3	3491.13	4183.12	3622.45	3620.25	5004.63	8248.98	3783.27	6956.27	6392.26	2637.97
MEDN0833	C7H8O5	3-Dehydroshikimate	3-脱氢莽草酸	Organic acid and Its derivatives	有机酸及其衍生物	Organic acid and Its derivatives	有机酸及其衍生物	2922-42-1	2	1.19469e+06	1.44273e+06	364062	411427	433909	1.23743e+06	1.29828e+06	360869	443187	432971	2.04343e+06	1.62471e+06	1.19219e+06	353505	1.41968e+06	409809	454673	1.02007e+06	1.73079e+06	1.62578e+06	242473	1.42224e+06	1.76501e+06	310687	1.99258e+06	388882	399344	318050	314388	415077	76029.3	403168	337400	338624	557231	471118	458641	238901	342434	599263
MEDN2094	C5H10O3	3-Hydroxy-2-methylbutanoic acid	2-甲基-3-羟基丁酸	Organic acid and Its derivatives	有机酸及其衍生物	Organic acid and Its derivatives	有机酸及其衍生物	473-86-9	1	119229	234279	194146	317527	133026	222458	286178	190809	243654	185834	279073	233976	346647	244240	143218	236063	292271	143073	158202	228399	170535	174100	128526	165364	101159	204902	186148	240129	194701	238410	349456	189251	373537	122397	266725	199799	198172	302963	280093	663732
MEDP2524	C4H11NS	3-Methylthiopropylamine	3-甲基硫代丙胺	Alcohol and amines	醇、胺类	Amines	胺类	4104-45-4	2	502685	450143	376945	373670	377043	370446	288207	376952	335961	353637	243830	292704	214365	357045	267087	314822	268223	240452	210631	161568	325992	262617	148129	376943	72044.4	356483	315919	522386	532562	439080	425723	385875	380346	409084	343713	408035	338097	391420	415781	289364
MEDP2377	C6H7N3O	3-pyridyl-amidoxime	3-吡啶基脒肟	Heterocyclic compounds	杂环化合物	Pyridine and pyridine derivatives	吡啶及其衍生物	1594-58-7	2	72994.7	70332.6	8852.39	19908.9	28832.2	52755.1	47649.8	11773	12207.6	21985.9	72548.7	75580.4	47653	24697.3	45483.6	23282.9	16634.1	77667.2	79046.6	57633.8	26938.8	86463.6	48350.8	15530.9	33496.3	25569.6	12096.9	16678.3	33670.2	33693.5	6640.95	11114.9	28833.4	37688	25507.5	31041.8	7168.02	23221.9	15969.4	24714.4
MEDN2178	C9H8N2O2	4-(Hydroxyamino)quinoline 1-oxide	4-（羟基氨基）喹啉1-氧化物	Benzene and substituted derivatives	苯及其衍生物	Benzene and substituted derivatives	苯及其衍生物	4637-56-3	2	2190.17	4270.92	10139.3	14433.1	11322.9	3741.01	4353.36	16854.9	13202.8	10242.1	10224.2	4301.98	5872.17	15356.2	6757.91	16064	15084.9	7126.95	3368.75	3123.97	14428.6	6747.2	3689.65	18124.4	2173.53	21243.1	17856.4	13590	15200.9	15474	17616.1	13824.5	13276.3	19833.7	13826.4	11357.7	11677.3	18209.6	13554.1	17881.2
MEDN0297	C5H6O6	4-Hydroxy-2-Oxoglutaric Acid	4-羟基-2-酮戊二酸	Organic acid and Its derivatives	有机酸及其衍生物	Organic acid and Its derivatives	有机酸及其衍生物	1187-99-1	2	136077	196374	161108	206171	111659	133510	179538	195758	249606	137720	190884	163722	179992	201767	118097	212529	207341	110256	103121	127787	199898	159675	146218	184091	84340.4	229365	170714	262283	199252	214894	202554	229995	338197	130886	193593	172698	168001	255051	238187	341570
MEDN0319	C9H10O4	4-Hydroxy-3-methoxyphenylacetic acid	4-羟基-3-甲氧基苯基乙酸	Organic acid and Its derivatives	有机酸及其衍生物	Organic acid and Its derivatives	有机酸及其衍生物	306-08-1	2	19138.4	21251.4	11448.2	10917.3	15752.7	5720.9	18087.7	17051.5	5361.16	6107.98	27999.2	20385	9691.71	9807.05	7154.43	9459.19	6210.12	14772.3	7897.57	11617	16445.4	25824.1	13232.1	9542.96	28092.1	5214.5	5907.37	7255.91	9642.62	15417.1	9649.22	10232.8	5246.21	6824.63	7617.3	7323.92	14180.6	12296.6	10904.6	6840.42
MEDN1315	C8H8O3	4-Hydroxy-3-methylbenzoic acid	4-羟基-3-甲基苯甲酸	Organic acid and Its derivatives	有机酸及其衍生物	Organic acid and Its derivatives	有机酸及其衍生物	499-76-3	1	154033	191961	244584	159204	153671	82115.9	318086	190969	110342	104069	423764	224339	140448	187965	84940.9	167946	116755	186713	113986	232314	281632	456398	168511	106127	373197	144259	180610	95250.1	136885	160506	114352	95691.2	101754	95753.3	151404	202948	98013.5	178411	150068	124227
MEDN0739	C7H8O2	4-Hydroxybenzyl alcohol	4-羟基苯甲醇	Benzene and substituted derivatives	苯及其衍生物	Benzene and substituted derivatives	苯及其衍生物	623-05-2	1	10479.3	23116.6	56287.8	35559.2	41923.5	15943.1	28891.3	44524.8	77690.4	78255.8	35049.9	28401.5	18458.1	88358.7	19798.1	64196	68164.1	20072	19973.8	23969.3	88197	20388.7	21556.1	62842.1	9734.08	54030.8	42619.6	74480.3	65984.5	46346.7	42736.2	72246.7	67338.8	58504.6	35678.1	77609.4	68019.3	104390	79418.1	98307.1
MEDN1512	C9H14N2O6	5,6-Dihydrouridine	5,6-二氢尿苷	Nucleotide and Its metabolites	核苷酸及其代谢物	Nucleotide and Its metabolites	核苷酸及其代谢物	5627-05-4	2	50545.9	41826.3	32582.4	22959	23974.5	59942.3	39537.7	22889.9	13890.9	36229.9	48071.2	26075	38688.8	30097.8	43742	28780.7	26568.7	57707.4	29379.1	45238.5	29411.2	48478.4	29584.6	21345.8	65116.1	20933.2	14476.1	20523.4	19787.9	17079.4	41867.1	15772.5	12665	17980.5	23842.3	25677	28600.3	30175.1	31962	27521
MEDN1022	C9H10N2	5,6-Dimethylbenzimidazole	5,6-二甲基苯并咪唑	Heterocyclic compounds	杂环化合物	Heterocyclic compounds	杂环化合物	582-60-5	1	97036.3	147315	244534	251019	170776	96728.8	137128	327061	252718	196340	143988	115077	100137	236767	130851	255892	291231	114750	142647	102683	236118	124644	102213	240903	88359.7	261207	296521	215618	227084	223582	325477	244787	313686	260938	272666	228269	192604	272664	270234	307699
MEDP1949	C8H14N3O7P	5-Aminoimidazole ribonucleotide	5-氨基咪唑核糖核苷酸	Nucleotide and Its metabolites	核苷酸及其代谢物	Nucleotide and Its metabolites	核苷酸及其代谢物	25635-88-5	1	1.21753e+06	1.87004e+06	530396	778377	489531	697317	820905	803385	617165	490530	1.08991e+06	1.56213e+06	754808	927026	985637	838902	697199	1.73626e+06	2.54238e+06	1.09453e+06	719529	1.20928e+06	1.1565e+06	1.12252e+06	1.25497e+06	1.30269e+06	792329	673095	328944	432888	636682	412464	406025	810250	571507	741268	383829	1.2776e+06	504350	330665
MEDP2210	C8H7NO	5-Hydroxyindole	5-羟基吲哚	Heterocyclic compounds	杂环化合物	Indole and Its derivatives	吲哚及其衍生物	1953-54-4	2	315357	150916	33039.1	541287	50840.6	48960.5	198628	50621.4	349791	160977	391910	189384	76893.4	113255	68850.1	123443	93243.9	205799	180723	104179	117025	394797	56257.3	135528	51130.3	36036.4	38402.4	161953	91341.8	55486.2	202860	36860.5	55207.5	48370.1	266590	169905	63134.4	129040	50988.7	20753.6
MEDN0147	C5H7N3O	5-Methylcytosine	5-甲基胞嘧啶	Nucleotide and Its metabolites	核苷酸及其代谢物	Nucleotide and Its metabolites	核苷酸及其代谢物	554-01-8	1	306399	185463	242431	171003	154760	176107	169106	109651	236097	131927	189087	168355	263506	176236	205013	144475	198580	101961	121067	140425	141910	215851	198667	278235	173062	140547	167767	183925	65046.7	150529	129586	110413	159852	158154	139260	278988	67307.4	166478	137134	157097
MEDP2691	C11H15N4O7PS	6-Methylthiopurine 5'-monophosphate ribonucleotide	6-甲基硫嘌呤5′-单磷酸核糖核苷酸	Nucleotide and Its metabolites	核苷酸及其代谢物	Nucleotide and Its metabolites	核苷酸及其代谢物	7021-52-5	2	675524	636258	1.77377e+06	1.48567e+06	656998	1.3489e+06	1.10691e+06	1.38914e+06	1.67265e+06	1.46191e+06	929012	911156	778962	1.46062e+06	1.09697e+06	1.23645e+06	1.17197e+06	758506	794710	896733	1.77844e+06	822214	444787	1.13535e+06	308032	1.36184e+06	1.05328e+06	1.66547e+06	1.51335e+06	2.01904e+06	2.01611e+06	638884	1.85786e+06	1.41913e+06	848518	1.86629e+06	1.6586e+06	1.02195e+06	1.20439e+06	1.04411e+06
MEDN1025*034	C6H6N4O3	7-Methyluric Acid	7-甲基尿酸	Amino acid and Its metabolites	氨基酸及其代谢物	Amino acid derivatives	氨基酸衍生物	612-37-3	2	70808.8	232509	25706.5	39651.9	21807.1	379163	43357.7	189415	73709.7	41863.8	315125	71546.4	65389.2	131717	27473.7	403153	388665	211153	50058.7	77677.2	31577.8	712449	69211.8	26650.6	108314	159529	19175.3	35528.2	128367	122525	23570.2	26656.9	47575.5	17673.4	210376	49166.6	27447.8	49495.4	41222.4	23471.8
MEDN1398	C8H17NO2	8-Aminooctanoic Acid	8-氨基辛酸	Organic acid and Its derivatives	有机酸及其衍生物	Organic acid and Its derivatives	有机酸及其衍生物	1002-57-9	2	1.47924e+06	2.44588e+06	5.06267e+06	5.88513e+06	4.78916e+06	1.78809e+06	2.81354e+06	7.33648e+06	5.91172e+06	4.59413e+06	2.35551e+06	2.27596e+06	2.13406e+06	5.50116e+06	2.77677e+06	6.08486e+06	6.65354e+06	2.5109e+06	2.41488e+06	1.93144e+06	5.7025e+06	2.14885e+06	2.09963e+06	5.75833e+06	1.34921e+06	6.53212e+06	6.42792e+06	5.14281e+06	5.20499e+06	5.18906e+06	7.07329e+06	5.50736e+06	6.55768e+06	5.86178e+06	6.46213e+06	5.06218e+06	4.93248e+06	6.23108e+06	5.94168e+06	6.69958e+06
MEDN1426	C18H34O5	9(S),12(S),13(S)-TriHOME	9,12,13-三羟基-十八碳单烯酸	FA	脂肪酰类	Oxidized lipids	氧化脂质	97134-11-7	1	29805.7	26982.2	36762.9	41547.4	24880.8	45247.4	34032.2	34079	25931.7	32291.7	49700.1	30495.8	25369.7	29952.9	24982.4	29369.5	47291	29920	24989.6	29033.1	32484.3	30710	19432.2	28421	33387.8	32969.2	32779.5	68705.1	42219.4	211670	75344.7	31424.6	53035	30674.9	29560.3	31262.9	58558.4	95416.6	61762.2	96356
MEDN1144	C18H32O3	9(S)-HODE	（9S，10E，12Z）-9-羟基十八碳-10,12-二烯酸	FA	脂肪酰类	Oxidized lipids	氧化脂质	73543-67-6	1	69117.2	50567.9	91579.2	74837	57593.9	63303.3	96671.9	75394.9	63165.6	53739.9	64952.6	19692	73797	54935.7	24773.9	29304.5	47232.3	72545	82281.7	60426.2	90339.8	49898.4	40679.3	42506.6	82805.4	73434.3	79705.6	552234	110967	451091	95220.5	74206.8	141657	103774	105920	134854	165173	115045	88128.6	401557
MEDN1041	C18H30O4	9(S)-HpOTrE	9S-氢过氧化-10E，12Z，15Z十八碳三烯酸	FA	脂肪酰类	Oxidized lipids	氧化脂质	111004-08-1	1	302356	399370	456748	282224	778985	182353	194214	344164	475739	128717	351416	178361	527603	519461	998043	320781	566755	308026	510727	564061	132913	1.0539e+06	210717	517430	581277	337907	510038	664745	319585	1.75192e+06	321353	381620	271561	266932	969996	542736	383409	617231	264470	1.43286e+06
MEDN0376	C18H34O4	9,10-DiHOME	(±)9,10-二羟基-12Z-十八碳烯酸	FA	脂肪酰类	Oxidized lipids	氧化脂质	-	2	154529	182635	111147	195323	130954	159431	306348	405336	242241	108277	131509	129161	153635	488688	173332	81912.8	119039	474037	191862	127530	108670	141561	123034	89941.1	258609	313683	127074	1.74989e+06	163862	2.17374e+06	308732	137489	916670	77829.4	193281	138898	1.26062e+06	298728	171022	1.26073e+06
MEDN0783	C18H32O3	9,10-EpOME	(±)9,10-环氧-12Z-十八碳烯酸	FA	脂肪酰类	Oxidized lipids	氧化脂质	61949-82-4	1	28140.3	27016.5	27493	48371.4	10011.2	28649.5	38810	46995.3	36454.4	10180.2	23671.4	10771.5	33676.2	41812.3	26089.3	8993.26	37279.4	48771.1	29521.8	40578.6	20703.8	28386.2	15947.6	23816	29401.4	34313.4	38127.5	301839	39013.2	256049	33241.3	23665.7	70954.1	33383.3	47947.5	35726.3	76745.2	33203.2	26517.2	215512
MEDN2319	C18H34O4	9,10-Epoxy-18-hydroxyoctadecanoic acid	9,10-环氧-18-羟基十八酸	FA	脂肪酰类	Oxidized lipids	氧化脂质	3233-92-9	2	174766	206331	105885	190631	134700	157492	316731	423910	261250	99422.3	130272	132825	159128	516778	189962	97712.2	102889	464327	180244	127374	116047	168172	113512	88738.9	283386	321742	129649	1.75386e+06	162506	2.34274e+06	313014	131754	887549	73968.7	207656	138858	1.27424e+06	308232	195546	1.20649e+06
MEDN1854	C18H36O4	9,10-dihydroxystearic acid	9,10-二羟基硬脂酸	FA	脂肪酰类	FFA	游离脂肪酸	120-87-6	2	58640.9	55339.4	98581.2	77680.2	105522	117267	106882	101618	104077	70886	95094.2	73308.3	52780.2	143161	91456.1	70320.8	87309.9	77564.6	73615.1	70829.5	76315.7	63911.4	66394.7	118287	76298.2	132288	73312.1	160488	142397	200098	106659	112727	98200.7	168150	125766	144126	145026	149249	106980	168127
MEDN2100	C6H12N2O4	Ala-Ser	L-丙氨酸-L-丝氨酸	Amino acid and Its metabolites	氨基酸及其代谢物	Small Peptide	小肽	3303-41-1	2	59791.1	82795.6	275987	186379	212757	121449	113089	131978	157930	160475	101487	109626	195943	141188	127113	243703	83855.3	71364.1	134540	156000	78596.5	69453.7	117523	101526	147932	93037.9	149968	138228	203439	371016	87218.3	178341	183399	173695	196210	207576	105288	245600	172985	221361
MEDN2310	C23H39O7P	Arachidonoyl LPA	1-花生四烯醇-2-羟基-sn-甘油-3-磷酸	GP	甘油磷脂类	LPA	溶血磷脂酸	-	2	1.14676e+06	323958	300228	389627	179690	1.06786e+06	378368	196597	279210	271148	749953	389519	539372	265811	284883	225587	290750	796062	407619	541595	222535	382020	512450	271038	880587	406699	222087	270193	225727	214814	312976	180966	206885	366996	224096	337377	192327	220442	227871	259587
MEDP0390	C10H12N4O5	Arainosine	次黄嘌呤阿拉伯糖苷	Nucleotide and Its metabolites	核苷酸及其代谢物	Nucleotide and Its metabolites	核苷酸及其代谢物	7013-16-3	1	7.7992e+06	9.22212e+06	7.21667e+06	7.32369e+06	6.81702e+06	7.5501e+06	7.59857e+06	8.07645e+06	7.88969e+06	7.44639e+06	8.32652e+06	8.40917e+06	7.65719e+06	8.44483e+06	6.96045e+06	8.61515e+06	8.09126e+06	7.74799e+06	8.02383e+06	8.17958e+06	7.76442e+06	8.3178e+06	7.95424e+06	7.83264e+06	7.02728e+06	7.90297e+06	7.61774e+06	87987.1	7.39553e+06	57647.4	349302	7.64965e+06	7.46357e+06	7.51134e+06	101910	43543.1	60947.4	98631.5	80747.1	7.76815e+06
MEDN0499	C10H18N4O6	Argininosuccinic acid	精氨基琥珀酸	Organic acid and Its derivatives	有机酸及其衍生物	Organic acid and Its derivatives	有机酸及其衍生物	2387-71-5	2	214495	144213	99074.4	80560.9	74971.4	133034	115298	66333.9	65024.1	72437.4	135086	126391	123422	86454.1	104193	95647.7	85609.9	159719	124174	158249	84977	125628	118261	79437.9	143492	73565.2	71658.1	72422.6	95349.4	86973.3	90005.6	63508	114969	79795.8	72820.9	100060	65032.6	93122.4	65766.4	76709.6
MEDP0239	C6H8O6	Ascorbic acid	抗坏血酸	CoEnzyme and vitamins	辅酶和维生素	CoEnzyme and vitamins	辅酶和维生素	50-81-7	2	1.30021e+08	1.33352e+08	4.21683e+07	4.24385e+07	4.65295e+07	1.09877e+08	9.11544e+07	3.88346e+07	3.95354e+07	4.13008e+07	1.55065e+08	1.21689e+08	8.07024e+07	4.46844e+07	9.45015e+07	4.87691e+07	4.29997e+07	1.2519e+08	1.62213e+08	1.14033e+08	3.76536e+07	1.39414e+08	1.17e+08	4.20559e+07	1.24916e+08	5.09841e+07	4.25405e+07	4.19719e+07	4.37724e+07	4.28404e+07	8.48442e+06	3.98789e+07	4.02226e+07	4.29328e+07	4.64342e+07	5.20792e+07	4.30625e+07	3.98938e+07	4.08232e+07	4.55997e+07
MEDP2500	C7H13N3O5	Asn-Ser	L-天冬酰胺-L-丝氨酸	Amino acid and Its metabolites	氨基酸及其代谢物	Small Peptide	小肽	-	2	36629.9	45194.8	18559.8	39281.1	17730.6	20490.1	53323.6	40069.9	56398.4	23875.9	56076.4	32446.4	26737	58413	33557.3	43003.6	42033.5	8963.23	38094.5	19895	28651.8	32874.4	38123.5	21966.9	32259.3	30929.9	29600.3	68809.8	53477.7	42972.5	36289.1	31229.8	49653.1	34382.2	44658.5	26673	37707.3	56680.7	59148.6	66472.4
MEDN1949*045	C9H17N3O4	Asn-Val	L-天冬酰胺-L-缬氨酸	Amino acid and Its metabolites	氨基酸及其代谢物	Small Peptide	小肽	145314-87-0	2	22175.4	24004.4	14301.6	27199.9	11081.8	34609.6	28896	13649	15139.1	21810.9	30154	21956.8	43345.3	16863	26487	4587.87	5156.46	21738	25485.9	24321.8	19266.4	24731.6	30402.5	10041.4	35881.1	16541.1	20709.2	15885.1	14408.4	12589.1	8398.76	19913.9	2317.93	17665.9	19916.7	12762.1	13650.2	10936.9	7707.83	17940.4
MEDP0037	C13H16N2O5	Asp-Phe	L-冬胺基乙酸-L-苯丙胺基乙酸	Amino acid and Its metabolites	氨基酸及其代谢物	Small Peptide	小肽	13433-09-5	1	2.75764e+06	852414	8.73603e+06	4.9565e+06	936855	2.15544e+06	1.82326e+06	4.44032e+06	5.44604e+06	2.14802e+06	1.01373e+06	1.99845e+06	4.167e+06	5.24726e+06	2.06051e+06	4.82782e+06	6.07641e+06	5.58243e+06	4.03039e+06	3.88378e+06	4.88601e+06	1.88145e+06	1.36518e+06	4.36354e+06	2.88774e+06	2.73586e+06	5.84219e+06	1.12125e+06	133102	1.38678e+06	833664	1.52005e+06	1.62302e+06	2.2792e+06	2.54273e+06	7.89418e+06	191482	1.0448e+06	1.0007e+06	4.88182e+06
MEDN0300	C9H16O4	Azelaic Acid	壬二酸	Organic acid and Its derivatives	有机酸及其衍生物	Organic acid and Its derivatives	有机酸及其衍生物	123-99-9	1	2.12666e+06	1.99366e+06	3.02313e+06	4.35529e+06	2.70146e+06	4.44433e+06	1.88624e+06	2.20276e+06	3.83641e+06	2.52522e+06	2.75901e+06	4.1262e+06	3.30901e+06	3.57902e+06	2.35701e+06	1.98317e+06	2.04467e+06	3.54622e+06	2.01866e+06	2.76496e+06	2.08962e+06	3.43563e+06	2.37255e+06	3.98247e+06	3.65025e+06	3.66856e+06	3.13994e+06	7.95411e+06	3.99112e+06	1.78518e+07	5.29458e+06	3.04612e+06	3.44565e+06	5.07178e+06	3.83175e+06	3.35625e+06	7.23715e+06	4.62072e+06	3.02212e+06	1.17872e+07
MEDN2274	C25H24N4O2	Bisindolylmaleimide I	双吲哚马来酰亚胺 I	Heterocyclic compounds	杂环化合物	Indole and Its derivatives	吲哚及其衍生物	133052-90-1	2	32113.4	111008	66569.1	40831.8	45339.1	61747.1	60070.5	448017	406671	276863	403107	417978	12101.6	134068	73624.8	65322	44570.7	50556.3	82406.6	273233	497478	69496.9	54089.5	129927	98933.6	123998	97140.8	115853	309969	16482.2	29332.6	53989.8	19873.9	11790.7	103319	18327.6	25774	285399	41640.7	29244.6
MEDP1417	C17H31NO5	Carnitine C10:1-OH	肉碱 C10:1-OH	FA	脂肪酰类	CAR	酰基肉碱	-	2	57923	103590	40101.3	264565	2739.17	17380.4	149299	75472.1	219525	265698	39223.5	36604.1	59941.1	167968	150695	34303.9	52491.3	168468	90441	33706.6	192048	199868	79763.1	21686.8	93734.3	54480.2	241062	148523	32081.8	62516.8	60972.7	32067	11912.3	7645.25	45768.9	155701	52794.4	27994.2	7514.29	178782
MEDP2672	C32H58N2O7S	Chaps	3-(（3-胆酰胺丙基）二甲基铵）-1-丙磺酸酯	Bile acids	胆汁酸	Bile acids	胆汁酸	75621-03-3	2	79093.9	137692	62058.9	126191	80699	79936.2	52679.1	136726	214882	66680	84367.7	88676.7	89664.9	110703	138482	83397.5	113756	100416	76259.7	84722.7	93113.7	176264	72585.5	93203.9	70379.4	168165	119862	84039.9	97936.1	52180	35595.4	62175.5	34438.7	69661.7	104552	115856	37582.8	55489.7	44382.1	168737
MEDN1718	C8H2Cl4O4	Chlorthal	四氯对苯二甲酸	Organic acid and Its derivatives	有机酸及其衍生物	Organic acid and Its derivatives	有机酸及其衍生物	2136-79-0	2	29763.8	60521.2	62350.4	89165.8	65473.8	39733.6	58248.7	74355.2	77209.5	70191.4	58360.5	34939.2	46406.8	81935.8	50679	85355.9	68607.2	32651.2	35129.2	31630.1	45938	40144.4	38826.4	62611.3	15434.2	69546.6	64924.1	93456.6	79205	74464.2	79161	83363.5	108311	56359.1	79984.6	57373.4	69917.6	101397	88082.5	100384
MEDN2285	C21H18O10	Chrysin-7-O-glucuronide	白杨素-7-O-葡糖苷酸	Benzene and substituted derivatives	苯及其衍生物	Benzene and substituted derivatives	苯及其衍生物	35775-49-6	2	47699.9	12989.3	8546.32	8525.49	3727.05	1210.66	57644.4	10102	22830.4	8223.47	7751.9	28994.3	13048.6	17844.7	2075.15	6145.06	10933.2	6297.6	17489.5	80835.3	19128.5	66655.5	34213.3	3013.89	14592.6	3549.57	7479.06	67348.2	2094.91	68154.2	67580.3	35259.8	106788	17724.7	5397.81	1487.38	12174.1	11842.7	18579.5	253955
MEDP2770	C18H30O3	Colneleic acid	（8E）-9-[（1E，3Z）-壬-1,3-二烯-1-基氧基]壬-8-烯酸	Organic acid and Its derivatives	有机酸及其衍生物	Organic acid and Its derivatives	有机酸及其衍生物	52761-34-9	2	196234	241489	309139	137564	488945	166808	107763	100109	211552	83924.1	156281	121237	396033	276474	330518	164482	180745	131437	64943.8	348456	183637	200829	136531	443790	97538.3	215054	413065	287860	190012	415600	123476	440886	319087	138467	379262	208500	266337	184127	318413	818674
MEDP1161	C4H10N3O5P	Creatine phosphate	磷酸肌酸	Nucleotide and Its metabolites	核苷酸及其代谢物	Nucleotide and Its metabolites	核苷酸及其代谢物	922-32-7	2	39780.6	41054.4	17449.2	50897.4	28275.7	32453	42930.1	21548.2	24625.2	32453	48149.1	38735.2	21981.7	35175.5	32336.2	38985	6718.1	14366.5	34528	17181.2	30315.1	23605.2	16418.9	19791	49802.5	18846.4	22234.7	14371.2	37689.7	20943.8	47250.6	6289.42	19199.9	5305.82	10265.1	12317.2	20527.2	17801	20011	16758.2
MEDP1923	C14H16N2O4	Cyclo(Phe-Glu)	环(苯丙氨酸-谷氨酸)	Amino acid and Its metabolites	氨基酸及其代谢物	Small Peptide	小肽	-	2	74267.4	62341.3	341131	192016	57653.3	74377.1	141825	135770	169874	126973	83725.6	110195	124215	147038	77765.4	71776.5	222656	167202	117147	138119	184102	100900	76990.7	118624	101399	287141	159725	70942	24598.4	93871.4	58555.8	65078.8	51295.1	82818.7	92302.3	207884	120036	78466	42891	73065.8
MEDP2502	C8H14N2O5S	Cys-Glu	L-半胱氨酸-L-谷氨酸	Amino acid and Its metabolites	氨基酸及其代谢物	Small Peptide	小肽	-	2	38372.4	66506.6	116370	99764.9	134664	66108.3	57638.2	161819	124150	146288	28397.3	53215.9	44890.2	119731	65388.1	101956	124113	33288.3	43955.3	39314.8	96447.7	57643.5	50990.7	116379	49141.9	111914	123015	110844	142983	102195	119023	130802	145211	170665	135248	124141	148513	151848	150741	117824
MEDN0461	C7H15O10P	D-Sedoheptuiose 7-Phosphate	D-景天庚酮糖 7-磷酸	Carbohydrates and Its metabolites	碳水化合物及其代谢物	Phosphate sugars	磷酸糖	2646-35-7	1	251340	184062	142315	79084.7	140090	165159	165915	90879	87494.8	103122	155961	131130	126405	107138	127100	128462	148784	189555	147529	161221	102804	148558	146355	101263	177387	93497.4	93822	109938	124995	126622	138012	88743.3	125568	125326	107530	137102	100560	116723	86943.5	176490
MEDN0541	C8H10O4	DL-3,4-Dihydroxyphenyl glycol	DL-3,4-二羟基苯基二醇	Benzene and substituted derivatives	苯及其衍生物	Benzene and substituted derivatives	苯及其衍生物	28822-73-3	2	32596	32741.9	47708.1	64239.6	41253.6	71858.3	33630.8	41129.9	53686	41789.6	50903.1	58801.4	44262.5	63282.6	45271.8	34200.7	34663.7	60167.9	37478.4	48155.1	31540.5	57800.5	40792.2	57615.8	56687	58305.3	49954.9	124544	55371.7	263187	71904.8	48363.5	44278.7	74821	56309.3	53586.5	103402	79945.5	58703.2	169195
MEDN1814	C15H12O4	Dihydrodaidzein	二氢黄豆苷元	Benzene and substituted derivatives	苯及其衍生物	Benzene and substituted derivatives	苯及其衍生物	17238-05-0	2	149467	51280.8	21768.6	52826.2	27772.6	52559.7	44610.2	56514.6	88599	3920.76	43517.3	210908	43888	6837.1	39601.3	1741.86	29055.5	41428.6	40474	51362.7	6303.9	56391.6	40554.8	35419.8	55465	7888.07	6983.89	29373.2	3966.04	7647.18	8013.73	17928.5	83050.6	20038.9	32999.3	6506.76	22312.9	36467.1	19827.4	30689.3
MEDN0120*035	C6H14O6	Dulcitol	半乳糖醇	Carbohydrates and Its metabolites	碳水化合物及其代谢物	Sugar alcohols	糖醇	608-66-2	2	23383.9	15635	32730.9	24357.4	23084.8	25467.5	13103.4	26564.9	21401.9	10355.5	16387.2	27229.6	10137.9	20264.3	23445.4	13749.9	4439.9	25207	14812.7	12104.3	17710.6	17923.7	15522.4	10694.3	51875.4	22555.7	20262	70339.8	55971.1	31036.5	40837.6	22841.7	17073.7	33396.3	17714.6	17772.2	22883.2	31765.6	21820.6	33513.7
MEDN2197	C13H10N2O3S	Ensulizole	2-苯基-5-苯并咪唑磺酸	Benzene and substituted derivatives	苯及其衍生物	Benzene and substituted derivatives	苯及其衍生物	27503-81-7	2	267756	627764	658408	77186	146364	8222.48	59112.1	119254	98820.1	53549.7	92978	122931	69981.9	161675	44354.8	56887.9	139893	80144.4	59028.2	127443	138864	198043	682173	73172.5	953286	72993.9	95159.5	141789	424120	1.27299e+06	257913	701685	336225	134220	91747.1	184743	542565	219076	1.49202e+06	359881
MEDN1490	C16H28O2	FFA(16:2)	十六碳二烯酸	FA	脂肪酰类	FFA	游离脂肪酸	28290-73-5	1	3.90374e+06	5.84345e+06	3.29634e+06	5.57299e+06	5.94462e+06	5.2214e+06	2.966e+06	6.33403e+06	3.88962e+06	4.13429e+06	6.24979e+06	5.60867e+06	2.73655e+06	5.73516e+06	4.01851e+06	4.42176e+06	3.16267e+06	3.28247e+06	3.74859e+06	5.67152e+06	2.35987e+06	4.16818e+06	3.66495e+06	4.63791e+06	1.87464e+06	6.59835e+06	4.2638e+06	2.64632e+06	1.80535e+06	3.79382e+06	2.32773e+06	6.51333e+06	2.70063e+06	5.43079e+06	4.02006e+06	3.45218e+06	2.17879e+06	3.28064e+06	2.49422e+06	3.54451e+06
MEDN2416	C16H26O2	FFA(16:3)	十六碳三烯酸	FA	脂肪酰类	FFA	游离脂肪酸	-	2	2.45594e+06	4.32441e+06	2.2366e+06	3.51349e+06	5.19038e+06	4.26396e+06	2.07102e+06	4.11726e+06	4.2981e+06	3.28177e+06	5.22522e+06	4.87654e+06	1.57185e+06	3.25873e+06	2.18936e+06	3.03125e+06	1.78845e+06	2.55942e+06	2.57964e+06	2.72478e+06	3.98781e+06	2.70325e+06	2.59416e+06	3.15493e+06	1.74299e+06	3.49266e+06	2.57614e+06	1.51679e+06	1.14025e+06	2.97719e+06	1.62663e+06	5.50304e+06	1.5748e+06	3.87642e+06	2.48049e+06	2.16643e+06	1.70152e+06	2.1082e+06	1.68523e+06	2.01366e+06
MEDN1481	C17H34O2	FFA(17:0)	十七烷酸	FA	脂肪酰类	FFA	游离脂肪酸	-	2	5.53653e+07	6.24395e+07	3.98454e+07	5.47826e+07	5.27956e+07	5.9766e+07	3.95958e+07	6.0886e+07	4.34769e+07	5.7442e+07	7.51198e+07	9.30835e+07	8.75574e+07	4.68756e+07	5.24376e+07	5.45752e+07	4.54872e+07	6.82745e+07	6.22536e+07	8.1009e+07	3.81815e+07	4.16253e+07	6.78908e+07	6.83808e+07	6.20526e+07	4.70352e+07	5.18295e+07	4.11265e+07	3.0097e+07	4.04734e+07	2.39608e+07	7.16408e+07	4.92159e+07	5.45273e+07	5.69128e+07	3.99474e+07	4.06393e+07	4.40382e+07	4.67573e+07	5.41256e+07
MEDN1069	C18H28O2	FFA(18:4)	6,9,12,15-十八碳四烯酸	FA	脂肪酰类	FFA	游离脂肪酸	20290-75-9	1	65049.5	126919	69141.1	123404	59439.5	111211	83797.7	127104	51958.9	148336	125599	178394	35491.4	210902	43446.9	106947	102644	67381.1	150179	82319.6	46046.9	68964.9	57627.9	128889	92533	142486	44519.2	52221.1	24479.2	74581.7	66784.5	75983.4	57186.2	101821	46583.6	49192.1	48795.9	58952.9	56596.8	47948.4
MEDN1532	C6H10O7	Galacturonic acid	半乳糖醛酸	Carbohydrates and Its metabolites	碳水化合物及其代谢物	Sugar acids	糖酸	685-73-4	2	342840	405117	155198	127130	184745	336271	320327	173843	189672	167060	483891	440245	351072	156656	327563	130209	166231	247335	454228	285083	130064	357125	372519	158150	407256	150830	131927	126936	113677	155927	116466	207434	124901	163307	199800	168488	178152	124899	124883	365881
MEDN1917	C10H18N4O5	Gln-Gln	L-谷氨酰胺-L-谷氨酰胺	Amino acid and Its metabolites	氨基酸及其代谢物	Small Peptide	小肽	54419-93-1	2	37707.2	29286.2	27297	17073.7	29172.9	41631.5	28204.4	21930.6	28366.7	20778.4	49812.2	36036.9	45229	23507.1	40928.5	40384.8	23373	34369.6	23795.5	40513.5	37689.7	45189.2	45840.1	24542.2	43957.7	30326.7	25713.1	12895.9	16364	33553	16330.1	41416.5	17638.6	29055.5	26641.9	28581	34271.5	22477.1	25690.2	37882.3
MEDN1478*053	C10H17N3O6	Glu-Gln	L-谷氨酰-L-谷氨酰胺	Amino acid and Its metabolites	氨基酸及其代谢物	Small Peptide	小肽	-	2	148829	117949	250419	213530	165670	117483	125317	146064	312176	164825	205260	159167	90144.7	277660	214232	250258	275176	209357	69283.4	107643	177033	104334	99024.3	260070	103729	214165	229483	275561	242511	187792	217485	248977	207474	378868	223087	292784	205335	246219	143682	173506
MEDP2355*135	C7H12N2O5	Glu-Gly	谷氨酰-甘氨酸	Amino acid and Its metabolites	氨基酸及其代谢物	Small Peptide	小肽	1948-29-4	2	275064	105564	214989	149435	106813	86208.6	86479.6	124245	99446.8	82404.3	273771	282136	114212	185204	198165	125624	174722	337504	89660	164598	180378	149991	217636	105746	115944	162274	201447	96387.6	80606.7	116967	124514	119304	85706.1	91073.8	161367	214015	108276	81658.4	78528.3	114126
MEDP2394*151	C11H20N2O5	Glu-Ile	谷氨酸-异亮氨酸	Amino acid and Its metabolites	氨基酸及其代谢物	Small Peptide	小肽	5879-22-1	2	186450	67307.1	243790	83380.9	45023.5	81185.1	111196	31467.7	365750	75627.4	111757	104591	145145	35864.3	97318.1	50567	54341.4	172311	116095	157553	34150.4	164605	128846	138322	139005	54558.2	20961.3	81485.8	27958.9	76069.7	57593.1	28462.2	91729.2	65197.9	53365.6	297333	20684	55580.8	35711.5	118759
MEDP2597*158	C14H18N2O5	Glu-Phe	L-谷氨酸-L-苯丙氨酸	Amino acid and Its metabolites	氨基酸及其代谢物	Small Peptide	小肽	20556-22-3	1	486794	335700	1.84807e+06	1.44657e+06	238672	599725	845216	1.17731e+06	1.12405e+06	545641	526383	1.22891e+06	1.19833e+06	1.26395e+06	380524	1.37009e+06	2.45992e+06	1.31013e+06	645549	929610	1.33113e+06	680460	418143	892593	511343	1.93045e+06	1.24627e+06	352930	116889	477485	206192	310752	369795	729509	602516	1.99288e+06	151935	459091	252590	1.92339e+06
MEDP1753	C6H13NO6	Glucosaminic acid	氨基葡萄糖酸	Carbohydrates and Its metabolites	碳水化合物及其代谢物	Sugar acids	糖酸	3646-68-2	2	38914	48309.2	121754	124640	83403.8	52736.5	31635.7	99563.5	166837	227349	34530.9	63089.3	21091.9	64225.8	49697.2	65256.5	55598.9	67108.2	24754.3	50812.8	92034.5	138094	110249	95628	64233.2	84428	134224	95636.1	108354	99705	149598	115049	127529	69980.4	111733	239761	52879.2	233951	157233	156791
MEDP2546*135	C7H12N2O5	Gly-Glu	甘氨酸-谷氨酸	Amino acid and Its metabolites	氨基酸及其代谢物	Small Peptide	小肽	7412-78-4	1	275064	105564	214989	149435	106813	86208.6	86479.6	124245	99446.8	82404.3	273771	282136	114212	185204	198165	125624	174722	337504	89660	164598	180378	149991	217636	105746	115944	162274	201447	96387.6	80606.7	116967	124514	119304	85706.1	91073.8	161367	214015	108276	81658.4	78528.3	114126
MEDP2312*134	C8H17N3O3	Gly-Lys	甘氨酸-赖氨酸	Amino acid and Its metabolites	氨基酸及其代谢物	Small Peptide	小肽	997-62-6	1	1.15009e+07	2.31411e+06	141799	262299	183255	1.18403e+07	2.064e+06	204516	221527	437853	9.82326e+06	1.2847e+07	7.77226e+06	281665	2.52682e+06	206500	208617	6.13076e+06	5.49515e+06	1.18202e+07	279854	5.64093e+06	1.17682e+07	407038	1.81822e+07	277632	78572.1	140770	223477	67377.4	137951	272365	146408	177340	76570.5	270509	184037	109529	303121	123564
MEDP0859	C11H14N2O3	Gly-Phe	甘氨酰-苯丙氨酸	Amino acid and Its metabolites	氨基酸及其代谢物	Amino acid derivatives	氨基酸衍生物	3321-03-7	1	591981	1.36602e+06	2.84558e+06	3.29439e+06	2.3251e+06	3.377e+06	808322	2.38003e+06	2.85454e+06	2.15322e+06	1.81196e+06	591209	2.80807e+06	2.84603e+06	1.65383e+06	2.9733e+06	2.08663e+06	1.49668e+06	1.08876e+06	868953	2.48676e+06	430933	764023	2.42811e+06	1.86813e+06	1.42276e+06	2.92302e+06	1.34477e+06	621243	1.31975e+06	712825	1.24685e+06	1.79818e+06	1.06188e+06	1.04963e+06	2.33747e+06	432582	1.33644e+06	290979	1.78472e+06
MEDP1080	C13H15N3O3	Gly-Trp	甘氨酰-色氨酸	Amino acid and Its metabolites	氨基酸及其代谢物	Small Peptide	小肽	2390-74-1	2	18941.5	44530.4	124102	64759.2	36949.9	105381	54473.1	65281.8	51831.9	59678.9	67745.2	30649.2	51823.9	61698.2	28922.9	47948.5	72543	71476.1	33609.2	21494.4	55876.5	14267.5	20959.9	62568.5	36613.4	114938	106253	32538.9	25340.3	66809.7	28831.2	21735.1	45365	28865.8	12287.9	41506	16989.8	42225.1	7644.23	20423.5
MEDN0113	C26H43NO5	Glycochenodeoxycholic Acid	甘氨鹅脱氧胆酸	Bile acids	胆汁酸	Bile acids	胆汁酸	640-79-9	1	7801.26	38139.9	15743.7	11374.5	23674.1	14348.8	14698.4	7180.15	43716.4	18303.7	18832.9	18455.5	42120.8	16958	24787.6	23370.7	23247.3	45092.4	28341	12753.4	16805.1	29405.4	52122.7	9750.12	78517.1	15571.5	18644.1	124820	78180	163577	33614.4	16660.4	39556.1	6605.21	18854.6	20018.3	47069.9	62818.7	54471.9	154077
MEDN0112	C26H43NO6	Glycocholic Acid	甘氨胆酸	Bile acids	胆汁酸	Bile acids	胆汁酸	475-31-0	1	2.59276e+06	4.86219e+06	1.93866e+06	1.48599e+06	3.28728e+06	2.15846e+06	1.58727e+06	2.53992e+06	8.73653e+06	2.40762e+06	3.15549e+06	1.89143e+06	8.68496e+06	2.91056e+06	5.08886e+06	1.57698e+07	3.81029e+06	1.16024e+07	6.48115e+06	1.5908e+06	1.82426e+06	2.75255e+06	4.76117e+06	2.48578e+06	2.90543e+07	3.38798e+06	3.79349e+06	2.15032e+07	6.78771e+06	1.51042e+07	4.08602e+06	3.35093e+06	2.19077e+06	1.63354e+06	5.00237e+06	2.83332e+06	4.29081e+06	1.03832e+07	8.97222e+06	5.95257e+07
MEDN1904	C26H43NO5	Glycodeoxycholic acid	甘氨脱氧胆酸	Bile acids	胆汁酸	Bile acids	胆汁酸	360-65-6	1	467655	2.81894e+06	1.06337e+06	1.01916e+06	1.32206e+06	1.19483e+06	1.24075e+06	570736	2.92567e+06	1.31208e+06	1.19149e+06	1.47555e+06	3.22421e+06	1.16927e+06	2.15219e+06	2.15577e+06	2.28543e+06	4.06357e+06	2.09042e+06	981681	1.2454e+06	2.42386e+06	3.65534e+06	817848	5.62787e+06	934793	1.61914e+06	7.30003e+06	5.92202e+06	1.14623e+07	2.31071e+06	1.16261e+06	3.03359e+06	465403	1.25772e+06	1.4201e+06	3.65443e+06	4.50079e+06	4.07298e+06	1.24145e+07
MEDN0107	C26H43NO4	Glycolithocholic acid	甘氨石胆酸	Bile acids	胆汁酸	Bile acids	胆汁酸	474-74-8	1	16358.6	11713.5	11004.5	28523.1	18805	16315.1	12529.6	10280.5	20259.6	17019.8	26348	22404.9	7544.17	13615.6	15600.6	17502.7	12031.6	31403.4	20013	12665.2	17478.4	25087.5	15751.4	16995.4	10438.7	15509.3	15601.1	31536	18073.3	14511.8	36504.7	13183.3	41853.6	15501.1	17642.6	19639.1	14265.7	68327.1	23811.8	49080.1
MEDN0160	C10H13N5O5	Guanosine	鸟苷	Nucleotide and Its metabolites	核苷酸及其代谢物	Nucleotide and Its metabolites	核苷酸及其代谢物	118-00-3	1	127502	1.95173e+06	201694	83915	3.83744e+06	216517	398365	1.09709e+06	128438	280892	954332	48896	123019	552969	1.08121e+06	1.97789e+06	71056.1	36081.2	132295	72143.7	256968	113227	902843	475666	123937	104764	2.30076e+06	2.67654e+06	1.89908e+06	1.86324e+06	5.02545e+06	3.75575e+06	1.58977e+06	573842	472619	162310	1.40265e+06	3.32852e+06	347772	77987.9
MEDN0240	C6H10O6	Gulonolactone	古洛糖酸内酯	Carbohydrates and Its metabolites	碳水化合物及其代谢物	Sugar acids	糖酸	1128-23-0	1	268936	140360	52329.5	51199	68544.1	111456	119523	68720.4	72122.4	62822.3	161101	125905	165505	63541.1	106742	42799.4	34682.1	263617	114584	225759	41738.4	108945	135558	43981.9	166256	33213.6	45410.1	58415.8	48704.3	60594.3	44283.3	55262.5	50188.9	52325.5	60116.9	64938.3	59849.1	50914.5	122870	47132.3
MEDN0555	C9H10O4	Hydroxyphenyllactic acid	羟苯基乳酸	Organic acid and Its derivatives	有机酸及其衍生物	Organic acid and Its derivatives	有机酸及其衍生物	306-23-0	2	1.25798e+06	1.85644e+06	758087	405893	402285	1.04565e+06	1.97414e+06	603869	1.18367e+06	626875	5.01615e+06	1.55412e+06	2.55569e+06	1.05384e+06	941338	1.05899e+06	710725	1.05458e+06	927445	1.05576e+06	683087	1.52359e+06	1.24695e+06	810167	1.01865e+06	736648	343478	832735	993834	961000	527432	731356	573945	694770	616851	1.19134e+06	594473	1.50977e+06	1.08942e+06	1.37466e+06
MEDP1197	C3H9N3O2S	Hypotaurocyamine	亚牛磺酸胺	Alcohol and amines	醇、胺类	Polyamines	多胺	1119-54-6	2	142994	1.75312e+06	110132	75988.9	2.63581e+06	357067	307192	646717	112149	146526	757519	74907.8	118119	248341	783892	2.35111e+06	40863	38270.1	99412.2	64180.8	144070	118949	352857	208842	54679.7	116008	843827	1.07545e+06	902329	2.6371e+06	2.9221e+06	2.56484e+06	700766	389429	421838	135458	1.00561e+06	1.81071e+06	519972	72223.8
MEDP0170	C5H4N4O	Hypoxanthine	次黄嘌呤	Nucleotide and Its metabolites	核苷酸及其代谢物	Nucleotide and Its metabolites	核苷酸及其代谢物	68-94-0	1	4.82642e+07	2.4632e+07	3.76993e+07	4.6213e+07	3.1298e+07	2.99747e+07	2.84321e+07	2.96276e+07	4.16399e+07	3.17068e+07	2.12058e+07	1.82315e+07	3.31132e+07	2.7894e+07	1.96962e+07	4.2097e+07	3.45997e+07	3.36538e+07	2.81745e+07	2.64039e+07	3.60285e+07	4.05346e+07	2.78149e+07	3.14473e+07	4.32574e+07	6.11604e+06	6.12113e+07	3.06342e+07	8.64362e+06	2.57723e+07	2.07778e+07	3.1887e+07	1.83953e+07	2.82017e+07	2.25501e+07	4.40797e+07	8.71847e+06	2.86559e+07	1.77315e+07	2.11531e+07
MEDP2570*145	C10H19N3O4	Ile-Asn	L-异亮氨酸-L-天冬酰胺	Amino acid and Its metabolites	氨基酸及其代谢物	Small Peptide	小肽	59652-59-4	2	1.01473e+06	1.36354e+06	1.50835e+06	1.05713e+06	639481	1.08279e+06	768664	1.6081e+06	1.23577e+06	1.07801e+06	1.36597e+06	1.00481e+06	1.19203e+06	1.39814e+06	847190	1.39602e+06	2.06743e+06	979378	690118	825153	1.36619e+06	686755	689220	1.32263e+06	331767	1.70109e+06	955424	1.40897e+06	2.1631e+06	1.43617e+06	1.39078e+06	1.22658e+06	2.58572e+06	702587	1.64839e+06	1.21788e+06	929915	1.94645e+06	1.12874e+06	1.95053e+06
MEDP2392*151	C11H20N2O5	Ile-Glu	异亮氨酸-谷氨酸	Amino acid and Its metabolites	氨基酸及其代谢物	Small Peptide	小肽	42516-53-0	2	186450	67307.1	243790	83380.9	45023.5	81185.1	111196	31467.7	365750	75627.4	111757	104591	145145	35864.3	97318.1	50567	54341.4	172311	116095	157553	34150.4	164605	128846	138322	139005	54558.2	20961.3	81485.8	27958.9	76069.7	57593.1	28462.2	91729.2	65197.9	53365.6	297333	20684	55580.8	35711.5	118759
MEDP2452	C12H24N2O3	Ile-Ile	异亮氨酸-异亮氨酸	Amino acid and Its metabolites	氨基酸及其代谢物	Small Peptide	小肽	42537-99-5	2	718539	835974	966808	452333	271141	458426	548855	120152	1.30023e+06	365379	802289	420733	896842	146598	514433	394430	192358	833766	974140	838817	259286	763892	712895	138600	624014	292236	229383	385046	334838	423288	332287	393852	612757	111360	181622	906153	67656.8	524225	583034	404094
MEDN1551	C5H6N2O2	Imidazoleacetic acid	咪唑乙酸	Heterocyclic compounds	杂环化合物	Indole and Its derivatives	吲哚及其衍生物	645-65-8	2	234515	88721	167104	97574.8	117160	125664	181165	61332.2	158191	99064.3	80378.2	79086.9	213011	117521	107903	80938.1	161156	96391.2	115323	146423	119757	158180	68001.2	158207	99336.4	105220	142632	116803	47309	98301.8	96058.9	108004	104966	127864	110866	200239	62079	107180	83512.2	133770
MEDN0523	C11H11NO3	Indole-3-lactic acid	3-吲哚-乳酸	Heterocyclic compounds	杂环化合物	Indole and Its derivatives	吲哚及其衍生物	1821-52-9	1	1.87385e+07	1.55658e+07	4.59919e+06	6.36479e+06	4.56511e+06	2.10593e+07	1.1944e+07	4.42326e+06	3.81138e+06	3.23025e+06	2.10054e+07	1.66819e+07	1.1401e+07	4.02469e+06	9.86664e+06	6.39299e+06	3.29468e+06	1.38543e+07	1.44565e+07	1.52398e+07	2.71198e+06	1.5254e+07	1.71764e+07	4.06552e+06	1.84572e+07	5.0368e+06	3.67865e+06	5.66678e+06	6.76841e+06	6.72754e+06	7.39166e+06	3.81229e+06	3.48435e+06	6.04868e+06	5.57744e+06	7.16257e+06	3.48011e+06	5.28567e+06	5.04487e+06	3.91124e+06
MEDN0656	C10H9NO	Indoleacetaldehyde	吲哚乙醛	Heterocyclic compounds	杂环化合物	Indole and Its derivatives	吲哚及其衍生物	2591-98-2	1	1.17796e+06	2.09138e+06	4.70212e+06	5.26103e+06	3.89131e+06	1.37974e+06	2.42364e+06	6.78264e+06	5.39941e+06	4.01165e+06	2.07203e+06	1.91995e+06	1.79077e+06	4.9449e+06	2.42171e+06	5.45072e+06	5.85812e+06	2.11474e+06	2.04767e+06	1.63278e+06	4.86242e+06	1.71277e+06	1.85864e+06	5.17874e+06	1.11988e+06	5.89525e+06	5.70642e+06	4.58499e+06	5.06566e+06	4.54928e+06	6.5885e+06	4.76595e+06	5.88745e+06	5.16872e+06	5.79107e+06	4.73507e+06	4.27377e+06	5.65247e+06	5.59965e+06	6.27221e+06
MEDN0621	C8H7NO4S	Indoxylsulfuric acid	吲哚硫酸	Heterocyclic compounds	杂环化合物	Indole and Its derivatives	吲哚及其衍生物	487-94-5	1	1.61331e+07	5.35574e+06	265211	1.13193e+07	931019	1.29541e+06	7.13951e+06	899569	7.36199e+06	2.59314e+06	2.04228e+07	9.0345e+06	3.12008e+06	2.20751e+06	2.37353e+06	3.43589e+06	1.35634e+06	1.01519e+07	7.34767e+06	5.94854e+06	2.16713e+06	2.02653e+07	2.29208e+06	3.54118e+06	1.87555e+06	1.17217e+06	516143	2.27554e+06	1.29667e+06	534640	3.71478e+06	482587	953948	139584	4.92603e+06	3.36708e+06	569617	2.4176e+06	996478	194944
MEDN1003	C10H12N4O5	Inosine	肌苷	Nucleotide and Its metabolites	核苷酸及其代谢物	Nucleotide and Its metabolites	核苷酸及其代谢物	58-63-9	1	2.31672e+06	1.32529e+07	1.03369e+06	963245	2.86107e+07	2.77368e+06	3.31282e+06	8.68042e+06	1.18172e+06	2.1734e+06	7.64742e+06	1.87588e+06	1.43449e+06	3.3155e+06	8.01947e+06	2.28345e+07	350785	307824	2.50091e+06	1.05437e+06	3.01899e+06	1.80485e+06	8.43944e+06	5.00395e+06	2.15361e+06	972897	2.65117e+07	1.20737e+07	1.77074e+07	9.88576e+06	3.1637e+07	2.95335e+07	6.58389e+06	3.39789e+06	5.3531e+06	897233	7.66312e+06	2.44004e+07	3.20751e+06	523164
MEDN1555	C9H10O4	Isohomovanillic acid	异高香草酸	Organic acid and Its derivatives	有机酸及其衍生物	Organic acid and Its derivatives	有机酸及其衍生物	1131-94-8	2	18932.8	19906.4	13007	14734.5	15774.7	8189.62	19928.9	20643.2	5899.58	9871.22	33540.4	19028.8	12379.3	10559.8	8575.25	12950.8	6938.44	17019.3	7835.59	15296.7	13101	28395.9	16562.6	8441.03	34533.6	5200.37	11732.3	10187.8	7506.44	14892.7	9944.23	8404.41	5880.86	8244.38	9424.67	8198.21	11539	14743.5	11778.9	8143.93
MEDP0430*123	C6H11NO4	L-2-Aminoadipic acid	L-2-氨基己二酸	Organic acid and Its derivatives	有机酸及其衍生物	Organic acid and Its derivatives	有机酸及其衍生物	1118-90-7	2	469208	289022	222277	295087	305294	309235	394311	302182	338507	215684	465951	400104	357758	331509	247615	219245	216726	550133	722457	381050	250663	613121	357945	349760	620162	236013	138418	271246	243531	299179	276905	248642	264743	252634	417701	300201	175887	398372	476367	554578
MEDN2064	C3H7NO5S	L-Cysteic acid	L-磺基丙氨酸	Organic acid and Its derivatives	有机酸及其衍生物	Organic acid and Its derivatives	有机酸及其衍生物	498-40-8	2	71259.9	33352.8	18937.5	14259.5	53405.3	31702	22892.1	26202.1	28756.4	21813.4	36268.8	26154.1	35278.6	27080.3	30405.8	29927	15335.5	35059.9	29467.3	34977.6	12331.1	37234.3	27743.6	32588.1	32727.3	33404.1	31847.6	23891.1	17087.3	25341.2	23483.8	21671.4	22782.3	18318.5	31943.6	20175.5	12683.7	29467.3	13869.9	33245.8
MEDN0045	C3H7NO2S	L-Cysteine	L-半胱氨酸	Amino acid and Its metabolites	氨基酸及其代谢物	Amino acids	氨基酸	52-90-4	2	591761	948013	1.15191e+06	1.47801e+06	1.11439e+06	583749	838938	816861	656942	825317	1.68213e+06	1.19614e+06	423518	493227	853337	889127	790286	1.26186e+06	728192	707763	879441	1.01846e+06	1.17363e+06	741204	1.86978e+06	755084	941229	937626	1.47289e+06	1.33986e+06	1.41427e+06	599639	792007	889517	1.06275e+06	1.50936e+06	802038	1.31641e+06	1.39575e+06	585141
MEDP0387	C7H16N4O2	L-Homoarginine	L-高精氨酸	Amino acid and Its metabolites	氨基酸及其代谢物	Amino acids	氨基酸	156-86-5	1	462034	497426	178295	346821	483826	486521	654137	568134	338595	311811	526910	336923	333756	506423	785890	347280	325139	286797	250475	202334	705085	356081	300187	615015	287807	449124	328066	417485	292542	302128	354684	545445	593069	1.06665e+06	717706	519242	283975	1.26329e+06	883703	715948
MEDN0047	C7H15N3O3	L-Homocitrulline	L-高瓜氨酸	Amino acid and Its metabolites	氨基酸及其代谢物	Amino acids	氨基酸	1190-49-4	1	13496.8	33011	130882	148132	112665	15237.7	15075.4	144189	149712	119180	12751	12774.4	25562	102504	51873.8	162292	224128	54164	42000.8	17981.1	110150	53628.3	9131.23	103591	4992.81	125513	80007.2	115899	102239	128218	92037.7	60065.1	96279.2	73511.6	111000	136628	101289	143285	150053	97901.6
MEDN0006	C9H11NO3	L-Tyrosine	L-酪氨酸	Amino acid and Its metabolites	氨基酸及其代谢物	Amino acids	氨基酸	60-18-4	1	1.29945e+06	1.49402e+06	1.20584e+06	1.6548e+06	1.70617e+06	1.16451e+06	1.91074e+06	2.41551e+06	1.82292e+06	1.22603e+06	3.78105e+06	1.73716e+06	1.66404e+06	1.6903e+06	2.09628e+06	1.52606e+06	1.78435e+06	2.59387e+06	1.16049e+06	958996	3.36041e+06	1.14125e+06	1.54299e+06	1.56828e+06	854303	1.69195e+06	1.90564e+06	3.64275e+06	1.9283e+06	1.54392e+06	1.83157e+06	2.70185e+06	1.84107e+06	2.42766e+06	2.16702e+06	1.16029e+06	2.21259e+06	2.44137e+06	1.99759e+06	3.79888e+06
MEDN0372	C19H39O7P	LPA(0:0/16:0)	LPA(0:0/16:0)	GP	甘油磷脂类	LPA	溶血磷脂酸	-	1	3.826e+06	9.47678e+06	5.08089e+06	8.12227e+06	2.96223e+06	3.21602e+06	5.65423e+06	1.06668e+07	5.67094e+06	5.9199e+06	3.61406e+06	7.17365e+06	3.90408e+06	1.09631e+07	4.73213e+06	7.54979e+06	8.17927e+06	7.47445e+06	1.08272e+07	8.90885e+06	7.13667e+06	7.02985e+06	7.65902e+06	6.41789e+06	4.51726e+06	1.33927e+07	9.02386e+06	3.99039e+06	2.81963e+06	4.91787e+06	7.44442e+06	3.43083e+06	3.14293e+06	6.71531e+06	3.88911e+06	5.16724e+06	2.33704e+06	7.26456e+06	3.65919e+06	4.28659e+06
MEDN0370	C21H43O7P	LPA(0:0/18:0)	LPA(0:0/18:0)	GP	甘油磷脂类	LPA	溶血磷脂酸	-	1	504152	841770	644222	848039	388247	406086	647415	1.01472e+06	709161	620629	454108	852637	498082	1.01827e+06	570492	841817	749241	863522	960544	895202	937235	750124	967433	712517	535961	1.41662e+06	822646	621606	487846	547013	725046	556859	425976	678695	463357	562075	402464	667968	540921	397303
MEDN1600	C19H39O7P	LPA(16:0/0:0)	LPA(16:0/0:0)	GP	甘油磷脂类	LPA	溶血磷脂酸	22002-85-3	1	5.92986e+06	1.40835e+07	8.25905e+06	1.11972e+07	4.26873e+06	4.972e+06	9.06756e+06	1.43756e+07	8.24409e+06	8.74118e+06	4.92891e+06	1.34521e+07	6.09238e+06	1.71515e+07	7.60496e+06	1.21402e+07	1.12148e+07	1.17878e+07	1.67917e+07	1.31871e+07	1.18656e+07	9.54868e+06	1.17051e+07	1.01502e+07	7.2616e+06	2.00135e+07	1.41511e+07	5.43601e+06	4.53566e+06	7.28568e+06	1.05802e+07	5.67521e+06	4.46503e+06	1.00913e+07	5.55337e+06	7.98863e+06	3.45655e+06	1.04901e+07	5.79939e+06	6.5854e+06
MEDN2396	C19H37O7P	LPA(16:1)	溶血磷脂酸_LPA(16:1)	GP	甘油磷脂类	LPA	溶血磷脂酸	-	2	92684.7	209788	137154	174734	72793.7	75328.9	130203	146966	119090	136758	94086.9	145150	116039	173149	90047.6	185151	125896	106645	182517	147947	153371	118280	176421	122916	124382	201669	97920.8	80104.4	62743.8	113543	152778	76336.5	81501.5	111001	70909.9	107017	60495.4	145551	108247	134037
MEDP0336	C22H46NO7P	LPC(0:0/14:0)	LPC(0:0/14:0)	GP	甘油磷脂类	LPC	溶血磷脂酰胆碱	-	1	2.9923e+06	6.09652e+06	2.31354e+06	2.09548e+06	1.13255e+06	1.91962e+06	2.6265e+06	4.29614e+06	1.48366e+06	3.74738e+06	2.35484e+06	6.1029e+06	2.29068e+06	3.7329e+06	1.36258e+06	2.98061e+06	4.57312e+06	1.96266e+06	3.33283e+06	3.38758e+06	2.00869e+06	1.78834e+06	2.43778e+06	3.20011e+06	3.11024e+06	5.93289e+06	1.1275e+06	2.47008e+06	936449	1.17204e+06	3.06382e+06	1.85202e+06	1.28916e+06	894864	1.20953e+06	1.99943e+06	851678	2.44201e+06	2.99005e+06	2.25238e+06
MEDP1346	C24H50NO7P	LPC(0:0/16:0)	LPC(0:0/16:0)	GP	甘油磷脂类	LPC	溶血磷脂酰胆碱	-	1	5.00386e+06	1.04741e+07	6.53719e+06	8.46863e+06	5.19397e+06	4.87442e+06	7.77215e+06	1.18281e+07	9.2589e+06	6.89418e+06	4.65346e+06	1.0904e+07	9.788e+06	1.25542e+07	7.60289e+06	1.09039e+07	1.09355e+07	9.4449e+06	1.2893e+07	9.09222e+06	1.06525e+07	9.75314e+06	8.69008e+06	8.96276e+06	7.31952e+06	1.17625e+07	8.82827e+06	4.91469e+06	3.17682e+06	6.64843e+06	6.93108e+06	4.89653e+06	5.82344e+06	8.81629e+06	4.1011e+06	7.73564e+06	3.50792e+06	7.50161e+06	5.90475e+06	5.30224e+06
MEDP2787	C24H46NO7P	LPC(0:0/16:2)	LPC(0:0/16:2)	GP	甘油磷脂类	LPC	溶血磷脂酰胆碱	-	2	220140	440202	260163	473350	156806	203558	235566	432080	491930	273610	277227	339953	249344	333015	536502	310317	339044	539707	583478	492068	292088	416408	273918	340797	302932	735117	165488	217349	181784	288847	407249	140885	164031	190272	187841	286489	125493	390956	221579	268694
MEDP1701	C26H52NO7P	LPC(0:0/18:1)	LPC(0:0/18:1)	GP	甘油磷脂类	LPC	溶血磷脂酰胆碱	-	1	921184	1.29646e+06	1.51891e+06	1.67439e+06	711898	501139	1.04896e+06	1.25973e+06	1.0258e+06	1.15193e+06	810091	1.07201e+06	797217	1.62553e+06	710247	1.77397e+06	1.09225e+06	1.05909e+06	1.4146e+06	1.37159e+06	1.06879e+06	1.48632e+06	1.98862e+06	1.41836e+06	992268	1.59163e+06	1.19235e+06	803502	699460	1.28226e+06	1.08829e+06	560162	566425	1.13052e+06	673320	934419	553338	888741	699614	1.01716e+06
MEDP2830	C22H46NO7P	LPC(14:0/0:0)	LPC(14:0/0:0)	GP	甘油磷脂类	LPC	溶血磷脂酰胆碱	20559-16-4	1	2.90233e+07	5.37235e+07	2.08747e+07	2.59197e+07	1.00632e+07	1.74437e+07	2.4837e+07	3.85894e+07	1.54328e+07	2.60632e+07	2.08371e+07	5.52701e+07	2.47028e+07	3.96569e+07	1.27306e+07	2.48359e+07	3.68212e+07	3.11265e+07	4.40857e+07	3.6423e+07	2.49202e+07	1.59384e+07	2.91642e+07	2.61795e+07	3.26434e+07	5.12651e+07	9.34826e+06	2.23658e+07	1.19641e+07	1.52971e+07	2.70148e+07	2.15661e+07	1.53416e+07	1.05539e+07	1.28808e+07	2.00989e+07	9.30999e+06	2.39181e+07	2.79903e+07	2.0834e+07
MEDP1348	C24H48NO7P	LPC(16:1/0:0)	LPC(16:1/0:0)	GP	甘油磷脂类	LPC	溶血磷脂酰胆碱	-	1	3.574e+07	7.79336e+07	5.00745e+07	7.37929e+07	2.84121e+07	3.14242e+07	4.90684e+07	6.29884e+07	5.56489e+07	6.22209e+07	4.28769e+07	5.67525e+07	5.04414e+07	6.91932e+07	3.36381e+07	7.54328e+07	5.65303e+07	4.9086e+07	8.07354e+07	5.6301e+07	6.92692e+07	4.88328e+07	6.8552e+07	5.4803e+07	4.78419e+07	8.6152e+07	3.66779e+07	3.62352e+07	2.51967e+07	4.34055e+07	5.92985e+07	3.22762e+07	3.02107e+07	4.68499e+07	2.78667e+07	4.17814e+07	2.42914e+07	5.57416e+07	4.45572e+07	5.01487e+07
MEDP1902	C24H46NO7P	LPC(16:2/0:0)	LPC(16:2/0:0)	GP	甘油磷脂类	LPC	溶血磷脂酰胆碱	-	1	274340	716095	391886	694003	224736	315533	358493	584919	648154	407327	384657	441157	375468	542952	660286	386690	552255	804684	803269	583825	379703	589551	429439	649117	390387	901791	224353	368205	252892	376997	482414	220274	306388	319532	229903	447356	185854	663948	351873	456684
MEDP2836	C25H50NO7P	LPC(17:1/0:0)	LPC(17:1/0:0)	GP	甘油磷脂类	LPC	溶血磷脂酰胆碱	-	1	2.67774e+06	4.81475e+06	3.9015e+06	4.72911e+06	1.87461e+06	1.90141e+06	4.17395e+06	5.2133e+06	3.38207e+06	3.93911e+06	1.94503e+06	3.50182e+06	6.15485e+06	3.7924e+06	2.32425e+06	4.34965e+06	4.67206e+06	3.26222e+06	5.67243e+06	4.20313e+06	3.33205e+06	4.35392e+06	3.72806e+06	4.58239e+06	2.82531e+06	6.60621e+06	2.67383e+06	2.43289e+06	1.66248e+06	2.34997e+06	3.8438e+06	1.86473e+06	3.57921e+06	3.1536e+06	2.47626e+06	2.11335e+06	2.07451e+06	3.63831e+06	2.54241e+06	2.43385e+06
MEDP1337	C26H54NO7P	LPC(18:0/0:0)	LPC(18:0/0:0)	GP	甘油磷脂类	LPC	溶血磷脂酰胆碱	19420-57-6	1	1.23776e+06	1.92719e+06	1.67267e+06	2.04878e+06	968186	737588	1.55616e+06	1.79944e+06	1.60583e+06	1.17009e+06	1.163e+06	1.63402e+06	1.06452e+06	2.48145e+06	1.3733e+06	1.56731e+06	1.65945e+06	2.08937e+06	2.38039e+06	1.98878e+06	2.25553e+06	1.57362e+06	2.70798e+06	1.64449e+06	1.14555e+06	3.31408e+06	1.85101e+06	1.04862e+06	915875	1.15953e+06	1.39346e+06	799069	993849	1.36176e+06	1.11157e+06	1.32029e+06	1.00676e+06	1.16538e+06	1.29803e+06	1.02441e+06
MEDP1339	C26H52NO7P	LPC(18:1/0:0)	LPC(18:1/0:0)	GP	甘油磷脂类	LPC	溶血磷脂酰胆碱	3542-29-8	1	2.99756e+06	4.95329e+06	4.9365e+06	5.10032e+06	2.34616e+06	2.27656e+06	2.68496e+06	4.29121e+06	3.86797e+06	4.22974e+06	2.36333e+06	3.3882e+06	3.23298e+06	4.99888e+06	2.77116e+06	5.27649e+06	4.14719e+06	3.52167e+06	4.97705e+06	5.39401e+06	4.24475e+06	4.9101e+06	5.0047e+06	4.71119e+06	3.40821e+06	5.76093e+06	4.63136e+06	2.49211e+06	2.10614e+06	4.10444e+06	4.33463e+06	2.29976e+06	2.42041e+06	3.7511e+06	2.58756e+06	2.70785e+06	1.97009e+06	2.88727e+06	2.34123e+06	2.74977e+06
MEDP1326	C28H56NO7P	LPC(20:1/0:0)	LPC(20:1/0:0)	GP	甘油磷脂类	LPC	溶血磷脂酰胆碱	-	1	1.97194e+06	1.71379e+06	3.14667e+06	2.8938e+06	1.32528e+06	969699	1.73454e+06	2.41898e+06	2.17796e+06	1.39631e+06	1.17695e+06	1.62561e+06	1.28186e+06	2.6166e+06	1.53577e+06	1.80634e+06	2.12702e+06	2.35208e+06	3.46652e+06	2.89403e+06	2.75695e+06	2.83846e+06	2.98926e+06	2.19749e+06	1.62729e+06	3.39864e+06	3.08293e+06	1.85914e+06	1.17811e+06	1.91675e+06	1.60892e+06	1.09067e+06	1.02586e+06	2.07189e+06	1.18425e+06	1.30386e+06	1.25592e+06	1.56897e+06	1.07352e+06	1.23959e+06
MEDP1328	C28H54NO7P	LPC(20:2/0:0)	LPC(20:2/0:0)	GP	甘油磷脂类	LPC	溶血磷脂酰胆碱	-	1	3.45923e+06	4.50283e+06	4.83686e+06	4.25436e+06	2.04597e+06	2.03012e+06	3.43934e+06	4.20268e+06	4.40464e+06	2.81393e+06	1.85224e+06	2.22555e+06	2.75491e+06	4.87772e+06	2.87635e+06	5.04987e+06	3.99793e+06	5.313e+06	4.93225e+06	4.7033e+06	5.22245e+06	3.99715e+06	6.02219e+06	3.98155e+06	2.79111e+06	5.53454e+06	5.54167e+06	2.68999e+06	2.3517e+06	2.62512e+06	3.49283e+06	2.2878e+06	2.32767e+06	2.45356e+06	2.53283e+06	2.67882e+06	1.56715e+06	3.45718e+06	1.76484e+06	1.95028e+06
MEDP1657	C24H52NO6P	LPC(O-16:0)	LPC(O-16:0)	GP	甘油磷脂类	LPC-O	溶血磷脂酰胆碱(醚键)	52691-62-0	1	1.77828e+07	2.01465e+07	1.88494e+07	2.68666e+07	1.36504e+07	1.02161e+07	2.24792e+07	2.24624e+07	2.31084e+07	1.00246e+07	9.74226e+06	1.70441e+07	1.42957e+07	2.14526e+07	1.97825e+07	1.71524e+07	2.48275e+07	2.03378e+07	3.94646e+07	1.69424e+07	2.43077e+07	1.71301e+07	1.48301e+07	1.66565e+07	1.18258e+07	3.21078e+07	2.69788e+07	1.41527e+07	1.12154e+07	1.46578e+07	1.60278e+07	9.39752e+06	1.14363e+07	1.37595e+07	1.2141e+07	1.67011e+07	8.00633e+06	1.49964e+07	1.05059e+07	1.08539e+07
MEDP2845	C26H52NO6P	LPC(O-18:2)	LPC(O-18:2)	GP	甘油磷脂类	LPC-O	溶血磷脂酰胆碱(醚键)	-	1	720348	610355	481939	840569	277618	249599	579292	613645	666508	301823	355917	341643	342237	498372	566840	343472	599277	1.04281e+06	801932	480217	794684	545027	461507	451163	330555	1.04259e+06	836496	450603	339162	265639	373742	203875	296278	367506	345923	524722	166882	504450	169239	267192
MEDP2848	C28H54NO6P	LPC(O-20:3)	LPC(O-20:3)	GP	甘油磷脂类	LPC-O	溶血磷脂酰胆碱(醚键)	-	1	217736	383533	269689	356776	145097	171971	244054	328590	270753	304134	171374	230373	246820	314838	171968	329854	282795	290797	410904	271082	325964	254466	355532	258785	217752	423499	180269	185659	132012	238251	235471	162580	152211	282201	172156	200216	116039	279914	227565	281021
MEDP2847	C30H60NO6P	LPC(O-22:2)	LPC(O-22:2)	GP	甘油磷脂类	LPC-O	溶血磷脂酰胆碱(醚键)	-	1	919929	1.2669e+06	1.06604e+06	1.61399e+06	662045	589181	1.13011e+06	1.53587e+06	1.08725e+06	941506	767173	1.13828e+06	898392	1.40428e+06	1.0483e+06	1.02585e+06	1.37695e+06	1.21774e+06	1.4439e+06	1.09012e+06	1.51958e+06	1.1737e+06	1.40059e+06	1.0267e+06	1.01045e+06	1.97747e+06	1.45542e+06	805447	855922	965093	965590	712498	587798	1.2313e+06	753134	988323	799058	1.03004e+06	875856	695489
MEDN2375	C22H43O9P	LPG(16:1)	溶血磷脂酰甘油_LPG(16:1)	GP	甘油磷脂类	LPG	溶血磷脂酰甘油	-	2	19058	40909.8	24531.9	35962.6	10278	18287.6	20418.2	29494.7	27507.9	33662.9	36083.9	29148.3	21575.9	35456.1	17826.3	30337	31864.7	24009.6	33984.4	26786.5	31639.8	21399.9	38100.6	20896.8	26618.8	39067.4	21077.9	20390.1	13511.1	25810	26170.3	15915.3	17067.1	23227.1	13842.4	18305.3	9646.61	35812.1	23792.1	30882.8
MEDN2374	C24H49O9P	LPG(18:0)	溶血磷脂酰甘油_LPG(18:0)	GP	甘油磷脂类	LPG	溶血磷脂酰甘油	-	2	81484.2	105866	79297	123034	63815.3	46225.2	88302.9	118510	92698.5	74965.8	63422.9	95826.6	67015.9	117006	82749.8	106790	91504.2	110709	148314	115266	113114	92578.7	116090	108698	71865.1	157636	98612	93264.6	60841.6	68329.7	92008.2	67495.5	51742.6	93064	51606.9	68786.7	61368.8	88415.9	66575.6	50718.5
MEDP1668	C14H27N3O4	Leu-Ala-Val	亮氨酸-丙氨酸-缬氨酸	Amino acid and Its metabolites	氨基酸及其代谢物	Small Peptide	小肽	-	2	13118.1	94927.9	23641.7	29920.1	14697.2	26178.3	35256.6	71750.3	17769.4	37221.7	41240.9	38739.9	20663.3	36213.1	25371.7	40937.9	43981.6	24034.7	40184.8	16810.5	35025.2	19041.3	21136	70890.8	15216.4	53476.9	60744	39341.3	61066.9	33335	58634	27850.9	79685.6	28319.5	39146	19406.7	32657.3	123347	44722.8	24903.7
MEDP2504*145	C10H19N3O4	Leu-Asn	亮氨酸-天冬酰胺	Amino acid and Its metabolites	氨基酸及其代谢物	Small Peptide	小肽	14608-81-2	2	1.01473e+06	1.36354e+06	1.50835e+06	1.05713e+06	639481	1.08279e+06	768664	1.6081e+06	1.23577e+06	1.07801e+06	1.36597e+06	1.00481e+06	1.19203e+06	1.39814e+06	847190	1.39602e+06	2.06743e+06	979378	690118	825153	1.36619e+06	686755	689220	1.32263e+06	331767	1.70109e+06	955424	1.40897e+06	2.1631e+06	1.43617e+06	1.39078e+06	1.22658e+06	2.58572e+06	702587	1.64839e+06	1.21788e+06	929915	1.94645e+06	1.12874e+06	1.95053e+06
MEDP2572	C10H18N2O5	Leu-Asp	L-亮氨酸-L-天冬氨酸	Amino acid and Its metabolites	氨基酸及其代谢物	Small Peptide	小肽	32949-40-9	1	384806	193477	164563	128071	48909	270631	151193	142359	175255	90718.5	291746	187647	209035	135218	138852	105574	209071	206345	214502	260486	121864	167228	242344	130408	271968	141259	85887.5	125394	169018	157587	150307	106715	241151	64814.4	111443	166327	101601	154553	84615.8	137973
MEDP2393*151	C11H20N2O5	Leu-Glu	L-亮氨酸-L-谷氨酸	Amino acid and Its metabolites	氨基酸及其代谢物	Small Peptide	小肽	16364-31-1	2	186450	67307.1	243790	83380.9	45023.5	81185.1	111196	31467.7	365750	75627.4	111757	104591	145145	35864.3	97318.1	50567	54341.4	172311	116095	157553	34150.4	164605	128846	138322	139005	54558.2	20961.3	81485.8	27958.9	76069.7	57593.1	28462.2	91729.2	65197.9	53365.6	297333	20684	55580.8	35711.5	118759
MEDP1780	C15H22N2O3	Leu-Phe	L-亮氨酸-L-苯丙氨酸	Amino acid and Its metabolites	氨基酸及其代谢物	Small Peptide	小肽	3063-05-6	1	237199	76117.5	862870	528986	103956	176907	164634	369853	752688	250102	145762	315570	331035	432473	177570	283091	566473	417343	322014	247609	531095	328351	119951	337002	195120	434881	449640	151764	33177.1	179076	127254	114163	200172	105734	205468	784644	73268	121971	120000	445891
MEDN2107	C8H17N3O3	Lys-Gly	L-赖氨酸-L-甘氨酸	Amino acid and Its metabolites	氨基酸及其代谢物	Small Peptide	小肽	7563-03-3	2	1.35721e+06	863793	195932	105698	111517	1.4748e+06	713215	53915.8	126613	129586	1.15804e+06	999233	1.06759e+06	122868	558380	96376.1	84402.4	825065	908633	1.46433e+06	85141.5	845536	1.36707e+06	102628	1.39727e+06	101568	88025.7	150063	150596	107260	176114	134680	167779	134628	111632	181555	105540	122354	138897	116768
MEDN2142	C15H23N3O3	Lys-Phe	L-赖氨酸-L-苯丙氨酸	Amino acid and Its metabolites	氨基酸及其代谢物	Small Peptide	小肽	6235-35-4	2	90074.1	103288	206184	268801	121712	108133	91166.7	191892	215753	171290	80443.3	125079	91710.8	182373	135170	213842	177464	147684	106009	76524.5	154773	116071	81622.8	242842	47292.6	285233	155281	261243	177129	146362	255661	154590	158530	284569	157291	239750	133517	183402	161130	134877
MEDN1171	C29H37NO5	Lythramine	-	Alcohol and amines	醇、胺类	Polyamines	多胺	32420-56-7	2	1.68214e+06	3.87571e+06	2.25241e+06	3.12677e+06	1.18426e+06	1.39566e+06	2.11973e+06	2.85444e+06	2.24643e+06	2.86512e+06	1.86202e+06	2.27564e+06	2.00271e+06	2.97179e+06	1.5398e+06	3.17911e+06	2.31561e+06	2.06197e+06	3.58213e+06	2.43719e+06	2.90162e+06	2.13274e+06	3.05725e+06	2.29219e+06	2.08527e+06	3.7155e+06	1.65279e+06	1.59378e+06	1.03279e+06	1.96045e+06	2.55016e+06	1.44591e+06	1.26363e+06	2.09887e+06	1.20003e+06	1.87607e+06	972090	2.57448e+06	1.97715e+06	2.27937e+06
MEDN0593	C4H6O5	Malic acid	苹果酸	Organic acid and Its derivatives	有机酸及其衍生物	Organic acid and Its derivatives	有机酸及其衍生物	636-61-3	2	754607	505664	159967	75113.1	124341	861193	348550	29651.9	45350.2	32020.7	818788	817829	505423	112582	295246	60862.6	61772.6	577938	570284	607429	38992.2	584881	697257	16034.5	973557	108698	95026.8	46732	34612.1	166638	182667	91138.3	43934.4	160893	50772.5	81311.9	83380.2	34452.4	145650	180334
MEDN1011*035	C6H14O6	Mannitol	甘露醇	Carbohydrates and Its metabolites	碳水化合物及其代谢物	Sugar alcohols	糖醇	69-65-8	2	23383.9	15635	32730.9	24357.4	23084.8	25467.5	13103.4	26564.9	21401.9	10355.5	16387.2	27229.6	10137.9	20264.3	23445.4	13749.9	4439.9	25207	14812.7	12104.3	17710.6	17923.7	15522.4	10694.3	51875.4	22555.7	20262	70339.8	55971.1	31036.5	40837.6	22841.7	17073.7	33396.3	17714.6	17772.2	22883.2	31765.6	21820.6	33513.7
MEDN1950	C9H16N2O5S	Met-Asp	L-蛋氨酸-L-天冬氨酸	Amino acid and Its metabolites	氨基酸及其代谢物	Small Peptide	小肽	14595-65-4	2	1.54632e+06	1.22629e+06	693199	627210	942895	950359	1.20794e+06	669515	684766	821457	1.50366e+06	940506	1.11977e+06	618771	1.40664e+06	1.17622e+06	694392	2.05021e+06	1.07845e+06	1.08498e+06	551335	1.19601e+06	1.15442e+06	540602	1.05306e+06	827267	835750	559030	702918	668655	334610	680359	438561	762150	880260	662891	852248	497641	634897	1.02371e+06
MEDN1183	C11H14O4	Multifidol	2-甲基-1-（2,4,6-三羟基苯基）丁烷-1-酮	Benzene and substituted derivatives	苯及其衍生物	Phenolics	苯酚类	125074-06-8	2	419411	407250	628113	840294	620744	919882	416682	446576	803940	556457	569242	812480	656627	779388	518215	416885	460072	753437	446399	621697	444431	696457	498393	918699	739316	803897	734336	1.63126e+06	739429	3.4814e+06	976220	646557	743288	1.06231e+06	801078	681941	1.48501e+06	1.01577e+06	650032	2.50922e+06
MEDN0056	C8H15NO3	N-Acetyl-L-Leucine	N-乙酰-L-亮氨酸	Amino acid and Its metabolites	氨基酸及其代谢物	Amino acid derivatives	氨基酸衍生物	1188-21-2	1	289169	704878	506093	567490	374344	460263	680944	810896	469554	592262	824240	618615	513041	587091	542848	807543	634829	572266	727606	475960	656738	413268	641907	695965	374737	696768	785255	482474	778274	669113	766695	600275	768284	502906	876234	492416	645372	1.07136e+06	691460	652530
MEDN0506	C8H16NO9P	N-Acetylglucosamine 1-Phosphate	N-乙酰葡萄糖胺 1-磷酸	Carbohydrates and Its metabolites	碳水化合物及其代谢物	Phosphate sugars	磷酸糖	6866-69-9	2	526047	304990	472902	151107	124502	422731	483776	187034	238561	190953	381783	395289	652314	289306	571180	260505	256029	381325	371288	554888	316936	636932	347521	258913	465983	151232	180348	129481	169964	391464	191986	161088	151865	121767	188026	388940	148003	226081	195147	251263
MEDN0837	C6H11NO4	N-Methyl-L-Glutamate	N-甲基-L-谷氨酸	Amino acid and Its metabolites	氨基酸及其代谢物	Amino acid derivatives	氨基酸衍生物	35989-16-3	2	77923.6	110167	58565.4	86317	140521	85441.1	78604	110115	82841	74446.6	93527.8	57023.9	56718.1	75665.8	83365.9	68737.9	93695.3	76468.7	71682.1	73903.1	62399.7	84955.6	63675.7	74951.6	66435.1	96861.4	101838	86304.3	97870.9	102254	96525.6	77827.5	94889.3	130481	106764	94492.8	96649.9	108411	102657	93549.9
MEDP0378	C14H17N5O8	N6-Succinyl Adenosine	N6-琥珀酰腺苷	Nucleotide and Its metabolites	核苷酸及其代谢物	Nucleotide and Its metabolites	核苷酸及其代谢物	4542-23-8	1	977306	772415	535144	859851	390868	609598	759227	479346	604726	599694	936337	933759	744661	569807	575576	631323	408073	710830	587703	1.0202e+06	443950	987380	800197	394612	1.2922e+06	742460	402048	787471	438780	681784	723227	416394	355889	483059	478403	842856	475943	403974	351651	551869
MEDP1493*155	C11H15N5O4	N6-methyladenosine	N6-甲基腺苷	Nucleotide and Its metabolites	核苷酸及其代谢物	Nucleotide and Its metabolites	核苷酸及其代谢物	1867-73-8	2	24630.6	64672.5	72149.5	83752.8	58822.9	30901.3	67807.9	91711.2	91985	74317.8	74748.1	68602.4	52162.5	100962	39484.1	89998.1	76362.5	71813.5	62284.9	53466.1	105541	89585.2	79233.8	65945	76725.1	155813	124268	77807.8	59567.6	71953.1	48126.2	46850.1	27515.5	43696.2	53184.3	109844	40374.3	46504.5	33752.2	25425
MEDN0411	C9H11N5O4	Neopterin	新蝶呤	Heterocyclic compounds	杂环化合物	Pteridines and derivatives	蝶啶及其衍生物	2009-64-5	2	114981	181818	381969	442695	265591	133901	172818	438698	456601	468055	158468	163888	158943	354708	222262	305238	315896	105891	140565	113362	415902	124226	105026	340709	65925.2	333346	308466	517018	433083	357788	361679	288427	444073	309639	307004	326608	472286	382599	405398	359653
MEDP0245	C6H6N2O2	Nicotinamide-N-Oxide	N-氧代烟酰胺	CoEnzyme and vitamins	辅酶和维生素	CoEnzyme and vitamins	辅酶和维生素	1986-81-8	2	180184	164949	337420	396998	324437	127863	315170	330366	386461	351427	181995	183048	175148	254401	168145	257595	255453	153491	186238	221684	319423	170291	155389	286354	73255.3	257363	313946	361949	271407	326781	392806	327074	411631	616978	349273	339615	273615	292709	332119	292949
MEDP2336	C6H11NO4	O-Acetyl-L-homoserine	O-乙酰-L-高丝氨酸	Amino acid and Its metabolites	氨基酸及其代谢物	Amino acid derivatives	氨基酸衍生物	7540-67-2	2	190096	151820	227455	204387	190130	99622.2	215381	171396	173614	194486	235029	147648	161536	213387	184897	183029	166994	115948	168933	168117	254535	137546	118018	236160	133172	238425	223062	254956	164818	185705	209871	180225	173273	162432	279598	207673	285029	283540	218699	210988
MEDP1446	C18H33NO	Octadecadienamide	十八碳二烯酰胺	Alcohol and amines	醇、胺类	Amines	胺类	-	2	35768.9	32633.5	61230.1	59465.1	40328.9	23293.3	25799.3	58753.3	30142	65489	25669.7	56891.2	29959.6	25208.9	32139.8	51216.5	65247.9	36468.3	31968.1	27387	53146.5	61350.1	28328.3	19850.1	46586.5	49773	57646	25859.8	34715.8	36586.1	35492.1	26740.2	22235.7	24267.9	23238.8	39850.3	40615.5	26085.8	33829.7	27141.9
MEDN0244	C5H4N2O4	Orotic Acid	乳清酸	Organic acid and Its derivatives	有机酸及其衍生物	Organic acid and Its derivatives	有机酸及其衍生物	65-86-1	2	975285	582827	191768	142760	166239	752342	528044	175743	196307	185785	627222	494348	514995	161288	424851	193935	145997	803833	515003	912909	132388	420747	531419	162425	727312	174524	162029	175353	159850	181199	185021	189343	200982	210735	199538	190060	164057	168316	206946	180328
MEDP2050	C7H11NO4	Oxaceprol	N-乙酰-L-羟基脯氨酸	Amino acid and Its metabolites	氨基酸及其代谢物	Amino acid derivatives	氨基酸衍生物	33996-33-7	1	15147.6	57544.1	53186.4	75298.2	38237.5	25761.3	41585.9	76482.7	50696.6	46539.3	105770	79377.4	69399.1	113885	73883.2	131220	123871	29989.5	46847.3	33233.8	135355	63152.3	66476.6	86296.1	18288.7	220063	91436	49850.8	113035	95649.6	110535	81427.7	142994	49027.6	188760	65142.5	79529.9	158747	59195.3	202323
MEDN0704	C4H4O5	Oxaloacetic acid	草酰乙酸	Organic acid and Its derivatives	有机酸及其衍生物	Organic acid and Its derivatives	有机酸及其衍生物	328-42-7	2	58177	108204	76650.6	88698.8	76165.9	50614.6	92380	102490	131476	69591	88042.5	73901.5	84062.7	79357.6	91811.4	91961.7	100835	119763	52012.4	88024.1	121392	58884.1	74380	103041	62814.6	111216	83473.3	113961	114647	116357	98354.8	91380.7	94167.7	112210	122699	109866	89241.8	78493.2	82952.9	137934
MEDP0546	C8H7NO	Oxindole	2-吲哚酮	Heterocyclic compounds	杂环化合物	Indole and Its derivatives	吲哚及其衍生物	59-48-3	1	1.58808e+06	744667	224851	2.80387e+06	546440	312519	1.08963e+06	537055	1.8977e+06	991196	2.01777e+06	1.10125e+06	478855	691642	451074	769590	474048	1.20373e+06	840172	751008	607705	2.02708e+06	362327	731550	295780	264572	263796	929638	576397	248087	1.1697e+06	379148	512018	79465.2	1.38282e+06	1.02365e+06	391714	791654	496500	247637
MEDN1710	C12H22O11	Palatinose	帕拉金糖	Heterocyclic compounds	杂环化合物	Heterocyclic compounds	杂环化合物	58166-27-1	2	54153.1	31811.3	12333.8	10022.7	12611.3	85213.3	49870.9	16364.8	19607.5	10613.5	49936	44421.7	56116	7250.97	42080.2	12987.1	6876.87	32441.4	53763.9	51203.9	9834.87	20703.5	45132.9	7734.79	71075.6	13537	6054.67	17767.5	13195	19062.8	13103.4	6644.14	9616.31	11953.6	19542.1	19753.2	14644.8	18770.2	17646.8	17448.5
MEDP1507	C13H17N3O4	Phe-Asn	L-苯丙氨酰-L-天冬酰胺	Amino acid and Its metabolites	氨基酸及其代谢物	Small Peptide	小肽	-	2	433496	59669.7	1.30471e+06	944312	67481.8	158925	163573	575502	907066	304995	126157	409535	513569	695135	168509	537720	941570	621718	432006	379419	892772	474897	128170	594515	263104	563169	652425	180326	29550.1	180267	87205.6	139219	189471	130204	367691	1.47079e+06	37906.4	159511	195670	821405
MEDP2356	C13H16N2O5	Phe-Asp	苯丙氨酸-天冬氨酸	Amino acid and Its metabolites	氨基酸及其代谢物	Small Peptide	小肽	22828-05-3	2	3.54437e+06	1.61538e+06	1.16951e+07	6.4607e+06	1.30026e+06	2.87669e+06	2.70951e+06	5.47776e+06	7.10469e+06	2.60786e+06	1.36863e+06	2.41923e+06	4.65448e+06	7.07907e+06	2.56992e+06	5.71628e+06	7.63419e+06	7.11207e+06	5.04045e+06	5.04712e+06	6.58507e+06	2.75506e+06	1.76479e+06	5.38387e+06	3.85371e+06	3.76168e+06	7.63202e+06	1.50925e+06	250694	1.93884e+06	1.10917e+06	2.15834e+06	2.1329e+06	2.65616e+06	3.24587e+06	1.03349e+07	336224	1.52457e+06	1.44477e+06	6.48951e+06
MEDP1667*158	C14H18N2O5	Phe-Glu	苯丙氨酸-谷氨酸	Amino acid and Its metabolites	氨基酸及其代谢物	Small Peptide	小肽	3617-45-6	2	486794	335700	1.84807e+06	1.44657e+06	238672	599725	845216	1.17731e+06	1.12405e+06	545641	526383	1.22891e+06	1.19833e+06	1.26395e+06	380524	1.37009e+06	2.45992e+06	1.31013e+06	645549	929610	1.33113e+06	680460	418143	892593	511343	1.93045e+06	1.24627e+06	352930	116889	477485	206192	310752	369795	729509	602516	1.99288e+06	151935	459091	252590	1.92339e+06
MEDP2431	C11H14N2O3	Phe-Gly	苯丙氨酸-甘氨酸	Amino acid and Its metabolites	氨基酸及其代谢物	Small Peptide	小肽	721-90-4	2	317361	1.29902e+06	2.65997e+06	3.16777e+06	2.22872e+06	2.94963e+06	804032	2.20556e+06	2.59795e+06	2.31765e+06	1.61396e+06	538871	2.35361e+06	2.75466e+06	1.59457e+06	2.53907e+06	2.07123e+06	1.26996e+06	907336	830140	2.22747e+06	374263	642053	2.08797e+06	1.72032e+06	1.01121e+06	2.68471e+06	1.18377e+06	705388	1.21123e+06	688796	1.14453e+06	1.72348e+06	1.00927e+06	981958	2.07715e+06	364099	1.27793e+06	167206	1.72801e+06
MEDN0067	C18H20N2O3	Phe-Phe	L-苯丙氨酸-L-苯丙氨酸	Amino acid and Its metabolites	氨基酸及其代谢物	Small Peptide	小肽	2577-40-4	1	486220	1.58015e+06	4.26158e+06	4.18691e+06	1.65659e+06	2.06591e+06	1.66165e+06	4.78936e+06	3.08626e+06	1.97663e+06	2.14569e+06	1.99857e+06	3.2438e+06	3.02783e+06	2.36958e+06	6.47525e+06	4.4245e+06	2.10881e+06	3.05982e+06	3.66964e+06	5.29751e+06	715761	2.04134e+06	2.34576e+06	2.85871e+06	4.49684e+06	3.70841e+06	1.61185e+06	614888	2.60902e+06	1.5026e+06	1.77314e+06	1.85492e+06	2.21745e+06	2.15599e+06	4.27679e+06	1.00467e+06	1.87426e+06	1.28297e+06	3.14968e+06
MEDP1911	C20H21N3O3	Phe-Trp	L-苯丙氨酸基-L-色氨酸	Amino acid and Its metabolites	氨基酸及其代谢物	Small Peptide	小肽	24587-41-5	2	387925	3.3811e+06	4.53139e+06	3.6767e+06	1.63106e+06	2.68402e+06	3.59708e+06	4.85191e+06	3.54202e+06	6.00205e+06	2.01994e+06	2.06147e+06	2.37442e+06	5.18098e+06	2.28774e+06	3.09251e+06	3.067e+06	2.225e+06	2.30173e+06	3.26371e+06	3.24826e+06	942067	2.41512e+06	2.38746e+06	2.04996e+06	4.36503e+06	3.23168e+06	2.24861e+06	1.17574e+06	3.91324e+06	1.81435e+06	2.24611e+06	2.49536e+06	2.92965e+06	2.26036e+06	2.95556e+06	971817	2.89295e+06	431191	2.39529e+06
MEDP1512	C14H20N2O3	Phe-Val	苯丙氨酰-缬氨酸	Amino acid and Its metabolites	氨基酸及其代谢物	Small Peptide	小肽	3918-90-9	2	124227	61734.7	1.38932e+06	169643	44748	122265	386605	216050	252713	86498.4	72366.4	127550	130529	190578	69601.7	79339.7	410727	104112	534407	217859	56320.3	225921	59502.8	217206	51072	623792	119567	139832	42988.1	218741	68768.7	42503.5	138771	98637.5	109714	233808	37963.8	117626	56381.4	74757.8
MEDP1304	C9H15NO2	Piperidone	哌啶酮	Heterocyclic compounds	杂环化合物	Heterocyclic compounds	杂环化合物	77-03-2	2	116039	45001.4	368440	560693	369087	58670.8	39141.3	336109	994763	463484	61080.2	51989	47272.3	648057	40910.5	208943	270769	133106	288256	44716.5	224681	231016	53846.1	675141	57699.5	314397	228238	786274	870624	790064	538212	178396	783580	964040	602723	916977	911545	1.33383e+06	447708	374553
MEDN1570	C12H16O4	Pogostone	广藿香酮	Organic acid and Its derivatives	有机酸及其衍生物	Organic acid and Its derivatives	有机酸及其衍生物	23800-56-8	2	5434.76	9209.8	1826.36	13792.5	21530.3	31538.7	13282.5	152167	8256.28	7873.57	476413	2.87274e+07	15885.5	10390.9	112540	19406.8	9662.18	10284.8	4085.91	19922.1	10485.4	5648.97	5677.48	3484.05	4263.87	1649.35	1364.98	7.15352e+06	7.39553e+06	7.71492e+06	7.69852e+06	7.64965e+06	7.46357e+06	7.51134e+06	7.82344e+06	7.80373e+06	6.3653e+06	8.09412e+06	6.74919e+06	7.76815e+06
MEDN1559	C7H12N2O3	Pro-Gly	L-脯氨酸-L-甘氨酸	Amino acid and Its metabolites	氨基酸及其代谢物	Small Peptide	小肽	2578-57-6	2	1.36585e+06	1.56999e+06	367665	299500	388510	1.48811e+06	1.32682e+06	366688	466789	372159	1.65223e+06	1.44896e+06	1.22604e+06	326079	1.37862e+06	408165	376991	1.04115e+06	1.79748e+06	1.47812e+06	260958	1.61815e+06	1.89678e+06	281851	1.91403e+06	414559	361514	298733	306970	409043	83404.7	493866	312879	332708	404955	613469	373885	236631	306085	501021
MEDN0414	C8H12N2O2	Pyridoxamine	吡哆胺	Heterocyclic compounds	杂环化合物	Pteridines and derivatives	蝶啶及其衍生物	85-87-0	2	79483	86248.5	25436.6	25224.7	17283.8	84508.4	70574.5	26253.1	42678.7	24414.8	82387.6	97664.6	87800.5	46771.6	68944.9	53277.6	37931.1	29049.7	82891.8	84611.6	17233.3	71357.5	57760	41156.9	62946.6	34702.8	19041.4	26852.2	32547.2	41508	22782.3	36102.9	48007	22971.5	29538.3	57303.2	29534.8	64829.3	35273.9	18500.2
MEDN0799	C22H32O5	RvD1	7S,8R,17S-三羟基-4Z,9E,11E,13Z,15E,19Z-二十二碳六烯酸	FA	脂肪酰类	Oxidized lipids	氧化脂质	872993-05-0	2	4457.56	41391.3	4462.97	32634.8	4113.53	19100	5035.8	16254	32984.8	5092.91	23645.5	5660.28	41043.7	22621.8	13192	8400.31	6636.1	21692.8	11141	6251.61	4566.82	20389.8	4619.98	21289.1	4765.57	21361.4	13433.8	44138.8	27778.1	19485.2	12500.7	10631.6	51935.6	9203.19	30698.8	13939.7	26817.9	56821.4	9026.16	41254.3
MEDN1927	C4H9NO3S	S-Methyl-L-Cysteine-S-oxide	S-甲基-L-半胱氨酸-S-氧化物	Amino acid and Its metabolites	氨基酸及其代谢物	Amino acid derivatives	氨基酸衍生物	6853-87-8	2	17397.8	12988.8	25093.2	29568	14602.8	11810.8	5169.57	9595.57	52636.1	40191.7	6707.2	16640.3	10337	18748.9	28820.3	5908.71	9072.13	27200.7	12547.7	18153.1	20191.9	62378.5	33175.3	9595.57	21639.6	10822	31770.3	18030.2	12550.5	50254.4	36301.6	31891.7	20917.3	33254	23076.4	62533.5	11420.7	52501.9	33995.7	31636.9
MEDN0071	C3H7NO5S2	S-Sulfo-L-Cysteine	S-磺基-L-半胱氨酸	Amino acid and Its metabolites	氨基酸及其代谢物	Amino acid derivatives	氨基酸衍生物	1637-71-4	2	58345.6	36909.7	101921	108787	72510.3	65005.3	70620.3	125195	61799.7	58398.9	50519	78653.5	66616.1	166113	69815.5	29507.3	109486	76858.3	63399.9	68055.3	99511.6	90668.3	72161.8	60590.3	42257.4	65374.7	105168	19586.6	13426.9	13199.7	12810.7	10442.2	60377.8	16448.3	29589.3	18344.6	23247.1	20266.8	10359.1	77424.9
MEDP2828	C18H38NO5P	S1P(d18:1)	鞘氨醇_S1P(d18:1)	SP	鞘脂类	SPH	鞘氨醇	26993-30-6	2	568463	138201	38163.8	22201.8	16941.1	298700	122480	21983	16194.7	28546.5	248433	81041.7	302433	19896.7	33265.2	36350.9	33817.4	273209	171809	260658	10661.6	93222.6	232075	4317.11	292636	22355.3	6254.77	80158	16566.5	54826.5	123951	22191.9	19629.6	46597.5	26705.5	40271.8	9413.22	14926.5	28745.5	18115.2
MEDP2562	C8H14N2O6	Ser-Glu	丝氨酸-谷氨酸	Amino acid and Its metabolites	氨基酸及其代谢物	Small Peptide	小肽	6403-16-3	2	4.87701e+06	1.71484e+06	9612.59	5565.27	2909.69	4.27827e+06	2.30018e+06	4274.67	18692.1	5813.18	4.10581e+06	2.91365e+06	4.27532e+06	7076.7	2.30789e+06	14658.3	19963.1	3.13537e+06	3.79045e+06	6.16038e+06	18419.4	2.73226e+06	5.43495e+06	6286.28	7.67799e+06	16490.2	17590	12101.1	221684	14299.2	8215.18	158482	11118.9	124499	13199.5	12096.9	7857.54	9214.17	10118.5	20886.9
MEDP0081	C10H12N2O	Serotonin	五羟色胺	Tryptamines,Cholines,Pigments	色胺、胆碱、色素	Tryptamines	色胺	50-67-9	1	468075	893928	147236	354124	393051	222179	576737	256755	628827	393668	496881	302357	590402	379474	348415	618633	193416	227545	541532	654507	927166	432749	566991	381398	69847.9	149659	801274	282105	217591	321933	262153	240890	178325	181501	275893	488245	273885	580253	218524	41711.1
MEDP1356	C13H20N2O8	Shinorine	霉菌素-甘氨酸(维生素A)	Amino acid and Its metabolites	氨基酸及其代谢物	Amino acid derivatives	氨基酸衍生物	73112-73-9	2	1.85393e+06	1.96663e+06	488563	602153	582835	1.84553e+06	1.39145e+06	829617	547824	524380	1.74893e+06	1.98868e+06	1.43774e+06	515631	1.47105e+06	462815	409526	1.86305e+06	2.02935e+06	1.65176e+06	585562	1.4307e+06	1.53732e+06	463909	1.96274e+06	906855	538820	517802	720850	679785	514380	703138	538925	535406	695445	557733	617968	529219	662041	674302
MEDN0213*035	C6H14O6	Sorbitol	山梨糖醇	Carbohydrates and Its metabolites	碳水化合物及其代谢物	Sugar alcohols	糖醇	50-70-4	1	23383.9	15635	32730.9	24357.4	23084.8	25467.5	13103.4	26564.9	21401.9	10355.5	16387.2	27229.6	10137.9	20264.3	23445.4	13749.9	4439.9	25207	14812.7	12104.3	17710.6	17923.7	15522.4	10694.3	51875.4	22555.7	20262	70339.8	55971.1	31036.5	40837.6	22841.7	17073.7	33396.3	17714.6	17772.2	22883.2	31765.6	21820.6	33513.7
MEDP0601	C7H19N3	Spermidine	亚精胺	Alcohol and amines	醇、胺类	Polyamines	多胺	124-20-9	2	121098	204691	224206	175436	112634	155956	146197	232840	246975	274051	99615.2	150542	121284	223115	139702	220952	207933	184101	277604	172682	179783	219811	231280	252251	238460	151564	172794	310899	175473	199301	254529	181963	277305	282687	188436	306545	187339	274048	206181	154878
MEDN0344	C8H14O4	Subericacid	4-氨基-N-甲基-3H-1,3,4-噻二唑-2-亚基-苯磺酰胺-辛烷-1,8-二甲	Organic acid and Its derivatives	有机酸及其衍生物	Organic acid and Its derivatives	有机酸及其衍生物	505-48-6	1	1.38779e+06	1.2902e+06	2.02915e+06	3.91629e+06	2.41553e+06	3.85644e+06	1.21404e+06	1.5367e+06	2.46821e+06	1.8077e+06	1.9633e+06	4.04374e+06	2.30072e+06	2.59835e+06	1.85854e+06	1.72391e+06	1.3096e+06	2.84872e+06	1.43232e+06	2.02718e+06	1.33121e+06	2.34336e+06	1.60005e+06	2.85247e+06	1.98351e+06	3.23199e+06	2.47303e+06	6.85457e+06	3.05907e+06	6.7201e+06	4.06128e+06	2.60687e+06	2.30985e+06	4.70692e+06	3.02536e+06	2.58175e+06	3.64875e+06	3.08738e+06	1.72854e+06	7.9772e+06
MEDP1803	C9H13NO2	Synephrine	辛弗林	Benzene and substituted derivatives	苯及其衍生物	Phenolic acids	酚酸类	94-07-5	2	136166	516454	1.62462e+06	1.63161e+06	1.54162e+06	279400	381567	1.37515e+06	1.33336e+06	1.23833e+06	202164	352265	220675	1.17021e+06	372881	1.18419e+06	1.00388e+06	352619	259170	101071	987141	308754	141320	1.05264e+06	65211.1	945291	934492	2.15952e+06	1.78258e+06	1.6164e+06	1.73085e+06	1.42119e+06	1.48937e+06	1.38505e+06	1.18974e+06	1.46738e+06	1.21267e+06	1.29099e+06	1.28463e+06	1.00658e+06
MEDN0280	C2H7NO3S	Taurine	牛磺酸	Organic acid and Its derivatives	有机酸及其衍生物	Sulfonic acids	磺酸类化合物	107-35-7	1	1.58604e+07	1.54223e+07	1.53939e+07	1.25673e+07	1.91359e+07	1.97021e+07	1.44791e+07	6.88705e+06	2.88912e+07	1.13801e+07	1.61087e+07	8.78499e+06	2.88636e+07	1.50437e+07	2.60207e+07	8.91159e+06	1.43244e+07	9.54247e+06	1.79892e+07	1.75417e+07	2.3806e+07	2.35105e+07	1.58722e+07	1.75233e+07	1.92801e+07	1.53872e+07	2.06609e+07	1.25119e+07	4.46132e+06	1.13253e+07	1.07432e+07	8.83281e+06	1.217e+07	1.24482e+07	1.21631e+07	2.00167e+07	5.63003e+06	1.09743e+07	8.17344e+06	1.47007e+07
MEDN0106	C26H45NO6S	Taurochenodesoxycholic Acid	牛磺鹅去氧胆酸	Bile acids	胆汁酸	Bile acids	胆汁酸	516-35-8	1	2.89422e+06	1.24356e+06	631569	554215	1.37751e+06	1.25747e+06	3.24729e+06	569342	4.81585e+06	1.14539e+06	2.10941e+06	1.26656e+06	6.87481e+06	1.12757e+06	2.88597e+06	1.28208e+06	1.5819e+06	4.74137e+06	1.79169e+06	618263	1.98343e+06	3.77167e+06	2.98014e+06	859539	2.36246e+06	2.00439e+06	1.39778e+06	2.88486e+07	2.81021e+06	1.23026e+07	2.09294e+06	1.30103e+06	2.42097e+06	1.97161e+06	1.41541e+06	2.00935e+06	1.51313e+06	1.10274e+07	9.60227e+06	1.26907e+07
MEDN0105	C26H45NO7S	Taurocholic acid	牛磺胆酸	Bile acids	胆汁酸	Bile acids	胆汁酸	81-24-3	1	630577	350639	192323	202452	319173	412187	882812	395910	1.41997e+06	294351	876232	325652	1.9358e+06	392237	898841	1.54733e+06	515512	1.85526e+06	846815	199262	300035	550747	669872	375959	1.65728e+06	774068	406122	1.04362e+07	421689	2.66633e+06	644912	485895	351476	592308	707143	486821	389672	4.69179e+06	2.41798e+06	7.96898e+06
MEDN0072	C5H9NO3	Trans-4-Hydroxy-L-Proline	反-4-羟基-L-脯氨酸	Amino acid and Its metabolites	氨基酸及其代谢物	Amino acid derivatives	氨基酸衍生物	51-35-4	2	56437.3	115360	73718.3	97962.2	67856.5	83732.9	93759.1	113795	68271.8	74153.2	145111	117412	89210.9	96497.3	72836.1	109861	110065	61334.5	82839.1	81475.5	137852	74657.3	68847	111710	73276	89717.4	102869	90629	151521	108964	122711	113774	141003	93093.6	163860	100705	98320.9	164764	82839.1	161417
MEDN1589	C12H20O4	Traumatic acid	愈伤酸	Organic acid and Its derivatives	有机酸及其衍生物	Organic acid and Its derivatives	有机酸及其衍生物	6402-36-4	1	94194	876207	284950	267479	1.31535e+06	336374	92506.8	182946	226867	98602.9	152463	208738	233253	177904	190912	193986	147660	198976	942049	111536	93537.9	314810	112367	247342	249072	666628	136898	908239	236647	2.76753e+06	421993	273100	643264	360831	1.02634e+06	291583	828690	409976	212537	945874
MEDN0823	C16H19N3O5	Trp-Glu	色氨酰-谷氨酸	Amino acid and Its metabolites	氨基酸及其代谢物	Small Peptide	小肽	36099-95-3	2	25297.3	42551.6	37492.1	20228.2	12758.2	40040.8	67839.5	30655.2	49144.9	16022	33920.1	71972.5	38717.7	116448	22692.8	27351.6	52945.6	65989.5	99268.3	49483.2	18360.7	78223.9	22770.9	24192.8	21794	26565.1	50002.3	14004.3	18584.1	19349.6	20483.6	25914.2	23675.6	15132.7	20789.3	54270.4	13940.6	23814	22097.5	40932
MEDN2027	C17H23N3O3	Trp-Leu	色氨酸-亮氨酸	Amino acid and Its metabolites	氨基酸及其代谢物	Small Peptide	小肽	13123-35-8	2	10441.3	21963.1	23108.5	14486.3	11223.8	20436.4	25791.4	13299.7	23473.3	13665.9	39263	16763.9	20314.5	13801.3	12795.2	19990	19654.1	23957.1	21475.8	25088.1	17519	16273.5	15480.4	21806.5	22144.1	21192.3	12038.8	14178.6	14719.2	15459.4	13548.1	11857.8	19753	18062.2	10975	27117.2	9059.63	22699.8	11672.7	7452.48
MEDN0209	C10H12N2	Tryptamine	色胺	Tryptamines,Cholines,Pigments	色胺、胆碱、色素	Tryptamines	色胺	61-54-1	1	174533	305671	616336	683387	523973	204073	341837	900041	716592	547548	277899	254870	243804	617692	353468	742818	784622	319612	298798	218277	681238	258271	235289	695312	158168	789739	739000	587441	652563	642563	880217	593612	760907	724517	716174	617154	541026	732903	725655	838420
MEDP2575	C12H16N2O4	Tyr-Ala	L-酪氨酸-L-丙氨酸	Amino acid and Its metabolites	氨基酸及其代谢物	Small Peptide	小肽	730-08-5	2	2635.97	23088.3	113018	98556.9	89902.7	54157.2	51984.3	95315.7	127920	101956	24325.8	60550.2	9177.28	75385.4	41304.5	111536	86658.7	44706.1	34369.4	35904.4	75382.1	42791.9	33259.1	134117	3882.74	110804	88664.4	57399	70939.5	95315.7	54444.9	78704.2	101982	80903.4	76489.2	50545.8	100860	122367	96426.5	111553
MEDP2385	C13H17N3O5	Tyr-Asn	L-酪氨酸-L-天冬酰胺	Amino acid and Its metabolites	氨基酸及其代谢物	Small Peptide	小肽	151145-11-8	2	83497.9	100514	164616	107238	83754.4	83809	111184	80986.2	194921	109038	141468	82725	123206	130165	80629.9	113771	190888	72666.3	50333.1	109020	115663	77384.2	62598.7	74223.6	24103.4	162202	76713.5	179340	172670	132267	118402	126276	303228	209249	111085	170632	109316	173564	148561	140590
MEDP0085	C8H11NO	Tyramine	酪胺	Benzene and substituted derivatives	苯及其衍生物	Benzene and substituted derivatives	苯及其衍生物	51-67-2	2	120262	140774	49993.6	45766.9	52990.1	155186	115270	51086.1	53862.2	52170.8	119695	151878	89784.7	34794	131259	41307.6	56515.4	126950	142989	107197	72828.4	157408	98554.1	50000.7	148520	62301.8	34515.4	47126.8	38044.9	57600.7	22826	35752.9	48916.3	55047.9	57610.7	58686.1	35873.5	38048.1	53856.8	42131.4
MEDP0178	C4H4N2O2	Uracil	尿嘧啶	Nucleotide and Its metabolites	核苷酸及其代谢物	Nucleotide and Its metabolites	核苷酸及其代谢物	66-22-8	1	1.31904e+06	584220	1.15568e+06	1.17652e+06	659577	989575	827753	1.00804e+06	1.2138e+06	942678	675760	764391	861343	806225	506002	925549	756604	796753	720193	1.25501e+06	753675	660193	1.02281e+06	985758	1.05729e+06	713567	977711	588039	752993	568466	1.05063e+06	702224	618099	793749	685539	928481	638298	848749	421822	508436
MEDN1591	C5H4N2O4	Uracil 5-carboxylic acid	尿嘧啶5-羧酸	Nucleotide and Its metabolites	核苷酸及其代谢物	Nucleotide and Its metabolites	核苷酸及其代谢物	23945-44-0	2	5068.61	9.22212e+06	17941.4	17078.7	6.81702e+06	7.5501e+06	7.59857e+06	26922.6	143835	21440.7	6916.71	20559.4	7.65719e+06	8177.87	6.96045e+06	1352.72	8.09126e+06	1746.99	7589.88	8.17958e+06	8982.32	8.3178e+06	7.95424e+06	7.83264e+06	7.02728e+06	44503.8	16825.9	7.15352e+06	7.39553e+06	7.71492e+06	7.69852e+06	7.64965e+06	7.46357e+06	7.51134e+06	7.82344e+06	7.80373e+06	6.3653e+06	8.09412e+06	6.74919e+06	7.76815e+06
MEDP0333	C5H4N4O3	Uric acid	尿酸	Organic acid and Its derivatives	有机酸及其衍生物	Organic acid and Its derivatives	有机酸及其衍生物	69-93-2	1	5.72501e+07	5.57867e+07	3.54798e+07	3.60233e+07	4.58846e+07	5.43025e+07	4.33304e+07	1.78442e+07	3.99377e+07	1.66514e+07	3.91396e+07	4.95816e+07	6.37364e+07	3.50535e+07	3.87414e+07	3.96762e+07	1.43468e+07	2.78484e+07	4.9054e+07	5.78032e+07	5.16987e+06	7.12219e+07	4.67035e+07	2.72627e+07	5.21461e+07	9.91425e+06	3.49739e+06	3.45088e+07	3.67617e+07	4.23399e+07	1.38463e+07	3.39383e+07	3.27093e+07	2.30061e+07	3.60061e+07	5.38165e+07	2.40398e+07	3.54184e+07	3.49034e+07	2.12301e+07
MEDN0419	C9H13N2O9P	Uridine 5-Monophosphate	5-尿嘧啶核苷酸	Nucleotide and Its metabolites	核苷酸及其代谢物	Nucleotide and Its metabolites	核苷酸及其代谢物	58-97-9	1	30576.5	17597.1	37249.4	47514.8	37731.9	22718.9	24842.2	53788.1	51098.4	37427.5	15280.8	17445.4	12096.7	43928.5	17747.1	56827.5	58612.6	17939.7	6983.39	17308.6	49312.6	12514.4	11495.9	43670.1	20084.5	63265.5	61664.1	48410.9	41862.5	36764	48416.3	35860.6	37659.2	68806.3	48409.1	40130.7	55575.8	59160.2	33957.8	26531.3
MEDN1678	C15H22N2O18P2	Uridine 5′-diphosphoglucuronic acid	尿苷5'-二磷酸葡萄糖醛酸	Nucleotide and Its metabolites	核苷酸及其代谢物	Nucleotide and Its metabolites	核苷酸及其代谢物	2616-64-0	1	7.7992e+06	9.22212e+06	7.21667e+06	7.32369e+06	6.81702e+06	7.5501e+06	7.59857e+06	8.07645e+06	7.88969e+06	7.44639e+06	8.32652e+06	8.40917e+06	7.65719e+06	8.44483e+06	6.96045e+06	8.61515e+06	8.09126e+06	7.74799e+06	8.02383e+06	8.17958e+06	7.76442e+06	8.3178e+06	7.95424e+06	7.83264e+06	7.02728e+06	7.90297e+06	7.61774e+06	13954.3	7.39553e+06	3113.19	11210.5	7.64965e+06	7.46357e+06	7.51134e+06	11515.8	11594.1	8123.54	5169.57	8324.6	7.76815e+06
MEDN1548	C8H16N2O3	Val-Ala	L-缬氨酸-L-丙氨酸	Amino acid and Its metabolites	氨基酸及其代谢物	Small Peptide	小肽	27493-61-4	2	2.49544e+06	2.15106e+06	3.38113e+06	4.6355e+06	2.98566e+06	5.12725e+06	2.19652e+06	2.45867e+06	4.29402e+06	2.86957e+06	3.14191e+06	4.54859e+06	3.76568e+06	4.04807e+06	2.62494e+06	2.29083e+06	2.25779e+06	3.94943e+06	2.31813e+06	3.16957e+06	2.33728e+06	3.90431e+06	2.65352e+06	4.4929e+06	4.04328e+06	4.08162e+06	3.60332e+06	9.32337e+06	4.35987e+06	2.0083e+07	5.78334e+06	3.49736e+06	3.79606e+06	5.7332e+06	4.2943e+06	3.79557e+06	8.01626e+06	5.29694e+06	3.2987e+06	1.33797e+07
MEDN1932*045	C9H17N3O4	Val-Asn	L-缬氨酸-L-天冬酰胺	Amino acid and Its metabolites	氨基酸及其代谢物	Small Peptide	小肽	66170-00-1	2	22175.4	24004.4	14301.6	27199.9	11081.8	34609.6	28896	13649	15139.1	21810.9	30154	21956.8	43345.3	16863	26487	4587.87	5156.46	21738	25485.9	24321.8	19266.4	24731.6	30402.5	10041.4	35881.1	16541.1	20709.2	15885.1	14408.4	12589.1	8398.76	19913.9	2317.93	17665.9	19916.7	12762.1	13650.2	10936.9	7707.83	17940.4
MEDN1954	C7H14N2O3	Val-Gly	缬氨酸-甘氨酸	Amino acid and Its metabolites	氨基酸及其代谢物	Small Peptide	小肽	686-43-1	2	565476	632386	321094	292902	130712	563188	598922	170275	213669	201857	363361	524602	523897	157258	463740	186151	243514	408540	595318	615076	147358	561676	589117	214298	572498	176513	127347	137076	155822	283611	60519.3	169021	124064	172409	210754	243598	119028	134151	184735	144601
MEDN1960	C7H10N2O4	cyclo(gly-glu)	环(甘氨酸-谷氨酸)	Amino acid and Its metabolites	氨基酸及其代谢物	Small Peptide	小肽	16364-35-5	2	129625	147251	192972	180602	78801.3	150537	126632	202347	141023	61036.9	115647	180829	225121	98769	174459	252889	193813	277172	270307	219750	515985	113941	125157	111030	140973	173285	138585	64937.2	102203	87905.9	78924.2	64506.5	71604.2	77250.6	111572	154185	55842.9	64057.7	102540	268373
MEDN0536	C18H22O5S	estrone 3-sulfate	雌酮3-硫酸盐	Hormones and hormone related compounds	激素及激素相关物质	Hormones and hormone related compounds	激素及激素相关物质	481-97-0	2	917191	111518	504576	83382.9	121277	13367.7	748072	115089	545448	45655.5	66899.2	996717	589282	351804	31481.3	31971.8	140172	16398.6	98797.5	780674	115166	116582	59750	5693.08	155084	5095.03	263864	1.49173e+06	42357.5	2.17934e+06	3.59854e+06	127745	3.97597e+06	276411	107064	15491.5	196888	397661	252165	4.53191e+06
MEDN1965	C5H8O5	α-Hydroxyglutaric Acid (sodium salt)	α-羟基戊二酸（钠盐）	Organic acid and Its derivatives	有机酸及其衍生物	Organic acid and Its derivatives	有机酸及其衍生物	40951-21-1	2	215674	317919	162239	247163	103867	328758	161371	97739.3	150272	155965	211969	367504	281629	131959	168106	152123	158801	404716	177609	255765	96660.1	242894	220563	218162	280038	205845	158853	197188	176063	145899	206656	147684	83851	260853	123554	255781	82115.5	152968	118503	184800
MEDN1940*053	C10H17N3O6	γ-Glu-Gln	γ-L-谷氨酸-L-谷氨酰胺	Amino acid and Its metabolites	氨基酸及其代谢物	Small Peptide	小肽	10148-81-9	2	148829	117949	250419	213530	165670	117483	125317	146064	312176	164825	205260	159167	90144.7	277660	214232	250258	275176	209357	69283.4	107643	177033	104334	99024.3	260070	103729	214165	229483	275561	242511	187792	217485	248977	207474	378868	223087	292784	205335	246219	143682	173506
[truncated: 20 more columns]
