# Supplementary material for: Multi-omics analysis of hepatic outcomes in T2DM-MAFLD patients treated with semaglutide: a single-centre, longitudinal, data-driven study
Source: Front Endocrinol (Lausanne). 2025 Oct 1;16:1650729. doi: 10.3389/fendo.2025.1650729 (PMC12521249; doi:10.3389/fendo.2025.1650729)
Supplement: Supplementary Table 3 — Correlation between metabolites and clinical indicators. [file Table3.xlsx]

## Sheet: Sheet1
Index	Formula	Compounds	物质	Class I	物质一级分类	Class II	物质二级分类	CAS	Level	ZLQ01	ZLQ02	ZLQ03	ZLQ04	ZLQ05	ZLQ06	ZLQ07	ZLQ08	ZLQ09	ZLQ10	ZLQ11	ZLQ12	ZLQ13	ZLQ14	ZLQ15	ZLQ16	ZLQ17	ZLQ18	ZLQ19	ZLQ20	ZLQ21	ZLQ22	ZLQ23	ZLQ24	ZLQ25	ZLQ26	ZLQ27	ZC01	ZC02	ZC03	ZC04	ZC05	ZC06	ZC07	ZC08	ZC09	ZC10	ZC11	ZC12	VIP
MEDP1465	C4H10O2	(2S,3S)-butane-2,3-diol	(2S,3S)-丁烷-2,3-二醇	Alcohol and amines	醇、胺类	Alcohols	醇类	19132-06-0	2	745640	804261	884290	906402	764521	861222	715932	904653	760224	782238	1.17012e+06	911671	1016104	869702	927518	848607	1.01371e+06	979383	863239	942952	892481	858922	964042	943213	721340	947347	916823	649920	904644	757880	761598	614112	514266	762502	705524	574381	873773	668779	738012	2.02015
MEDN2091*004	C4H8O3	(R)-2-Hydroxybutyric acid	(R)-2-羟基丁酸	Organic acid and Its derivatives	有机酸及其衍生物	Organic acid and Its derivatives	有机酸及其衍生物	20016-85-7	2	1.84314e+07	2.34614e+07	2.66765e+07	4.0927e+07	4.13796e+07	3.98296e+07	2.58691e+07	4.44535e+07	2.27028e+07	2.45341e+07	3.52915e+07	2.54064e+07	3.76783e+07	2.76045e+07	2.93379e+07	1.79205e+07	4.24626e+07	2.34661e+07	2.02977e+07	2.37244e+07	2.302e+07	2.77972e+07	1.98218e+07	1.59736e+07	1.45731e+07	1.83007e+07	3.12232e+07	2.04588e+07	2.24712e+07	2.01487e+07	1.42388e+07	1.91681e+07	1.99133e+07	1.76711e+07	7.95613e+06	1.20204e+07	1.94955e+07	1.27064e+07	1.65815e+07	1.84695
MEDP2197	C22H43NO	(Z)-13-Eicoseneamide	(Z)-13-二十二烯酰胺	FA	脂肪酰类	Others	其他	112-84-5	2	56577.6	40270.4	67827.3	36077.7	64820.1	35333.3	57390.4	55906.6	44690.4	36418.7	21334.5	23153.6	74083.1	66079.3	72107.3	33637.5	46459.9	45626.2	28600.8	30423.8	37765.8	23467.8	38612.3	15285.6	24106.9	36944.7	45191.9	155953	38884.8	131944	99979.5	121094	71828.2	108428	67138	68888.1	83876.7	29140.9	42009.7	1.75441
MEDN0273*040	C7H8N4O3	1,3-Dimethyluric Acid	1,3-二甲基尿酸	Amino acid and Its metabolites	氨基酸及其代谢物	Amino acid derivatives	氨基酸衍生物	944-73-0	2	34890.3	42909.2	38056.6	28288.6	29492.9	48393.6	35155.1	54424.7	51678.1	36568.2	48822.5	33417.9	34625.3	40084.3	50059.5	28390.2	84274.2	49551	35042.9	45624	33476.9	50448.2	45038.3	46715.6	32094	22029.7	37596.6	16212.6	41235.2	4030.8	12197	2209.89	17441.7	33956.6	43977.8	9471.44	23523.5	27532.1	41826.4	1.84697
MEDN0274*040	C7H8N4O3	1,7-Dimethyluric Acid	1,7-二甲基尿酸	Amino acid and Its metabolites	氨基酸及其代谢物	Amino acid derivatives	氨基酸衍生物	33868-03-0	1	34890.3	42909.2	38056.6	28288.6	29492.9	48393.6	35155.1	54424.7	51678.1	36568.2	48822.5	33417.9	34625.3	40084.3	50059.5	28390.2	84274.2	49551	35042.9	45624	33476.9	50448.2	45038.3	46715.6	32094	22029.7	37596.6	16212.6	41235.2	4030.8	12197	2209.89	17441.7	33956.6	43977.8	9471.44	23523.5	27532.1	41826.4	1.84697
MEDP2522	C4H9NO	1-Aziridineethanol	1-氮丙啶乙醇	Alcohol and amines	醇、胺类	Alcohols	醇类	1072-52-2	2	49210.1	83187.2	42208.1	51046	61042	67721.1	82446.4	135279	82441.5	98638.5	63691.3	89146.3	123243	96841.2	119322	46505	60129.2	97167.9	117882	133090	38985.6	30907.4	182136	49199.1	55258.6	51525.8	74591.2	58250.2	51112.5	75841.4	42662.1	12137.4	45085.5	34644.5	58268.5	113030	36441.2	57339.3	68704.2	1.21789
MEDP0798	C10H9N	1-Naphthylamine	1-萘胺	Benzene and substituted derivatives	苯及其衍生物	Benzene and substituted derivatives	苯及其衍生物	134-32-7	1	186242	200440	320477	292450	266300	272920	286354	319072	352354	332964	354015	349540	324904	345913	360854	206670	372044	394308	378182	375141	253999	343536	273962	379614	401812	254459	402111	132024	229581	272673	273513	238402	163633	294938	270144	162873	266527	277322	290675	1.68526
MEDP1127	C10H9NO	1-acetylindole	1-乙酰吲哚	Heterocyclic compounds	杂环化合物	Indole and Its derivatives	吲哚及其衍生物	576-15-8	2	1.95747e+06	2.48466e+06	2.14725e+06	3.31948e+06	2.23662e+06	3.04856e+06	2.9776e+06	3.37775e+06	2.86985e+06	2.53396e+06	3.9491e+06	3.49995e+06	4.3602e+06	3.49854e+06	3.45807e+06	3.53869e+06	3.97974e+06	4.59688e+06	4.82023e+06	4.88687e+06	3.78321e+06	3.82517e+06	4.99663e+06	5.3111e+06	4.39489e+06	4.17416e+06	5.3083e+06	1.28577e+06	1.71344e+06	1.47943e+06	2.01925e+06	1.70736e+06	2.24379e+06	2.22906e+06	2.26096e+06	2.15516e+06	2.36892e+06	2.38448e+06	2.21912e+06	2.37392
MEDP0759	C30H46O4	18β-Glycyrrhetinic acid	18β-甘草次酸	Others	其他	Hydrocarbon derivatives	烃衍生物	471-53-4	1	9.19501e+06	5.65129e+06	9.06389e+06	8.08941e+06	6.30118e+06	6.47433e+06	1.03863e+07	8.01729e+06	1.01634e+07	6.03027e+06	7.95976e+06	5.51404e+06	6.69616e+06	9.31151e+06	9.86989e+06	8.33794e+06	6.40541e+06	1.10643e+07	1.09963e+07	1.15391e+07	6.35121e+06	7.00622e+06	1.13996e+07	8.89159e+06	7.03524e+06	1.11641e+07	1.08008e+07	1.796e+07	1.88611e+07	2.38801e+07	1.48758e+07	1.5215e+07	7.62988e+06	1.36904e+07	1.60653e+07	1.72032e+07	1.23758e+07	1.65591e+07	9.03999e+06	2.19364
MEDN1753*009	C7H14O2	2,2-Dimethylpentanoic acid	2,2-二甲基戊酸	Organic acid and Its derivatives	有机酸及其衍生物	Organic acid and Its derivatives	有机酸及其衍生物	1185-39-3	2	256830	132956	145642	113469	115546	105426	117013	80445.8	99103.2	83359.4	89482.2	114727	127381	112434	102198	121865	64382.3	94379.5	106537	93818.6	92400.7	99727.3	84717.3	126126	90155.1	63853.3	95217.5	158936	152387	141999	119967	137411	100564	177986	94198.6	124006	125942	125237	227342	1.38855
MEDP0883	C6H4N4O2	2,4-Dihydroxypteridine	2,4-二羟基蝶呤	Heterocyclic compounds	杂环化合物	Pteridines and derivatives	蝶啶及其衍生物	487-21-8	2	205744	116075	140804	153918	200230	99264.7	241476	112422	204805	235107	246002	247880	274433	138022	276941	174612	216718	206567	202015	192027	129776	130674	184661	244239	216723	205741	189236	118790	189239	252461	207088	53006.8	39281.7	194746	152695	155746	141657	106917	132510	1.29073
MEDP2590	C10H14N6O4	2-Aminoadenosine	2-氨基腺苷	Nucleotide and Its metabolites	核苷酸及其代谢物	Nucleotide and Its metabolites	核苷酸及其代谢物	2096-10-8	2	453411	355514	541541	419645	447049	459089	590527	587416	626441	569958	626489	645144	685323	670064	636225	501350	677471	930457	640701	708252	557823	793145	588215	529680	579625	768186	602453	449230	396916	418589	371771	466545	378363	282638	403435	440385	547071	506761	538402	1.90973
MEDP1100	C5H7N3	2-Aminomethylpyrimidine	2-氨基甲基嘧啶	Nucleotide and Its metabolites	核苷酸及其代谢物	Nucleotide and Its metabolites	核苷酸及其代谢物	75985-45-4	1	2.7645e+06	2.78268e+06	2.5738e+06	3.2442e+06	2.84147e+06	2.90018e+06	3.16676e+06	2.60719e+06	2.50345e+06	3.48168e+06	4.11159e+06	2.68573e+06	3.65666e+06	3.11052e+06	4.59462e+06	2.88266e+06	3.60689e+06	4.06557e+06	3.07965e+06	3.07397e+06	2.51078e+06	3.05497e+06	3.52651e+06	3.90575e+06	2.46027e+06	2.63048e+06	2.95116e+06	2.43231e+06	3.46128e+06	4.49823e+06	3.50775e+06	3.26872e+06	3.66477e+06	3.17301e+06	4.86339e+06	5.18422e+06	3.8444e+06	2.64079e+06	5.0629e+06	1.16899
MEDP0734*107	C6H7NO	2-Aminophenol	2-氨基苯酚	Benzene and substituted derivatives	苯及其衍生物	Phenolics	苯酚类	95-55-6	2	273618	262506	218825	285189	253184	236294	361345	250730	295418	243131	374624	232197	387790	287805	394795	324648	285720	332275	318094	294162	213993	279656	273553	251000	251379	308360	222088	729721	379636	369470	378421	289483	229201	366946	502937	506991	348127	302855	505893	1.78253
MEDN0283*065	C4H8O3	2-Hydroxybutanoic Acid	2-羟基丁酸	Organic acid and Its derivatives	有机酸及其衍生物	Organic acid and Its derivatives	有机酸及其衍生物	600-15-7	1	4.07978e+06	6.7843e+06	9.96194e+06	1.11337e+07	1.04606e+08	1.35217e+07	5.40897e+07	7.45377e+07	8.05321e+06	7.00645e+06	8.20716e+06	5.09324e+06	1.18983e+07	1.02071e+07	2.13018e+07	7.82244e+06	4.76063e+07	2.72495e+07	4.47148e+06	7.10531e+06	7.87172e+06	7.33049e+06	9.21278e+06	1.12982e+07	3.1933e+06	1.10463e+07	5.4595e+07	6.07735e+06	8.66183e+06	1.42137e+07	6.66581e+06	5.37634e+06	8.97998e+06	4.26316e+06	2.60545e+06	2.93154e+06	4.81252e+06	4.36041e+06	3.45413e+06	1.40015
MEDP0507	C9H8O3	2-Hydroxycinnamic acid	2-羟基肉桂酸	Benzene and substituted derivatives	苯及其衍生物	Phenolic acids	酚酸类	614-60-8	2	4.1351e+07	1.81717e+07	1.78182e+07	2.97307e+07	2.01025e+07	2.50767e+07	2.18787e+07	3.13522e+07	2.03533e+07	1.84592e+07	4.5637e+07	3.41785e+07	4.61723e+07	2.07674e+07	3.68941e+07	1.77953e+07	3.77011e+07	2.11745e+07	4.04754e+07	2.35336e+07	1.60525e+07	1.70241e+07	3.3771e+07	4.28873e+07	3.67575e+07	3.34959e+07	1.9406e+07	1.3456e+07	2.29334e+07	3.67963e+07	4.30356e+07	7.96438e+06	4.30589e+06	1.91456e+07	2.05494e+07	1.79712e+07	2.21235e+07	1.32508e+07	1.59155e+07	1.38798
MEDN1554	C2H6O4S	2-Hydroxyethanesulfonate	乙磺酸	Organic acid and Its derivatives	有机酸及其衍生物	Sulfonic acids	磺酸类化合物	107-36-8	1	462456	253516	499500	411821	428024	443029	406096	432794	612564	274281	444675	398364	544141	329063	517319	349792	278211	346093	273490	370106	295674	405686	509764	454174	354078	569480	530389	571400	874589	650574	430410	521102	312518	528746	637015	469861	645529	586584	435009	1.48572
MEDP0110	C8H8O3	2-Methoxybenzoic Acid	邻甲氧基苯甲酸	Benzene and substituted derivatives	苯及其衍生物	Phenolic acids	酚酸类	529-75-9	2	307054	425377	358357	408858	252115	365293	566648	338123	282534	365980	362255	447410	388839	518282	408264	432117	594503	543740	396366	414675	322726	450095	446987	405836	548219	616771	416221	238796	556624	367870	314775	195881	257676	388125	350524	195741	341963	350446	295870	1.54738
MEDN1699*009	C7H14O2	2-Methylhexanoic acid	2-甲基己酸	Organic acid and Its derivatives	有机酸及其衍生物	Organic acid and Its derivatives	有机酸及其衍生物	4536-23-6	2	256830	132956	145642	113469	115546	105426	117013	80445.8	99103.2	83359.4	89482.2	114727	127381	112434	102198	121865	64382.3	94379.5	106537	93818.6	92400.7	99727.3	84717.3	126126	90155.1	63853.3	95217.5	158936	152387	141999	119967	137411	100564	177986	94198.6	124006	125942	125237	227342	1.38855
MEDN2068*004	C4H8O3	2-Methyllactic acid	2-甲基乳酸	Organic acid and Its derivatives	有机酸及其衍生物	Organic acid and Its derivatives	有机酸及其衍生物	594-61-6	2	1.84314e+07	2.34614e+07	2.66765e+07	4.0927e+07	4.13796e+07	3.98296e+07	2.58691e+07	4.44535e+07	2.27028e+07	2.45341e+07	3.52915e+07	2.54064e+07	3.76783e+07	2.76045e+07	2.93379e+07	1.79205e+07	4.24626e+07	2.34661e+07	2.02977e+07	2.37244e+07	2.302e+07	2.77972e+07	1.98218e+07	1.59736e+07	1.45731e+07	1.83007e+07	3.12232e+07	2.04588e+07	2.24712e+07	2.01487e+07	1.42388e+07	1.91681e+07	1.99133e+07	1.76711e+07	7.95613e+06	1.20204e+07	1.94955e+07	1.27064e+07	1.65815e+07	1.84695
MEDP1720	C8H9NO2	2-Phenylglycine	DL-苯甘氨酸	Amino acid and Its metabolites	氨基酸及其代谢物	Amino acid derivatives	氨基酸衍生物	2835-06-5	1	164103	163030	168458	184867	120653	127182	194226	176105	202152	209840	196730	210880	258674	292991	310582	210891	250330	297144	304399	254368	212992	234761	204282	185874	291913	275059	266954	122843	178249	181761	168231	156499	178239	148894	158689	152140	154298	167356	176068	1.71939
MEDP2105	C16H34O9	3,6,9,12,15,18,21-Heptaoxatricosane-21,23-diol	3,6,9,12,15,18,21-七氧杂二十三烷-21,23-二醇	Benzene and substituted derivatives	苯及其衍生物	Benzene and substituted derivatives	苯及其衍生物	5117-19-1	1	66954.5	180154	120597	200270	132930	54929.4	200338	226952	159989	124880	123446	127324	106644	144903	66364.5	186426	196660	173847	89112.6	100206	146113	117065	90362.6	229354	96587.1	181950	209312	1.63235e+06	2.26021e+06	1.60221e+06	21429.5	42690.6	38042.6	40313.6	1.2062e+06	1.27649e+06	2.55383e+06	1.22099e+06	1.61435e+06	1.43879
MEDN0288*040	C7H8N4O3	3,7-Dimethyluric Acid	3,7-二甲基尿酸	Amino acid and Its metabolites	氨基酸及其代谢物	Amino acid derivatives	氨基酸衍生物	13087-49-5	2	34890.3	42909.2	38056.6	28288.6	29492.9	48393.6	35155.1	54424.7	51678.1	36568.2	48822.5	33417.9	34625.3	40084.3	50059.5	28390.2	84274.2	49551	35042.9	45624	33476.9	50448.2	45038.3	46715.6	32094	22029.7	37596.6	16212.6	41235.2	4030.8	12197	2209.89	17441.7	33956.6	43977.8	9471.44	23523.5	27532.1	41826.4	1.84697
MEDP1723	C5H10N2O	3-Amino-2-piperidinone	3-氨基哌啶-2-酮	Heterocyclic compounds	杂环化合物	Heterocyclic compounds	杂环化合物	1892-22-4	2	1.34669e+06	1.13004e+06	922747	1.14778e+06	582072	1.04844e+06	1.11668e+06	1.22188e+06	2.03695e+06	948601	956468	1.10157e+06	1.72413e+06	900192	1.33891e+06	1.423e+06	926132	1.28679e+06	985635	5.08125e+06	927073	1.49856e+06	1.71635e+06	1.63208e+06	1.0651e+06	1.25036e+06	1.50949e+06	1.22081e+06	1.2916e+06	1.39795e+06	1.08605e+06	720615	499323	699967	664521	511046	1.06117e+06	728161	823526	1.40815
MEDN1971	C3H3BrO3	3-Bromopyruvate	3-溴丙酮酸	Organic acid and Its derivatives	有机酸及其衍生物	Organic acid and Its derivatives	有机酸及其衍生物	1113-59-3	2	17602	15152.8	19843.9	10243.1	17558.1	19023.5	22495	18617.7	10732.3	9296.55	5923.39	20048.4	19540.9	15165.1	13665.9	14182.1	20541.2	12245.8	7799.07	15442.2	15673.7	15117.1	17540.2	14163.7	11862.3	18009.6	23521.1	18878.3	6857.33	15061.3	10031.2	14039.8	14182.3	10736.2	12569.7	11598.7	15156.4	11711.3	5857.85	1.01086
MEDN0290	C5H10O3	3-Hydroxy-3-Methyl Butyric Acid	3-羟基-3-甲基丁酸	Organic acid and Its derivatives	有机酸及其衍生物	Organic acid and Its derivatives	有机酸及其衍生物	625-08-1	1	2.77803e+06	3.09056e+06	3.46461e+06	1.04456e+07	2.9573e+06	3.176e+06	4.34384e+06	5.00983e+06	5.44849e+06	3.10917e+06	3.90134e+06	4.12175e+06	5.07718e+06	2.37305e+06	3.01134e+06	2.94404e+06	2.82428e+06	2.6987e+06	1.34991e+07	3.17917e+06	2.44066e+06	2.22128e+06	2.75102e+06	2.04627e+06	2.39284e+06	3.10528e+06	3.21016e+06	1.72765e+06	2.68051e+06	2.17162e+06	2.87708e+06	2.20912e+06	2.96023e+06	3.27108e+06	1.39649e+06	1.93583e+06	2.38199e+06	1.94851e+06	2.04156e+06	1.54736
MEDN1493*065	C4H8O3	3-Hydroxybutanoic acid	3-羟基丁酸	Organic acid and Its derivatives	有机酸及其衍生物	Organic acid and Its derivatives	有机酸及其衍生物	300-85-6	1	4.07978e+06	6.7843e+06	9.96194e+06	1.11337e+07	1.04606e+08	1.35217e+07	5.40897e+07	7.45377e+07	8.05321e+06	7.00645e+06	8.20716e+06	5.09324e+06	1.18983e+07	1.02071e+07	2.13018e+07	7.82244e+06	4.76063e+07	2.72495e+07	4.47148e+06	7.10531e+06	7.87172e+06	7.33049e+06	9.21278e+06	1.12982e+07	3.1933e+06	1.10463e+07	5.4595e+07	6.07735e+06	8.66183e+06	1.42137e+07	6.66581e+06	5.37634e+06	8.97998e+06	4.26316e+06	2.60545e+06	2.93154e+06	4.81252e+06	4.36041e+06	3.45413e+06	1.40015
MEDP0270	C12H13NO2	3-Indolebutyric Acid	吲哚-3-丁酸	Heterocyclic compounds	杂环化合物	Indole and Its derivatives	吲哚及其衍生物	133-32-4	1	6.77105e+06	6.38524e+06	6.7579e+06	7.08051e+06	6.6495e+06	7.11923e+06	7.42997e+06	8.29524e+06	8.57075e+06	7.81344e+06	9.06524e+06	8.73803e+06	8.24286e+06	8.87211e+06	1.02555e+07	9.0855e+06	9.73764e+06	1.02388e+07	1.04275e+07	1.06057e+07	9.44632e+06	8.91135e+06	1.02684e+07	9.49218e+06	1.05557e+07	1.01167e+07	1.07828e+07	5.49142e+06	5.34596e+06	5.56731e+06	5.80416e+06	5.47998e+06	6.93086e+06	6.33107e+06	5.96213e+06	6.10483e+06	6.61304e+06	6.32051e+06	5.94367e+06	2.49925
MEDN1206	C6H6O5S	3-Sulfocatechol	3-磺基可可醇	Benzene and substituted derivatives	苯及其衍生物	Phenolics	苯酚类	35857-70-6	1	3.5509e+06	4.26951e+06	3.03451e+06	2.16164e+06	1.75887e+06	1.10606e+06	1.23177e+06	3.17348e+06	3.15098e+06	4.00715e+06	2.53404e+06	3.34731e+06	3.24669e+06	1.79088e+06	677202	5.88347e+06	777198	8.79558e+06	7.87042e+06	3.02187e+06	5.7134e+06	3.31156e+06	5.80617e+06	2.86533e+06	1.94963e+06	2.85023e+06	6.91563e+06	6.32794e+06	1.51916e+07	6.08725e+06	5.53682e+06	6.13346e+06	1.50063e+07	9.57142e+06	6.08672e+06	4.85101e+06	3.11854e+06	3.95856e+06	2.53283e+06	1.51159
MEDP2103	C8H8O2	3-methyl-4-hydroxybenzaldehyde	3-甲基-4-羟基苯甲醛	Benzene and substituted derivatives	苯及其衍生物	Benzene and substituted derivatives	苯及其衍生物	15174-69-3	2	349312	523517	410090	862509	361229	370318	245527	500778	136878	385149	711226	241221	387576	216228	586032	206415	222621	243032	412619	508254	413988	805911	527071	198214	81483.6	446015	734868	299382	270501	317477	78269.8	187686	472970	170229	205098	185169	225377	200259	225891	1.36824
MEDP0791*107	C6H7NO	4-Aminophenol	4-氨基苯酚	Benzene and substituted derivatives	苯及其衍生物	Phenolics	苯酚类	123-30-8	2	273618	262506	218825	285189	253184	236294	361345	250730	295418	243131	374624	232197	387790	287805	394795	324648	285720	332275	318094	294162	213993	279656	273553	251000	251379	308360	222088	729721	379636	369470	378421	289483	229201	366946	502937	506991	348127	302855	505893	1.78253
MEDP2139	C6H6ClN	4-Chloroaniline	4-氯苯胺	Benzene and substituted derivatives	苯及其衍生物	Benzene and substituted derivatives	苯及其衍生物	106-47-8	2	132675	111021	138172	142199	112838	101453	114513	109626	106139	100716	109953	102805	92303.7	103943	97998.4	98765.7	96406.9	99308.7	85392.9	96814.6	98947.5	82852.5	92917.1	84053.3	82889.1	66173.6	99433.8	131229	125971	144638	157848	126355	134171	141661	111919	106368	129267	108861	111275	1.77165
MEDN0297	C5H6O6	4-Hydroxy-2-Oxoglutaric Acid	4-羟基-2-酮戊二酸	Organic acid and Its derivatives	有机酸及其衍生物	Organic acid and Its derivatives	有机酸及其衍生物	1187-99-1	2	262283	199252	214894	202554	229995	338197	130886	193593	172698	168001	255051	238187	341570	186228	207868	224735	206086	147791	206377	264214	218265	227284	316946	373349	225246	245726	168946	195046	141458	122648	205680	174636	203084	159485	180555	181422	225723	136815	115285	1.49847
MEDN0128	C8H8O3	4-Hydroxy-3-methoxybenzaldehyde	4-羟基-3-甲氧基苯甲醛	Benzene and substituted derivatives	苯及其衍生物	Phenolics	苯酚类	121-33-5	1	809767	780401	970306	919486	462851	601200	820612	766393	550857	597513	622856	645423	465763	443696	592954	456235	321274	398027	598916	648096	248739	459865	505655	334212	260588	469995	498220	871928	1.08709e+06	972069	883846	670432	825538	829670	951624	837994	695835	977711	484312	1.70538
MEDP2703	C9H11NO2	4-Hydroxy-4-(pyridin-2-yl)butan-2-one	4-羟基-4-（吡啶-2-基）丁-2-酮	Heterocyclic compounds	杂环化合物	Pyridine and pyridine derivatives	吡啶及其衍生物	6337-41-3	2	1.09417e+07	1.10938e+07	1.04148e+07	1.07202e+07	9.06212e+06	8.54586e+06	9.90391e+06	9.29917e+06	9.81672e+06	8.37261e+06	8.30638e+06	8.86308e+06	7.99817e+06	8.21684e+06	8.1648e+06	7.80193e+06	7.71745e+06	7.26683e+06	7.76408e+06	7.53921e+06	6.64459e+06	6.3766e+06	6.46194e+06	6.99663e+06	6.3742e+06	6.34783e+06	6.63426e+06	1.13276e+07	1.13248e+07	1.15754e+07	1.20458e+07	1.08479e+07	1.08413e+07	1.14683e+07	1.14086e+07	1.10529e+07	1.09279e+07	1.05512e+07	1.00005e+07	2.21937
MEDN1909	C7H6O3	4-Hydroxybenzoic Acid	4-羟基苯甲酸	Benzene and substituted derivatives	苯及其衍生物	Phenolic acids	酚酸类	99-96-7	1	967744	773501	710156	536818	637462	385103	418208	677228	635850	587673	293722	615290	528011	527888	527605	581778	367299	529780	419717	371570	520402	730423	554354	506616	389908	390512	717933	648525	683887	764965	2.24098e+06	2.97392e+06	1.97957e+06	2.39909e+06	644737	436890	680520	736732	685124	1.81076
MEDP0394	C20H28O3	4-Hydroxyretinoic Acid	4-羟视黄酸	CoEnzyme and vitamins	辅酶和维生素	CoEnzyme and vitamins	辅酶和维生素	66592-72-1	1	164554	280975	122347	187305	96569.6	119652	114907	172828	135404	85133.4	78012.2	110412	105501	89637.8	260792	51008	110025	103389	185885	77925.2	83667.2	97544.6	83807.2	78038	51794	81453.8	77464	224775	137802	192494	444736	219853	123105	223884	140984	221995	149562	225688	233637	1.86957
MEDN1740*009	C7H14O2	4-Methylhexanoic acid	4-甲基己酸	Organic acid and Its derivatives	有机酸及其衍生物	Organic acid and Its derivatives	有机酸及其衍生物	1561-11-1	2	256830	132956	145642	113469	115546	105426	117013	80445.8	99103.2	83359.4	89482.2	114727	127381	112434	102198	121865	64382.3	94379.5	106537	93818.6	92400.7	99727.3	84717.3	126126	90155.1	63853.3	95217.5	158936	152387	141999	119967	137411	100564	177986	94198.6	124006	125942	125237	227342	1.38855
MEDP0401	C11H15N5O3S	5'-Deoxy-5'-(Methylthio) Adenosine	5-脱氧-5-甲硫腺苷	Nucleotide and Its metabolites	核苷酸及其代谢物	Nucleotide and Its metabolites	核苷酸及其代谢物	2457-80-9	1	688495	549451	749919	666301	572985	595478	521150	574910	669275	792964	687846	838565	865999	639282	675940	722971	606007	612486	846650	785703	941327	690601	809441	942728	901324	450536	710938	602974	502778	454131	670357	559627	581301	630666	469772	535255	590500	414285	439150	1.85517
MEDN1908	C9H8O6	5-Carboxyvanillic Acid	5-羧香草酸	Organic acid and Its derivatives	有机酸及其衍生物	Organic acid and Its derivatives	有机酸及其衍生物	2134-91-0	2	592533	580958	562361	582690	496413	542963	475287	523152	490950	480370	434221	454171	435665	454675	435316	444543	439273	422224	422843	408457	393459	408408	408669	388519	381993	367020	384492	604013	621191	605798	629249	629746	590420	618444	591739	570988	567753	602252	581908	2.37759
MEDP2210	C8H7NO	5-Hydroxyindole	5-羟基吲哚	Heterocyclic compounds	杂环化合物	Indole and Its derivatives	吲哚及其衍生物	1953-54-4	2	161953	91341.8	55486.2	202860	36860.5	55207.5	48370.1	266590	169905	63134.4	129040	50988.7	20753.6	32176.4	47420.8	111469	103601	59748.4	73101.4	49225.6	37832	85910.7	107527	21605.5	19769.8	76628.8	30495.3	323435	198568	82089.2	199503	267138	163951	102152	94963	63947.1	189857	246388	156060	1.70882
MEDP0298*114	C6H13NO2	6-Aminocaproic Acid	6-氨基己酸	Amino acid and Its metabolites	氨基酸及其代谢物	Amino acid derivatives	氨基酸衍生物	60-32-2	1	3.70336e+08	4.54981e+08	4.58857e+08	4.74414e+08	4.3949e+08	4.33678e+08	3.75648e+08	5.60919e+08	4.46066e+08	4.37173e+08	5.29725e+08	4.25491e+08	5.848e+08	4.35108e+08	4.46869e+08	3.84856e+08	5.60842e+08	4.93961e+08	4.77866e+08	4.59094e+08	4.38614e+08	4.55747e+08	4.70144e+08	5.0475e+08	3.80607e+08	4.41685e+08	4.95805e+08	3.40502e+08	5.09423e+08	3.69691e+08	4.26006e+08	3.13687e+08	2.33081e+08	3.99733e+08	3.94576e+08	3.11645e+08	4.43729e+08	3.54881e+08	3.81282e+08	1.82067
MEDP2691	C11H15N4O7PS	6-Methylthiopurine 5'-monophosphate ribonucleotide	6-甲基硫嘌呤5′-单磷酸核糖核苷酸	Nucleotide and Its metabolites	核苷酸及其代谢物	Nucleotide and Its metabolites	核苷酸及其代谢物	7021-52-5	2	1.66547e+06	1.51335e+06	2.01904e+06	2.01611e+06	638884	1.85786e+06	1.41913e+06	848518	1.86629e+06	1.6586e+06	1.02195e+06	1.20439e+06	1.04411e+06	2.28836e+06	1.27185e+06	1.28944e+06	780290	1.43434e+06	1.90584e+06	1.35598e+06	1.23744e+06	1.39237e+06	896000	862360	1.84422e+06	1.83215e+06	872822	1.98319e+06	1.85047e+06	2.16007e+06	1.69612e+06	1.3506e+06	1.59255e+06	1.68195e+06	1.66779e+06	2.23406e+06	2.26893e+06	2.33631e+06	1.79679e+06	1.47772
MEDP2796	C27H44O2	7-Ketocholesterol	7-酮胆固醇	Hormones and hormone related compounds	激素及激素相关物质	Hormones and hormone related compounds	激素及激素相关物质	566-28-9	2	1.14008e+06	1.29275e+06	1.26285e+06	1.12425e+06	1.19921e+06	1.08538e+06	1.21095e+06	1.31073e+06	1.28553e+06	1.2043e+06	1.23151e+06	1.12565e+06	892732	1.14288e+06	959970	1.21056e+06	1.17464e+06	1.11041e+06	868471	1.47908e+06	1.17506e+06	843879	952618	1.10879e+06	1.01307e+06	1.24339e+06	1.20773e+06	2.18126e+06	2.33325e+06	2.16139e+06	2.14891e+06	2.15607e+06	1.23172e+06	2.03135e+06	1.94976e+06	1.92501e+06	1.48303e+06	1.39006e+06	1.20411e+06	2.48632
MEDN0150	C10H13N5O6	8-Hydroxyguanosine	8-羟基鸟苷	Nucleotide and Its metabolites	核苷酸及其代谢物	Nucleotide and Its metabolites	核苷酸及其代谢物	3868-31-3	2	49926.3	62921.8	58314.2	60082.1	36909.7	45710.3	53609	60085.4	50802.3	48721.8	49840.5	68192.3	53238.8	59370.4	42665.8	57312	49064.8	72944.5	41144.1	66268	49317.6	70540.7	39686.1	46793.7	39880.3	75651.8	48389	43714.6	39028.6	60524.7	62422.6	35092.3	57119.3	43756.4	31162.6	26353.5	43398.7	34446.2	42253.9	1.42598
MEDN1426	C18H34O5	9(S),12(S),13(S)-TriHOME	9,12,13-三羟基-十八碳单烯酸	FA	脂肪酰类	Oxidized lipids	氧化脂质	97134-11-7	1	68705.1	42219.4	211670	75344.7	31424.6	53035	30674.9	29560.3	31262.9	58558.4	95416.6	61762.2	96356	28636.7	39372.2	56505.4	20910.8	42343.9	43195.2	67322.6	119692	81935.7	66509.7	57677.2	61659.2	24417.6	54364.7	29166.8	30132.1	22587.8	35790.5	31260.3	30143.2	23960.2	51805.1	59661.7	26368.3	58131	25182.8	1.30531
MEDN1144	C18H32O3	9(S)-HODE	（9S，10E，12Z）-9-羟基十八碳-10,12-二烯酸	FA	脂肪酰类	Oxidized lipids	氧化脂质	73543-67-6	1	552234	110967	451091	95220.5	74206.8	141657	103774	105920	134854	165173	115045	88128.6	401557	104082	51479	133837	85095.6	114207	84601.6	155825	245189	146991	51215.6	121727	109811	85263.9	108600	28079	175751	47669.2	30342.9	54797.2	159016	80143.3	112460	55738.7	27549.4	31068.4	60411.7	1.61762
MEDN1854	C18H36O4	9,10-dihydroxystearic acid	9,10-二羟基硬脂酸	FA	脂肪酰类	FFA	游离脂肪酸	120-87-6	2	160488	142397	200098	106659	112727	98200.7	168150	125766	144126	145026	149249	106980	168127	131408	74214.9	131550	95156.2	202225	150581	204100	147121	187150	73088.6	125415	88594.2	124523	142030	143940	154487	112325	68652.1	112722	155890	81705.1	74531.6	72613.2	107018	83935.7	85146.8	1.32473
MEDN0398	C20H32O2	AA	花生四烯酸	FA	脂肪酰类	FFA	游离脂肪酸	506-32-1	1	7.48919e+06	4.57094e+06	9.1571e+06	6.99491e+06	1.25893e+07	1.01727e+07	9.5851e+06	7.25643e+06	7.67994e+06	7.41274e+06	8.62235e+06	6.08738e+06	8.4164e+06	8.62902e+06	9.42392e+06	6.00111e+06	8.60892e+06	5.88923e+06	6.95013e+06	5.83669e+06	8.03924e+06	5.25302e+06	9.83201e+06	1.23766e+07	8.99282e+06	8.06544e+06	6.83374e+06	4.79429e+06	3.14616e+06	3.34983e+06	4.4869e+06	4.90785e+06	6.67303e+06	4.72916e+06	3.04031e+06	3.63177e+06	5.77061e+06	5.31501e+06	5.02385e+06	2.34381
MEDN1518	C7H13NO3	Acetylvaline	乙酰缬氨酸	Amino acid and Its metabolites	氨基酸及其代谢物	Amino acid derivatives	氨基酸衍生物	96-81-1	1	477204	506719	513314	572569	484221	569470	396647	591907	460247	481867	742569	608741	489672	458963	640305	572970	594679	597440	636116	445152	601582	534067	657634	617280	516125	451726	567720	418169	467537	438548	506010	406609	346708	389800	412954	338203	533805	402950	422335	2.03701
MEDP1740	C3H5NO	Acrylamide	丙烯酰胺	Alcohol and amines	醇、胺类	Amines	胺类	79-06-1	2	1.09677e+06	1.3384e+06	1.46808e+06	1.38826e+06	1.4427e+06	1.44567e+06	1.00447e+06	1.98837e+06	1.07588e+06	1.44165e+06	1.56063e+06	1.37584e+06	2.03815e+06	1.33644e+06	1.96664e+06	1.15659e+06	2.05449e+06	2.28484e+06	1.60804e+06	1.45419e+06	1.24231e+06	1.12967e+06	1.54837e+06	1.51999e+06	1.28167e+06	1.43723e+06	1.56741e+06	975610	1.44176e+06	1.35914e+06	1.24939e+06	792229	593949	993356	980622	863058	1.34662e+06	937230	1.10221e+06	1.87334
MEDN0153	C10H14N5O7P	Adenosine 5'-Monophosphate	5'-腺嘌呤核苷酸	Nucleotide and Its metabolites	核苷酸及其代谢物	Nucleotide and Its metabolites	核苷酸及其代谢物	61-19-8	2	7.15352e+06	7.39553e+06	7.71492e+06	7.69852e+06	7.64965e+06	7.46357e+06	7.51134e+06	7.82344e+06	7.80373e+06	6.3653e+06	8.09412e+06	6.74919e+06	7.76815e+06	7.35358e+06	7.5028e+06	7.12279e+06	8.13204e+06	7.73945e+06	8.04043e+06	8.2444e+06	7.49003e+06	7.65057e+06	8.58151e+06	8.09173e+06	6.39624e+06	7.35492e+06	7.38228e+06	10410.9	10150.1	4915.64	6389.56	3337.54	4272.54	10622.7	4636.94	7200.41	9383.6	10306.9	13012.8	3.09961
MEDP0041	C6H12N2O3	Ala-Ala	L-丙氨酰-L-丙氨酸	Amino acid and Its metabolites	氨基酸及其代谢物	Small Peptide	小肽	1948-31-8	1	7.15352e+06	7.39553e+06	7.71492e+06	7.69852e+06	7.64965e+06	7.46357e+06	7.51134e+06	7.82344e+06	7.80373e+06	6.3653e+06	8.09412e+06	6.74919e+06	7.76815e+06	7.35358e+06	7.5028e+06	7.12279e+06	8.13204e+06	7.73945e+06	8.04043e+06	8.2444e+06	7.49003e+06	7.65057e+06	8.58151e+06	8.09173e+06	6.39624e+06	7.35492e+06	7.38228e+06	902980	617289	420578	4282.12	3084.16	9609.4	11122.2	819954	612963	1.04437e+06	930529	695538	2.54237
MEDN2110	C8H16N2O3S	Ala-Met	L-丙氨酸-L-蛋氨酸	Amino acid and Its metabolites	氨基酸及其代谢物	Small Peptide	小肽	14486-05-6	2	48040.2	47436	38710.2	36557.5	15457.8	43175	26329.6	19458.9	46049	49815	42422.4	57287.4	26038.1	50878.3	27856.9	47634.2	34290.7	26498.3	46242.6	44400.3	36020.6	42508.3	41715.2	36005.2	48081.9	35682.2	21646.8	43396.7	39667.6	42511.4	46921.3	45951.1	52268.3	55231	49761.1	48340.3	47719	40882.3	55010.3	1.23932
MEDN2310	C23H39O7P	Arachidonoyl LPA	1-花生四烯醇-2-羟基-sn-甘油-3-磷酸	GP	甘油磷脂类	LPA	溶血磷脂酸	-	2	270193	225727	214814	312976	180966	206885	366996	224096	337377	192327	220442	227871	259587	257895	230017	275429	168889	282797	249571	238955	232830	227589	300117	284390	204417	302345	262641	165902	116363	118795	74546.5	102071	123974	106517	112688	108179	193197	192819	181627	2.57303
MEDP0390	C10H12N4O5	Arainosine	次黄嘌呤阿拉伯糖苷	Nucleotide and Its metabolites	核苷酸及其代谢物	Nucleotide and Its metabolites	核苷酸及其代谢物	7013-16-3	1	87987.1	7.39553e+06	57647.4	349302	7.64965e+06	7.46357e+06	7.51134e+06	101910	43543.1	60947.4	98631.5	80747.1	7.76815e+06	62837.2	7.5028e+06	76245.4	8.13204e+06	83986.4	305424	8.2444e+06	175044	7.65057e+06	8.58151e+06	8.09173e+06	6.39624e+06	63168.9	34638.4	7.12881e+06	7.28356e+06	6.82707e+06	7.92953e+06	7.04569e+06	7.25698e+06	7.34099e+06	6.74967e+06	6.33516e+06	8.29845e+06	7.87009e+06	7.08356e+06	1.60961
MEDN2271	C24H37N7O7	Arg-Phe-Val-Asp	精氨酸-苯丙氨酸-缬氨酸-天冬氨酸	Amino acid and Its metabolites	氨基酸及其代谢物	Small Peptide	小肽	-	2	14441.7	13723.4	15053.5	16721.1	9867	11916.5	14332.1	18420.5	18982.1	12410.5	17217.6	24390.4	11918.9	14336.4	20955.3	14870.8	14694.3	12852.5	14001.5	16273.9	15901.7	15773.8	13700.3	13404.6	13637.1	14240.6	15767.9	27428.6	23774.2	27402.3	23711.2	17873.9	12793.1	18487	18316.3	16994.2	13919.5	15013	13417.5	1.3258
MEDP0037	C13H16N2O5	Asp-Phe	L-冬胺基乙酸-L-苯丙胺基乙酸	Amino acid and Its metabolites	氨基酸及其代谢物	Small Peptide	小肽	13433-09-5	1	1.12125e+06	133102	1.38678e+06	833664	1.52005e+06	1.62302e+06	2.2792e+06	2.54273e+06	7.89418e+06	191482	1.0448e+06	1.0007e+06	4.88182e+06	1.67345e+06	4.89779e+06	908620	340927	2.1102e+06	1.1836e+06	809665	594920	1.97407e+06	2.90886e+06	1.5949e+06	208075	2.83694e+06	2.13294e+06	4.23318e+06	4.62187e+06	4.44541e+06	2.35528e+06	3.43661e+06	946938	2.31122e+06	2.59811e+06	1.49635e+06	8.75879e+06	3.85133e+06	3.06087e+06	1.29117
MEDN0300	C9H16O4	Azelaic Acid	壬二酸	Organic acid and Its derivatives	有机酸及其衍生物	Organic acid and Its derivatives	有机酸及其衍生物	123-99-9	1	7.95411e+06	3.99112e+06	1.78518e+07	5.29458e+06	3.04612e+06	3.44565e+06	5.07178e+06	3.83175e+06	3.35625e+06	7.23715e+06	4.62072e+06	3.02212e+06	1.17872e+07	4.20347e+06	2.48514e+06	3.73071e+06	2.61716e+06	4.3132e+06	5.70773e+06	7.74862e+06	1.22568e+07	1.25053e+07	4.01048e+06	5.32391e+06	3.46731e+06	2.22682e+06	4.07299e+06	2.9568e+06	1.96884e+06	3.65124e+06	2.24873e+06	2.42614e+06	3.65014e+06	3.02733e+06	2.87381e+06	4.42183e+06	2.2058e+06	3.41553e+06	3.36419e+06	1.48896
MEDP0363	C9H11N5O3	Biopterin	生物蝶呤	Heterocyclic compounds	杂环化合物	Pteridines and derivatives	蝶啶及其衍生物	22150-76-1	1	76256.5	95149.3	77559.3	82090	87352.1	84447.7	108551	73841.4	124964	84984.9	110512	87053.5	89829.8	130608	134442	86303.6	106734	93018.4	110770	82856.1	85637.4	64275.1	124389	112449	113782	79491.4	87778.3	66570.3	75337	50645.2	67937.3	59551.5	67479.4	68322.5	62913	77532.8	88461.2	68103.6	81900.4	2.0333
MEDP2270	C10H5Cl2NO3	CAY10577	CAY10577	Benzene and substituted derivatives	苯及其衍生物	Benzene and substituted derivatives	苯及其衍生物	300675-28-9	2	14645.3	21683.4	21498.3	19826.3	27610.8	23752.8	25589	24331.3	27843.6	30120.2	30847.9	23033.6	28066.5	24584.1	31553.5	16960.3	35673.2	30551.8	37541.6	34764.1	39386.7	35318.6	33787.1	34141	48339.2	19827.8	33288.9	29089.6	17746.7	10532.2	25445	25178.9	21656.9	20224.5	25708.3	12632.1	16901.4	22906.1	23077.9	1.5016
MEDN2280	C12H16O5	CMPF	3-羧基-4-甲基-5-丙基-2-呋喃丙酸	Organic acid and Its derivatives	有机酸及其衍生物	Organic acid and Its derivatives	有机酸及其衍生物	86879-39-2	2	3.54028e+06	1.69855e+06	3.05559e+06	2.43356e+06	6.57199e+06	9.21798e+06	8.23826e+06	6.36054e+06	789169	1.24081e+07	1.76268e+07	9.28591e+06	1.80518e+06	3.78185e+06	2.75305e+06	2.74763e+06	1.64395e+06	324512	2.86616e+07	5.25777e+06	3.61171e+06	1.97752e+06	1.04195e+07	1.43136e+07	6.25401e+06	4.38556e+06	645515	1.01284e+06	6.57229e+06	578101	2.47615e+06	2.78282e+06	6.23169e+06	1.06133e+06	1.48027e+06	1.76753e+06	2.93583e+06	3.77726e+06	288407	1.06009
MEDP2145	C6H11NO	Caprolactam	己内酰胺	Heterocyclic compounds	杂环化合物	Heterocyclic compounds	杂环化合物	105-60-2	2	913793	260021	335492	200831	533629	303871	294786	358676	342350	253472	402662	305492	287332	318970	332195	289201	274534	374990	547022	343720	285025	402328	362251	580138	552526	340832	386680	219176	284644	411245	207980	271390	243436	228219	274339	220052	304105	243725	275650	1.49472
MEDP1389	C25H49NO4	Carnitine C18:0	肉碱 C18:0	FA	脂肪酰类	CAR	酰基肉碱	-	1	71179.4	86656.8	130380	100256	124781	99820.5	187054	128392	154159	87670.3	93074.5	82542.9	113295	143040	104261	123410	173547	144968	101017	119699	102883	129525	125543	115383	80839.5	119103	164746	92781.9	93900.3	137077	106701	77569.7	89660.1	74099.9	60894.2	71355	106137	102527	76031.7	1.51167
MEDP2813	C11H21NO5	Carnitine C4-OH	肉碱 C4-OH	FA	脂肪酰类	CAR	酰基肉碱	-	2	443042	737466	1.40144e+06	1.03675e+06	5.19667e+06	1.75367e+06	1.68405e+06	2.17276e+06	974157	752449	743149	362749	858804	416490	647826	638915	1.36677e+06	483617	382241	674414	1.15215e+06	1.50275e+06	993001	686696	338605	307203	1.29068e+06	661218	415418	627156	499622	561854	1.074e+06	574724	186882	642820	521003	416649	309214	1.21034
MEDP2814	C12H23NO5	Carnitine C5-OH	肉碱 C5-OH	FA	脂肪酰类	CAR	酰基肉碱	-	2	581494	411000	559362	775576	837165	489641	1.7341e+06	765055	690671	365067	609955	523786	1.35581e+06	583952	438443	784186	683871	535374	348726	1.13551e+06	768095	895099	1.00101e+06	970667	729089	788122	1.09779e+06	445155	615689	565315	693936	484776	679957	318390	325212	456529	411167	496314	258699	1.57187
MEDP2815	C13H25NO5	Carnitine C6-OH	肉碱 C6-OH	FA	脂肪酰类	CAR	酰基肉碱	-	2	235956	301305	395843	289389	390222	333005	681452	582454	571136	395361	548325	212808	469747	312382	504405	189573	555452	374073	178604	258867	344152	418109	361431	206221	282487	231054	458760	188301	223916	333511	254086	345125	465823	269051	98245.2	528689	217196	169392	110124	1.29498
MEDP1289	C13H25NO4	Carnitine C6:0	肉碱 C6:0	FA	脂肪酰类	CAR	酰基肉碱	6418-78-6	1	1.12695e+06	3.32474e+06	1.72463e+06	1.22016e+06	2.87899e+06	1.13494e+06	2.1754e+06	2.71939e+06	2.32334e+06	1.1446e+06	2.43696e+06	769539	2.20812e+06	1.6217e+06	2.05864e+06	668350	2.61923e+06	2.64584e+06	1.11435e+06	1.08089e+06	1.7716e+06	1.3098e+06	1.28021e+06	1.60028e+06	746825	3.53929e+06	1.99457e+06	1.62231e+06	1.22455e+06	1.37678e+06	2.18009e+06	957808	1.29455e+06	1.94498e+06	192846	332323	986863	903032	523590	1.39703
MEDP1431	C14H25NO4	Carnitine C7:1 Isomer1	肉碱 C7:1 Isomer1	FA	脂肪酰类	CAR	酰基肉碱	-	2	174779	125053	71341.6	185945	37969.2	88935.1	234071	54075.6	97913.5	172725	368246	83369.3	140932	69559.3	235341	91041.4	64582.6	539438	53730.2	77634.8	308824	126779	183831	46272.7	169276	131706	133638	29059.3	84201.7	35921.7	101477	141318	140850	17955.8	112061	200969	91795.9	58164	46474.4	1.10548
MEDP1422	C15H29NO5	Carnitine C8-OH	肉碱 C8-OH	FA	脂肪酰类	CAR	酰基肉碱	-	1	780581	1.23943e+06	2.00381e+06	881065	2.00555e+06	1.71278e+06	2.24742e+06	1.86081e+06	2.42768e+06	1.74919e+06	2.20198e+06	1.02323e+06	1.77228e+06	1.54934e+06	1.49858e+06	880178	2.46567e+06	1.80048e+06	698230	956563	1.34627e+06	2.1383e+06	1.59647e+06	1.29616e+06	1.00905e+06	1.2434e+06	2.00855e+06	953181	1.12702e+06	1.89857e+06	1.37474e+06	1.70272e+06	1.9373e+06	889561	170653	497487	663914	658397	318630	1.49703
MEDP1427	C15H29NO4	Carnitine C8:0	肉碱 C8:0	FA	脂肪酰类	CAR	酰基肉碱	3671-77-0	1	2.71681e+06	1.56866e+07	5.14944e+06	3.95098e+06	7.60093e+06	4.26278e+06	7.90327e+06	9.51908e+06	6.95306e+06	4.99261e+06	1.02334e+07	2.61288e+06	4.97262e+06	4.58431e+06	5.71175e+06	2.39523e+06	9.16601e+06	1.22389e+07	3.06776e+06	3.07931e+06	5.45309e+06	5.42706e+06	5.38095e+06	5.61872e+06	2.73343e+06	1.08216e+07	9.49643e+06	4.83322e+06	4.1166e+06	3.34116e+06	9.00581e+06	3.18376e+06	5.58953e+06	7.72071e+06	390817	867558	2.66135e+06	2.77844e+06	1.24762e+06	1.39946
MEDP1415	C16H29NO6	Carnitine C9:DC	肉碱 C9:DC	FA	脂肪酰类	CAR	酰基肉碱	-	2	49079.9	110862	76690	28273.7	83512.8	29042.2	50099.9	64198	96170.1	96348.7	81587.5	64603.1	72515.9	70127.7	38840.2	23509.4	89682.4	52733.6	33128.9	37352.5	57884.2	56907.3	42633.5	23166.5	66079.2	80238.4	110239	23822.6	31278.7	60746.2	98072.3	19468.4	17629.8	40075.5	9318.38	26254	33684.7	8161.02	16691.9	1.79024
MEDP0428	C27H46O	Cholesterol	胆固醇	Hormones and hormone related compounds	激素及激素相关物质	Hormones and hormone related compounds	激素及激素相关物质	57-88-5	2	1.17438e+06	966055	1.07589e+06	1.13428e+06	683088	1.07042e+06	973247	890931	932288	918739	1.02248e+06	1.3295e+06	829869	1.21673e+06	1.01888e+06	1.18963e+06	1.16742e+06	1.22364e+06	1.23024e+06	1.26149e+06	836442	1.12369e+06	1.04954e+06	760497	1.32411e+06	1.01143e+06	1.06576e+06	1.35987e+06	1.04293e+06	1.37384e+06	1.27708e+06	1.67034e+06	1.25108e+06	1.43668e+06	999919	1.19372e+06	1.16654e+06	1.37095e+06	1.06216e+06	1.46187
MEDN2285	C21H18O10	Chrysin-7-O-glucuronide	白杨素-7-O-葡糖苷酸	Benzene and substituted derivatives	苯及其衍生物	Benzene and substituted derivatives	苯及其衍生物	35775-49-6	2	67348.2	2094.91	68154.2	67580.3	35259.8	106788	17724.7	5397.81	1487.38	12174.1	11842.7	18579.5	253955	10311.5	72303.8	9014.7	17791.8	9122.24	45864.8	138416	128704	161830	5102.17	8699.7	10230.8	4917.1	43293.8	901.601	1652.95	14690.5	3143.88	3768.93	5878.49	1791.8	12744.2	2682.02	7803.81	9361.6	6301.33	1.70005
MEDP2756	C19H38N2O3	Cocamidopropyl betaine	椰油酰胺甜菜碱	FA	脂肪酰类	Others	其他	61789-40-0	2	578411	635493	558294	564128	774498	770763	398376	930885	1.05095e+06	610399	498770	784774	426590	514201	767507	500076	849425	644149	726525	721769	427356	783699	593751	514306	469741	671672	908649	783428	982419	466360	611015	640691	1.31934e+06	1.08108e+06	1.46876e+06	1.4532e+06	1.37035e+06	1.27968e+06	1.05221e+06	1.78056
MEDP1639	C21H30O4	Corticosterone	皮质甾酮/皮质酮	Hormones and hormone related compounds	激素及激素相关物质	Hormones and hormone related compounds	激素及激素相关物质	50-22-6	1	5101.29	3992.34	11839.8	4321.15	2705.97	1757.76	19757.6	15805	14541.8	1698.75	9942.3	12972.5	3037.65	4831.29	36094.7	16819.3	17523.1	49237.6	8832	19207.3	16481.2	4265.93	16411.4	13325	15983.5	18054.6	17719.1	5564.69	38912.1	24423.8	33691	33890.3	9429.19	50666.3	7397.74	10913.7	67756.2	30402.1	30700.4	1.17322
MEDP2528	C6H11NO2	Cycloleucine	环亮氨酸	Amino acid and Its metabolites	氨基酸及其代谢物	Amino acid derivatives	氨基酸衍生物	52-52-8	1	1.69802e+07	1.38977e+07	1.80059e+07	1.48596e+07	1.42764e+07	2.24637e+06	2.54947e+07	1.20102e+07	2.10672e+07	2.08843e+07	1.21566e+07	1.99826e+07	1.89043e+07	1.20447e+07	1.85302e+07	1.46581e+07	1.64193e+07	1.58808e+07	1.88469e+07	1.56621e+07	1.63834e+07	1.83273e+07	2.16088e+07	1.87949e+07	1.84063e+07	1.98317e+07	1.93447e+07	3.48834e+07	3.87488e+07	4.2766e+07	1.26455e+07	4.90776e+07	3.19836e+07	1.50363e+07	2.26689e+07	1.71586e+07	1.62139e+07	3.3877e+07	2.88474e+07	1.41429
MEDP1748	C6H10N6	Cyromazine	环丙基三聚氰胺	Heterocyclic compounds	杂环化合物	Heterocyclic compounds	杂环化合物	66215-27-8	1	470765	423065	480096	272242	420436	612035	392221	309316	526531	584156	652774	416383	646121	427314	690557	555940	478869	386913	470505	687205	899103	743234	874106	817753	664598	585105	597744	328753	232098	423382	326253	387208	580372	254601	316850	303578	212696	215952	311030	2.06836
MEDN1114	C5H8O5	D-Ribono-1,4-lactone	D-(+)-核糖酸-1,4-内酯	Carbohydrates and Its metabolites	碳水化合物及其代谢物	Sugar acids	糖酸	5336-08-3	1	103005	97005.3	91132.7	98077.1	69625.2	91285.3	80146.8	77659.2	99584.6	79754.7	84452.7	53168.5	82733.1	92481.4	82615.2	75824.6	76574.8	94327.6	85685.9	79865.5	81624.3	77228.5	91853.3	94748.2	70846.4	85605	74609.8	116611	94118.1	71592	101662	122246	95789	118069	104773	81208.1	94299	99960.3	116384	1.60061
MEDN0541	C8H10O4	DL-3,4-Dihydroxyphenyl glycol	DL-3,4-二羟基苯基二醇	Benzene and substituted derivatives	苯及其衍生物	Benzene and substituted derivatives	苯及其衍生物	28822-73-3	2	124544	55371.7	263187	71904.8	48363.5	44278.7	74821	56309.3	53586.5	103402	79945.5	58703.2	169195	60079.4	43937	61161.3	35266.7	65683.9	94278.1	105042	178850	193770	61602	83583	55713.8	38119.5	64762.9	43671.2	28775.5	54838.2	29587.6	36504.6	62425.8	48654.1	40725.1	61037.9	33652	47301.5	46618.5	1.62474
MEDP0752*114	C6H13NO2	DL-Leucine	DL-亮氨酸	Amino acid and Its metabolites	氨基酸及其代谢物	Amino acids	氨基酸	328-39-2	2	3.70336e+08	4.54981e+08	4.58857e+08	4.74414e+08	4.3949e+08	4.33678e+08	3.75648e+08	5.60919e+08	4.46066e+08	4.37173e+08	5.29725e+08	4.25491e+08	5.848e+08	4.35108e+08	4.46869e+08	3.84856e+08	5.60842e+08	4.93961e+08	4.77866e+08	4.59094e+08	4.38614e+08	4.55747e+08	4.70144e+08	5.0475e+08	3.80607e+08	4.41685e+08	4.95805e+08	3.40502e+08	5.09423e+08	3.69691e+08	4.26006e+08	3.13687e+08	2.33081e+08	3.99733e+08	3.94576e+08	3.11645e+08	4.43729e+08	3.54881e+08	3.81282e+08	1.82067
MEDP1470	C9H14O5	Diethyl-2-methyl-3-oxosuccinate	2-甲基-3-氧代琥珀酸二乙酯	Aldehyde,Ketones,Esters	醛、酮、酯类	Aldehydes	醛类	759-65-9	2	112552	119127	140159	130630	104680	131599	106825	138817	158893	122222	148250	139833	166156	127112	151224	164874	153716	168586	144624	160366	156491	177214	150988	164914	165913	166301	180852	120857	76782.4	108258	84361.8	88109.6	141902	112571	104062	118435	99658.8	98496.7	98700.2	2.30203
MEDP2323	C4H11O4P	Diethyl-phosphate	磷酸二乙酯	Aldehyde,Ketones,Esters	醛、酮、酯类	Esters	酯类	598-02-7	1	288103	301102	354075	318965	327243	331783	378492	449438	320378	409405	397920	424596	432230	401002	468901	419343	431072	422663	486604	448096	423949	469786	386095	415798	366438	437891	417319	295256	280511	302578	288070	244433	353239	237053	295224	253563	285011	284486	271346	2.43764
MEDN2197	C13H10N2O3S	Ensulizole	2-苯基-5-苯并咪唑磺酸	Benzene and substituted derivatives	苯及其衍生物	Benzene and substituted derivatives	苯及其衍生物	27503-81-7	2	141789	424120	1.27299e+06	257913	701685	336225	134220	91747.1	184743	542565	219076	1.49202e+06	359881	36459.4	373251	252192	123282	673931	815368	665921	214719	574671	658428	1.00285e+06	897910	67219	340944	68208.2	127007	312717	94804.6	90414.9	87412.1	231854	331564	459746	76013.6	100084	63271.8	1.3579
MEDN2295	C26H36O3	Estradiol cypionate	环己酸雌二醇	Hormones and hormone related compounds	激素及激素相关物质	Hormones and hormone related compounds	激素及激素相关物质	313-06-4	2	57962.1	74685.2	66788	77545.7	67372.6	64506.6	74768.4	58626.3	70882	70583.3	88566	98793.2	54680.6	59732	82223.4	74770.6	71114.8	81108.1	70749.1	69641.3	63809.9	78510.8	90069.4	73613.5	87685.3	73556.1	62168.3	186814	182807	287533	226548	611996	215498	197951	148253	163507	196869	194695	261434	2.84369
MEDN1481	C17H34O2	FFA(17:0)	十七烷酸	FA	脂肪酰类	FFA	游离脂肪酸	-	2	4.11265e+07	3.0097e+07	4.04734e+07	2.39608e+07	7.16408e+07	4.92159e+07	5.45273e+07	5.69128e+07	3.99474e+07	4.06393e+07	4.40382e+07	4.67573e+07	5.41256e+07	6.12239e+07	6.02544e+07	4.00705e+07	6.50273e+07	4.36504e+07	4.48954e+07	4.74531e+07	5.14513e+07	3.83077e+07	3.3223e+07	7.13726e+07	4.00384e+07	4.10396e+07	4.07021e+07	4.10899e+07	2.87143e+07	3.57797e+07	3.619e+07	3.53416e+07	5.85218e+07	3.53356e+07	2.49144e+07	2.40969e+07	3.64219e+07	3.95148e+07	4.60579e+07	1.33961
MEDN0388	C18H34O2	FFA(18:1)	油酸	FA	脂肪酰类	FFA	游离脂肪酸	112-80-1	1	169822	134258	243680	144584	477622	197489	371343	330558	264994	199488	223973	166132	279861	363793	334581	147898	347258	196065	210734	163580	261265	134424	175882	256304	149067	259058	266146	189771	135184	174699	166122	111514	275612	144562	66331.8	77244.7	201782	179318	137133	1.62598
MEDP2246	C20H38O2	FFA(20:1)	花生油酸	FA	脂肪酰类	FFA	游离脂肪酸	93772-82-8	2	54520.7	57240.5	47716.4	41942.8	78672.5	61504.2	51067.6	104893	65703.4	146921	99841.9	55724.2	60594	31312.8	154496	93784.9	31041.2	84310.5	50434.8	83040.5	95287.9	74290.1	143372	93446.9	154110	76061.9	98761.6	118939	111583	111563	90386.4	86705	89241.5	86270.6	104055	105775	129427	114755	114022	1.194
MEDN0394	C20H36O2	FFA(20:2)	二十碳二烯酸	FA	脂肪酰类	FFA	游离脂肪酸	5598-38-9	1	1.38513e+06	1.2485e+06	2.40989e+06	1.39354e+06	8.72259e+06	1.79946e+06	4.09604e+06	4.06607e+06	2.75947e+06	2.40798e+06	2.70427e+06	1.66353e+06	3.19812e+06	4.86528e+06	5.71637e+06	1.04937e+06	3.84504e+06	2.08953e+06	1.76057e+06	1.58133e+06	2.8123e+06	1.3882e+06	1.75498e+06	2.20635e+06	1.09719e+06	2.16706e+06	3.45879e+06	2.33297e+06	1.25736e+06	1.74543e+06	2.43298e+06	1.3909e+06	3.67233e+06	1.58892e+06	510469	837129	1.73537e+06	1.80942e+06	1.06558e+06	1.21317
MEDN2353	C20H30O2	FFA(20:5)	二十碳五烯酸	FA	脂肪酰类	FFA	游离脂肪酸	10417-94-4	2	254077	229560	325689	290929	247286	229522	259056	264360	294759	264760	284084	270209	303652	255760	296715	264524	267936	247098	267790	288731	302620	292067	272449	269001	276492	233416	255050	131133	171111	103569	62124.3	170281	67886.2	242035	113823	265973	406394	271237	279689	1.84257
MEDP2811	C22H42O2	FFA(22:1)	芥酸	FA	脂肪酰类	FFA	游离脂肪酸	112-86-7	1	4.52092e+06	3.28675e+06	4.5238e+06	3.00483e+06	5.85693e+06	2.70873e+06	5.13044e+06	4.01415e+06	3.66811e+06	3.36624e+06	3.62017e+06	7.35678e+06	6.07796e+06	5.26025e+06	8.37712e+06	2.02866e+06	3.80596e+06	5.08049e+06	2.89381e+06	2.85283e+06	3.35633e+06	2.74996e+06	3.42507e+06	3.31422e+06	2.89321e+06	3.8582e+06	4.27507e+06	2.05126e+07	2.07798e+07	2.03542e+07	2.01949e+07	1.88055e+07	9.16487e+06	1.59281e+07	3.18222e+06	2.91231e+06	1.05326e+07	1.0269e+07	2.6614e+06	2.05715
MEDN1608	C22H36O2	FFA(22:4)	十二碳四烯酸	FA	脂肪酰类	FFA	游离脂肪酸	28874-58-0	2	4.4006e+06	3.70353e+06	6.1011e+06	5.79178e+06	2.23928e+07	6.59504e+06	1.37809e+07	1.04494e+07	7.44777e+06	6.9634e+06	7.02202e+06	6.18727e+06	7.19514e+06	1.30086e+07	1.32182e+07	5.11534e+06	9.24426e+06	6.71402e+06	7.60858e+06	5.05319e+06	9.98531e+06	4.85682e+06	7.105e+06	5.75977e+06	4.1666e+06	7.09688e+06	9.63751e+06	5.96624e+06	3.38634e+06	4.58682e+06	6.54814e+06	3.59726e+06	7.75892e+06	4.16522e+06	2.24705e+06	2.95356e+06	6.11199e+06	4.55467e+06	3.66765e+06	1.69524
MEDN2361	C22H34O2	FFA(22:5)	二十二碳五烯酸	FA	脂肪酰类	FFA	游离脂肪酸	2234-74-4	1	960168	522178	811291	760486	2.01088e+06	776238	780474	936433	620954	925890	905433	832365	817613	1.18662e+06	986788	557044	988276	764675	689576	634371	825316	621311	849053	770252	626129	811109	970676	465583	339275	418670	634868	388659	998166	612249	418335	620941	893591	714963	988241	1.52078
MEDN1079	C22H32O2	FFA(22:6)	(4E,7E,10Z,13E,16E,19E)-docosa-4,7,10,13,16,19-己烯酸	FA	脂肪酰类	FFA	游离脂肪酸	25167-62-8	1	409749	91836.5	258707	203886	477229	414459	324074	277354	168036	392372	292887	283505	591705	386372	357174	84722.8	193043	300873	241002	122800	335507	140177	251966	554536	114165	274190	194390	167314	283985	98012.9	125896	135024	287610	173006	94156.7	115134	193057	160302	84077.5	1.4507
MEDP1860	C11H20N2O5	Glu-Leu	γ-谷氨酸-亮氨酸	Amino acid and Its metabolites	氨基酸及其代谢物	Small Peptide	小肽	2566-39-4	1	2.24241e+06	2.46886e+06	2.49095e+06	2.35793e+06	1.68112e+06	2.35666e+06	1.49413e+06	2.75904e+06	2.18184e+06	1.5452e+06	2.4341e+06	2.01258e+06	3.66597e+06	1.57962e+06	2.20737e+06	2.0114e+06	2.50272e+06	2.29529e+06	1.84363e+06	2.42877e+06	2.55427e+06	2.62515e+06	2.98219e+06	2.65229e+06	1.83027e+06	1.76763e+06	2.27294e+06	1.40142e+06	2.8228e+06	2.01401e+06	1.76566e+06	1.75402e+06	1.20713e+06	1.43744e+06	1.53405e+06	1.33039e+06	2.07732e+06	1.38402e+06	1.26641e+06	1.73742
MEDP2348	C8H14N2O6	Glu-Ser	谷氨酰-丝氨酸	Amino acid and Its metabolites	氨基酸及其代谢物	Small Peptide	小肽	5875-38-7	2	144940	150470	142246	141057	136670	130595	145408	149908	156524	139425	165132	146813	149722	160293	170084	154523	165192	156311	175959	150913	154290	156822	155631	154021	166358	154102	169430	85939	88144.2	80797.2	77081.4	83184	108886	110169	107213	107958	96162.3	93012	118240	2.90684
MEDN1639	C9H16N2O6	Glu-Thr	谷氨酸-苏氨酸	Amino acid and Its metabolites	氨基酸及其代谢物	Small Peptide	小肽	6875-80-5	2	31784.9	45007.8	61155.8	67992.5	152310	85618.5	119004	122969	56261.3	49449.2	56858.1	45033.8	52098.8	53870.8	82716.4	55801.6	99097.1	87182.1	38203.5	43454.5	56783.7	46478	64760.6	58759.1	22018.3	64145.6	120901	46463.7	58241.8	74648.1	57292.1	51361.1	62604.5	33588.8	27913.2	31200.5	45297.9	46541.3	40657.5	1.04682
MEDN1640	C14H18N2O6	Glu-Tyr	谷氨酸-酪氨酸	Amino acid and Its metabolites	氨基酸及其代谢物	Small Peptide	小肽	3422-39-7	1	314763	230177	252161	200614	162313	198891	205316	165673	254512	152391	275056	253549	407600	167283	235499	218126	195592	187761	176577	262392	176343	206206	333374	320896	241456	212115	180888	120935	212783	228546	226100	183029	137724	144853	163616	151251	246994	128767	128488	1.4989
MEDN1620	C10H18N2O5	Glu-Val	谷氨酸-缬氨酸	Amino acid and Its metabolites	氨基酸及其代谢物	Small Peptide	小肽	5879-06-1	2	389378	449036	483471	454179	344526	424177	297535	468554	451324	297765	491606	426080	763673	383225	476302	383032	422143	393375	357116	471995	515515	477785	521672	495496	413255	387669	471609	310071	536520	419228	403327	277489	262715	293768	279748	240593	403548	263798	259670	1.79747
MEDN2058*073	C6H10O8	Glucaric acid	葡萄糖酸	Carbohydrates and Its metabolites	碳水化合物及其代谢物	Sugar acids	糖酸	576-42-1	2	4558.57	28788.8	28782.3	14764	13334.8	15885.1	13286.9	13617.1	17145	29674.2	28043.1	28043.1	3946.35	20665	10337	10660	21401.9	4825.63	14023.8	24349.4	12858	27955.7	6647.14	14461.8	23123.8	14374.4	22659.3	5613.19	9081.07	16669	5169.57	11074.1	21233.6	4543.47	5910.04	8858.64	7451.52	17668.8	8121.71	1.27478
MEDN0238	C3H6O4	Glyceric Acid	甘油酸	Organic acid and Its derivatives	有机酸及其衍生物	Organic acid and Its derivatives	有机酸及其衍生物	6000-40-4	2	38818.9	56626	49277	85796.4	84601.8	87088.1	49998.6	91650.4	41995.8	48698.1	65612.8	52945.7	71078.6	54629	63222.9	37241.3	89088.3	44060.7	31352.2	54120.8	37007.8	57861.3	41611.7	31236.3	32236.3	49825.5	61935.8	41823.2	48632.9	45469.2	34264.6	50479.6	42259.6	36535.5	20803.7	28379.4	37265.4	26691.5	29458.6	1.59454
MEDN0316	C3H9N3O3S	Guanidinoethyl Sulfonate	胍乙基磺酸盐	Organic acid and Its derivatives	有机酸及其衍生物	Sulfonic acids	磺酸类化合物	543-18-0	1	143660	137875	126398	136598	139352	141106	116956	88806.6	112368	127205	134205	118875	76173.9	112543	111697	104144	111271	109301	83574.9	131643	110554	115086	98956.7	95518.9	102135	107338	116819	153264	130528	111399	157239	150629	125119	136598	145049	131664	131063	148305	144447	1.72642
MEDN0240	C6H10O6	Gulonolactone	古洛糖酸内酯	Carbohydrates and Its metabolites	碳水化合物及其代谢物	Sugar acids	糖酸	1128-23-0	1	58415.8	48704.3	60594.3	44283.3	55262.5	50188.9	52325.5	60116.9	64938.3	59849.1	50914.5	122870	47132.3	53351.7	47236.1	38369	34682.1	47964.6	39647.1	47964.6	54793.7	59122.5	45424.1	50473.2	51913.3	76863.8	47214.7	68724.8	57686.7	42929.3	78740.9	69470.6	92436	102239	65074.4	71374.1	67154.1	47236.1	82150.6	1.43674
MEDP2458	C14H30O8	Heptethylene-glycol	庚乙二烯乙二醇	Alcohol and amines	醇、胺类	Alcohols	醇类	5617-32-3	2	72694.7	86014.2	78645.8	65122.2	83677.3	59495.4	79721.5	114918	107363	84867.8	90565	66004.6	97080.1	53316.1	89648.4	135928	84057.1	86443.3	107988	46834.1	77669.4	95743	61594	105199	88481	74556.7	98918.5	901976	861726	936199	44043.4	38804.3	31576.3	54899.5	659724	601635	1.1457e+06	810823	1.08755e+06	1.86231
MEDP1228	C11H19NO6	Heterodendrin	（2S）-3-甲基-2-[（2R，3R，4S，5S，6R）-3,4,5-三羟基-6-（羟甲基）氧杂-2-基]氧基丁烷腈	Others	其他	Others	其他	66465-22-3	2	667152	421129	571986	839024	888658	688446	1.77794e+06	866785	837341	417180	676437	525100	1.32497e+06	605640	433365	907435	645739	540996	393476	1.1719e+06	779609	822634	1.06805e+06	1.04608e+06	793563	745065	1.09122e+06	458166	666178	558984	683830	487870	671482	428498	284928	382879	588725	560776	302677	1.63277
MEDP2068	C12H26O7	Hexaethylene-glycol	六甘醇	Alcohol and amines	醇、胺类	Alcohols	醇类	2615-15-8	1	86627.7	77186.5	66954.5	84166.7	57724.2	51211.7	93880.9	93154.3	55438.5	73713.1	58097.3	47978.4	93237.3	81037.5	62592.2	88950	57841.2	106039	98661.7	56369.7	65438.4	62816.1	70219.4	99466	65449.7	71954.4	96802.7	630687	648687	680039	53149.2	40957	32033.8	29503.5	424591	691125	463384	600472	650032	1.82905
MEDN1691	C9H14N4O4	His-Ser	组氨酸-丝氨酸	Amino acid and Its metabolites	氨基酸及其代谢物	Small Peptide	小肽	21438-60-8	2	221726	731841	293066	299693	960308	499707	5.66462e+06	2.40083e+06	844676	1.19277e+06	882709	132123	179914	537766	2.27896e+06	605932	1.5304e+06	1.88933e+06	108882	416195	1.29236e+06	1.13898e+06	654163	260960	762986	278351	2.35531e+06	243822	215366	183902	373696	621382	866288	147410	94337.6	1.13593e+06	61760	362623	28986.3	1.41696
MEDP2807	C17H19N5O3	His-Trp	组氨酸-色氨酸	Amino acid and Its metabolites	氨基酸及其代谢物	Small Peptide	小肽	23403-90-9	2	506819	415379	650357	169195	807213	828772	457983	484709	1.3522e+06	109100	848340	620202	978509	1.97821e+06	394701	2.03512e+06	180751	186547	784289	699571	216178	566047	377871	1.12014e+06	197868	414721	1.6928e+06	1.26918e+06	2.62635e+06	1.88357e+06	852760	1.79255e+06	1.13915e+06	1.02643e+06	1.67634e+06	1.48011e+06	1.97893e+06	2.46654e+06	926741	1.80163
MEDN0647	C6H6O2	Hydroquinone	对苯二酚	Benzene and substituted derivatives	苯及其衍生物	Phenolics	苯酚类	123-31-9	2	332531	404255	283924	208350	123630	105720	106387	275871	313264	381154	223333	302219	270766	173732	66011.3	501873	66645	744156	689810	260984	525987	301851	492961	248507	181417	238613	588863	568197	1.32495e+06	563846	498289	538181	1.29523e+06	914374	550663	413319	262551	337573	211597	1.4921
MEDP1060	C9H7NO	Hydroxyquinoline	羟喹啉	Heterocyclic compounds	杂环化合物	Heterocyclic compounds	杂环化合物	148-24-3	1	5.93303e+07	1.01288e+08	7.25861e+07	1.1006e+08	6.35016e+07	8.74343e+07	6.90684e+07	9.18424e+07	8.80322e+07	5.02798e+07	1.04764e+08	8.32102e+07	1.03669e+08	6.45952e+07	6.25725e+07	6.70479e+07	7.11614e+07	8.98322e+07	8.90601e+07	8.4281e+07	5.07157e+07	6.23734e+07	8.81207e+07	1.11965e+08	6.32801e+07	4.6996e+07	6.85957e+07	7.50832e+07	1.00345e+08	8.19541e+07	1.05767e+08	8.56119e+07	9.42884e+07	1.04559e+08	1.06086e+08	1.02823e+08	1.20682e+08	1.01152e+08	8.93501e+07	1.41817
MEDN2117	C9H16N2O5	Hyp-Thr	L-羟脯氨酸-L-苏氨酸	Amino acid and Its metabolites	氨基酸及其代谢物	Small Peptide	小肽	-	2	378798	309523	314285	297473	287280	283607	335852	282544	324021	288495	278990	309571	256966	351041	328338	201322	98851.3	319020	322389	197757	204747	266810	255435	284018	295669	313901	280590	597837	529778	355368	457054	343618	339047	385445	390741	446080	376504	385223	372405	1.95863
MEDN1969	C9H18N2O3	Ile-Ala	L-异亮氨酸-L-丙氨酸	Amino acid and Its metabolites	氨基酸及其代谢物	Small Peptide	小肽	24787-73-3	2	75048.4	8764.38	94726.1	35283	88968.1	101956	96278.6	114606	223200	22372.2	119700	1465.88	40094.7	90108.7	111900	37235.6	24487.5	309201	68371.5	75089.8	4392.56	148789	157754	79902.4	20332.6	51778.5	128254	208949	124762	154057	232743	169639	151436	240558	251383	159419	91010.5	139272	136257	1.36279
MEDP2452	C12H24N2O3	Ile-Ile	异亮氨酸-异亮氨酸	Amino acid and Its metabolites	氨基酸及其代谢物	Small Peptide	小肽	42537-99-5	2	385046	334838	423288	332287	393852	612757	111360	181622	906153	67656.8	524225	583034	404094	917967	95908.9	483340	123485	165411	340267	488918	233135	387875	664964	403589	190697	292111	356430	462134	571945	335095	736299	577269	1.19815e+06	769405	1.07953e+06	983562	357780	719761	420010	1.49994
MEDP2453*144	C12H24N2O3	Ile-Leu	异亮氨酸-亮氨酸	Amino acid and Its metabolites	氨基酸及其代谢物	Small Peptide	小肽	26462-22-6	2	254520	190784	359722	137580	290708	419120	212337	123573	639472	177617	386232	425662	316359	733170	151220	368194	189283	374478	270886	405675	195733	162015	459335	281867	136183	209997	280681	262563	393095	317229	528528	458774	689114	632931	857522	719670	200655	511843	270119	1.44311
MEDP1871	C11H22N2O3S1	Ile-Met	异亮氨酸-甲硫氨酸	Amino acid and Its metabolites	氨基酸及其代谢物	Small Peptide	小肽	42384-14-5	2	49277.3	32309.8	43659.4	39640.5	29300	43379.8	31284.7	41942.4	43719.4	25350.2	68257.5	53439.5	57500.7	27025.6	35285.3	39640.5	43334.5	42136.3	32330.1	74293.2	36297.4	56756.9	115750	50591.7	35747.7	28739.9	45227.1	33049.2	37079.6	34846.7	27517.3	29118.4	15690.5	67100.3	28377.1	19994.9	33858.6	20987.4	20352.8	1.54242
MEDN1551	C5H6N2O2	Imidazoleacetic acid	咪唑乙酸	Heterocyclic compounds	杂环化合物	Indole and Its derivatives	吲哚及其衍生物	645-65-8	2	116803	47309	98301.8	96058.9	108004	104966	127864	110866	200239	62079	107180	83512.2	133770	65030.7	107440	84980.7	57373.8	72418.9	39156.7	89235	59849.6	99318.3	119744	110858	58112.7	120509	136840	137481	224800	151988	85858.3	133808	56902.4	105706	145677	96814.8	166024	139732	112334	1.11908
MEDP2686	C10H7NO2	Indole-3-glyoxal	吲哚-3-乙二醛	Heterocyclic compounds	杂环化合物	Indole and Its derivatives	吲哚及其衍生物	7269-72-9	2	996499	976507	987804	1.03059e+06	1.03194e+06	1.08603e+06	1.14959e+06	1.21911e+06	1.29502e+06	1.21393e+06	1.34475e+06	1.29741e+06	1.27041e+06	1.31877e+06	1.49414e+06	1.30979e+06	1.44628e+06	1.47937e+06	1.54128e+06	1.43743e+06	1.36927e+06	1.42864e+06	1.41828e+06	1.35661e+06	1.4541e+06	1.49041e+06	1.54743e+06	615174	682186	716008	783446	726724	993863	822646	795210	852319	831566	883415	890070	2.70649
MEDN0621	C8H7NO4S	Indoxylsulfuric acid	吲哚硫酸	Heterocyclic compounds	杂环化合物	Indole and Its derivatives	吲哚及其衍生物	487-94-5	1	2.27554e+06	1.29667e+06	534640	3.71478e+06	482587	953948	139584	4.92603e+06	3.36708e+06	569617	2.4176e+06	996478	194944	452574	609288	2.80879e+06	1.47787e+06	1.16417e+06	1.87935e+06	573783	704595	2.23451e+06	2.71697e+06	364687	329677	1.88388e+06	624958	5.61996e+06	4.14902e+06	1.09491e+06	3.81696e+06	4.67634e+06	2.32166e+06	1.40184e+06	1.11088e+06	627322	3.25661e+06	3.65682e+06	2.0284e+06	1.32184
MEDN1714	C20H30O2	Isokaurenoic acid	异贝壳杉烯酸	Organic acid and Its derivatives	有机酸及其衍生物	Organic acid and Its derivatives	有机酸及其衍生物	6730-83-2	2	3.20199e+06	3.17902e+06	3.10851e+06	3.2636e+06	4.33648e+06	3.63943e+06	3.06861e+06	2.98546e+06	5.17975e+06	4.10535e+06	3.79985e+06	2.64469e+06	4.70999e+06	2.69276e+06	3.92658e+06	2.91303e+06	2.81021e+06	3.24554e+06	2.76979e+06	2.71552e+06	2.36004e+06	2.99962e+06	4.29262e+06	3.73946e+06	3.37255e+06	3.06814e+06	2.87127e+06	1.57652e+06	1.27358e+06	1.47508e+06	1.25053e+06	2.32461e+06	3.07408e+06	2.55347e+06	3.07427e+06	2.89673e+06	3.04781e+06	2.68909e+06	3.57788e+06	1.78777
MEDP1770	C11H16O	Jasmone	茉莉酮	Aldehyde,Ketones,Esters	醛、酮、酯类	Ketones	酮类	488-10-8	1	451551	423288	419353	209870	523589	463592	313003	475463	572859	459844	685704	340941	378003	440879	414882	453280	398189	499286	411741	521828	282711	376058	427170	397928	570774	348480	495304	490971	563295	527893	496213	636477	555833	804551	465843	330505	570718	404811	530741	1.15474
MEDN1558	C22H38O7	L-Ascorbyl 6-palmitate	L-抗坏血酸6-棕榈酸酯	Aldehyde,Ketones,Esters	醛、酮、酯类	Esters	酯类	137-66-6	2	188462	161422	155832	162016	110345	132704	148746	163861	163938	159361	162225	182144	161876	153052	136841	152198	158629	177789	153858	170114	160206	163524	169084	149009	153408	161137	133729	239680	234646	260986	243467	306933	186106	277196	239592	200842	178259	150881	161235	2.26486
MEDN0231	C6H12O5	L-Fucose	L-岩藻糖	Carbohydrates and Its metabolites	碳水化合物及其代谢物	Sugars	糖类	2438-80-4	1	76064.5	105572	133442	135451	331395	152524	312351	356338	108991	99235.3	126303	80057.2	121924	138542	228912	127497	254743	246120	97073.3	101505	113112	117384	138081	151774	63532.5	168851	294385	67024.6	93779	136312	91646.3	90424.3	109932	66467.2	42422.8	58553.4	65580.4	75659.5	64356.1	1.8369
MEDP0056	C8H16N2O4S2	L-Homocystine	L-高胱氨酸	Amino acid and Its metabolites	氨基酸及其代谢物	Amino acids	氨基酸	626-72-2	2	63870.7	65933.1	80625.8	57393.4	29248.2	85839.1	63730.1	19218.4	59669.3	23482.5	47653	25841.9	44406.7	69312.3	30009.2	85860.2	115588	47784.7	11748.1	49202.2	92141.2	69108.3	20943.8	100720	167916	47662.8	32458.2	41881.3	40432.8	35557.8	30963.3	63870.7	23030.8	33577.8	21985.9	23590.5	69231.9	26178.2	21346.4	1.00571
MEDP0519*114	C6H13NO2	L-Norleucine	L-正亮氨酸	Amino acid and Its metabolites	氨基酸及其代谢物	Amino acids	氨基酸	327-57-1	1	3.70336e+08	4.54981e+08	4.58857e+08	4.74414e+08	4.3949e+08	4.33678e+08	3.75648e+08	5.60919e+08	4.46066e+08	4.37173e+08	5.29725e+08	4.25491e+08	5.848e+08	4.35108e+08	4.46869e+08	3.84856e+08	5.60842e+08	4.93961e+08	4.77866e+08	4.59094e+08	4.38614e+08	4.55747e+08	4.70144e+08	5.0475e+08	3.80607e+08	4.41685e+08	4.95805e+08	3.40502e+08	5.09423e+08	3.69691e+08	4.26006e+08	3.13687e+08	2.33081e+08	3.99733e+08	3.94576e+08	3.11645e+08	4.43729e+08	3.54881e+08	3.81282e+08	1.82067
MEDN0179	C15H11I4NO4	L-Thyroxine	左旋甲状腺素	Hormones and hormone related compounds	激素及激素相关物质	Hormones and hormone related compounds	激素及激素相关物质	51-48-9	2	191027	196648	185238	207303	186286	128249	195347	173787	234072	156297	166265	130118	212929	174204	211070	163922	216252	192590	203444	170279	163814	140811	181150	175188	170585	117191	170394	154058	127974	165686	128709	126580	170448	173013	139803	150918	118250	165156	93849.6	1.67953
MEDP2787	C24H46NO7P	LPC(0:0/16:2)	LPC(0:0/16:2)	GP	甘油磷脂类	LPC	溶血磷脂酰胆碱	-	2	217349	181784	288847	407249	140885	164031	190272	187841	286489	125493	390956	221579	268694	266125	334282	210523	247691	480908	440307	402315	225387	212986	398688	282425	177153	333842	156681	337896	357494	267349	307076	226066	239198	296776	384444	412453	476308	391373	314034	1.0188
MEDP2832	C27H56NO7P	LPC(0:0/19:0)	LPC(0:0/19:0)	GP	甘油磷脂类	LPC	溶血磷脂酰胆碱	-	1	3.15986e+07	2.55428e+07	5.29145e+07	3.64956e+07	4.31627e+07	3.03934e+07	4.8606e+07	2.84757e+07	3.28479e+07	5.48999e+07	4.36166e+07	3.60951e+07	3.2654e+07	5.95961e+07	3.80732e+07	4.47751e+07	4.54726e+07	4.57968e+07	4.21382e+07	4.26091e+07	3.56843e+07	3.79085e+07	3.92006e+07	4.54893e+07	3.42177e+07	4.49026e+07	3.86431e+07	1.45686e+07	1.14174e+07	1.50027e+07	2.87922e+07	2.71152e+07	3.9466e+07	3.40055e+07	3.18192e+07	3.22578e+07	3.28213e+07	3.1472e+07	3.0378e+07	1.91641
MEDP2833	C27H56NO7P	LPC(19:0/0:0)	LPC(19:0/0:0)	GP	甘油磷脂类	LPC	溶血磷脂酰胆碱	-	1	1.69109e+08	1.74585e+08	1.84978e+08	1.78985e+08	1.63869e+08	1.63013e+08	1.64518e+08	1.90383e+08	1.66518e+08	1.64834e+08	1.77973e+08	1.69589e+08	1.73473e+08	1.85588e+08	2.01903e+08	1.73917e+08	1.5918e+08	1.92497e+08	1.88614e+08	1.79478e+08	1.78004e+08	1.50997e+08	1.83787e+08	1.61994e+08	2.03663e+08	1.86086e+08	1.82109e+08	4.0215e+07	2.03275e+07	4.61551e+07	5.47117e+07	9.46961e+07	1.80857e+08	9.79233e+07	1.10294e+08	1.30597e+08	1.20805e+08	1.36811e+08	1.33435e+08	2.25953
MEDP1334	C28H50NO7P	LPC(20:4/0:0)	LPC(20:4/0:0)	GP	甘油磷脂类	LPC	溶血磷脂酰胆碱	-	1	1.00623e+07	9.05993e+06	1.1193e+07	2.03776e+07	1.1975e+07	1.0821e+07	1.5128e+07	1.43691e+07	8.13592e+06	1.25209e+07	1.19363e+07	1.07704e+07	4.43983e+06	1.5504e+07	1.42769e+07	1.40092e+07	9.34093e+06	1.93412e+07	1.73069e+07	1.95725e+07	1.16414e+07	1.99014e+07	2.14336e+07	1.17514e+07	1.05382e+07	1.59554e+07	1.80288e+07	9.06772e+06	9.79921e+06	9.21627e+06	1.3188e+07	6.71999e+06	1.0595e+07	1.39485e+07	7.6804e+06	1.33859e+07	1.29259e+07	1.08248e+07	1.07633e+07	1.05622
MEDP1325	C30H50NO7P	LPC(22:6/0:0)	LPC(22:6/0:0)	GP	甘油磷脂类	LPC	溶血磷脂酰胆碱	162440-05-3	1	3.12235e+07	2.40378e+07	3.19376e+07	3.89905e+07	3.22765e+07	4.52805e+07	7.25464e+07	3.37253e+07	2.89391e+07	5.40594e+07	5.30863e+07	2.87429e+07	1.68264e+07	5.52982e+07	2.66678e+07	4.01836e+07	2.14769e+07	3.51583e+07	6.60541e+07	4.17946e+07	3.70834e+07	3.36076e+07	6.21754e+07	4.3069e+07	4.05992e+07	4.93247e+07	3.86964e+07	3.65396e+07	2.53783e+07	2.05246e+07	2.81224e+07	2.42579e+07	3.48118e+07	3.22267e+07	2.96529e+07	3.92314e+07	3.12691e+07	3.30818e+07	2.10753e+07	1.23147
MEDP2842	C28H60NO6P	LPC(O-20:0)	LPC(O-20:0)	GP	甘油磷脂类	LPC-O	溶血磷脂酰胆碱(醚键)	-	1	9.47969e+07	1.0236e+08	1.00842e+08	1.05878e+08	1.0851e+08	1.02053e+08	1.15103e+08	1.06306e+08	1.0127e+08	1.09525e+08	1.15908e+08	1.21284e+08	9.86435e+07	1.14424e+08	1.23319e+08	1.02347e+08	1.15581e+08	1.19425e+08	1.26881e+08	1.19734e+08	1.14585e+08	9.63428e+07	1.07134e+08	1.14985e+08	1.08188e+08	1.19466e+08	1.13762e+08	7.17935e+07	2.1535e+07	7.07276e+07	2.20659e+07	9.89325e+07	1.14427e+08	1.06025e+08	9.69584e+07	9.57737e+07	1.0376e+08	1.02636e+08	9.8439e+07	1.62368
MEDP2846	C28H56NO6P	LPC(O-20:2)	LPC(O-20:2)	GP	甘油磷脂类	LPC-O	溶血磷脂酰胆碱(醚键)	-	1	822189	841862	783402	991228	693627	903581	819850	936316	878057	848144	883152	939208	810191	1.00274e+06	1.08021e+06	884934	883124	1.01147e+06	968263	903004	901171	924318	1.09301e+06	999481	882138	1.00746e+06	962019	1.23531e+06	1.3022e+06	1.24305e+06	1.21633e+06	1.17398e+06	930772	1.21608e+06	1.00868e+06	1.18003e+06	1.05976e+06	938859	738623	1.77666
MEDP2848	C28H54NO6P	LPC(O-20:3)	LPC(O-20:3)	GP	甘油磷脂类	LPC-O	溶血磷脂酰胆碱(醚键)	-	1	185659	132012	238251	235471	162580	152211	282201	172156	200216	116039	279914	227565	281021	255823	168789	204431	214809	282193	432643	230285	192192	237190	400555	217986	160706	251023	171617	568488	499491	561075	487426	259482	201565	485267	364604	365983	354122	379056	260650	1.99263
MEDP2847	C30H60NO6P	LPC(O-22:2)	LPC(O-22:2)	GP	甘油磷脂类	LPC-O	溶血磷脂酰胆碱(醚键)	-	1	805447	855922	965093	965590	712498	587798	1.2313e+06	753134	988323	799058	1.03004e+06	875856	695489	1.2472e+06	991228	922083	951101	1.33685e+06	1.11095e+06	1.2759e+06	901380	922871	1.3431e+06	918719	740004	1.26331e+06	1.22005e+06	1.98293e+06	1.95117e+06	2.20489e+06	1.49622e+06	1.46108e+06	803043	1.32755e+06	1.87177e+06	1.71309e+06	1.43585e+06	1.27756e+06	944078	1.96395
MEDN1285	C21H44NO7P	LPE(0:0/16:0)	LPE(0:0/16:0)	GP	甘油磷脂类	LPE	溶血磷脂酰乙醇胺	-	1	3.2576e+07	2.70085e+07	5.81528e+07	7.07989e+07	2.69384e+07	3.09346e+07	5.57889e+07	4.14356e+07	2.44383e+07	3.18156e+07	4.39286e+07	5.40663e+07	4.38019e+07	5.5367e+07	3.76437e+07	5.25567e+07	3.18797e+07	5.11109e+07	7.24512e+07	6.14536e+07	6.47439e+07	5.37532e+07	7.8918e+07	3.50052e+07	3.11615e+07	4.68342e+07	5.65435e+07	3.51157e+07	3.46908e+07	4.00402e+07	2.83899e+07	2.3304e+07	2.23903e+07	3.31162e+07	3.72704e+07	3.84346e+07	5.43132e+07	4.7776e+07	4.53755e+07	1.13252
MEDN1269	C27H44NO7P	LPE(0:0/22:6)	LPE(0:0/22:6)	GP	甘油磷脂类	LPE	溶血磷脂酰乙醇胺	-	1	6.47956e+06	5.4039e+06	1.15232e+07	1.19366e+07	6.91535e+06	8.92901e+06	1.38184e+07	9.32293e+06	5.2649e+06	1.36999e+07	1.09366e+07	8.24329e+06	7.03426e+06	1.20017e+07	7.31607e+06	7.98359e+06	7.92581e+06	8.97278e+06	1.41771e+07	1.0105e+07	1.31365e+07	8.94192e+06	1.28386e+07	8.93109e+06	6.85449e+06	1.27525e+07	8.1807e+06	6.72888e+06	8.22418e+06	5.94992e+06	5.76884e+06	4.61892e+06	5.82675e+06	6.0808e+06	6.65891e+06	7.00531e+06	7.87768e+06	8.92676e+06	6.20042e+06	1.71813
MEDN0366	C21H44NO7P	LPE(16:0/0:0)	LPE(16:0/0:0)	GP	甘油磷脂类	LPE	溶血磷脂酰乙醇胺	-	1	3.12505e+07	2.6082e+07	5.35825e+07	7.34007e+07	2.74817e+07	2.84786e+07	5.27093e+07	4.36941e+07	2.32928e+07	3.24349e+07	4.65844e+07	4.92859e+07	4.20628e+07	5.40768e+07	4.36265e+07	5.12335e+07	3.11383e+07	5.17043e+07	6.99091e+07	6.47149e+07	6.56898e+07	5.80481e+07	7.47247e+07	3.72494e+07	2.98524e+07	4.69261e+07	5.16496e+07	3.57635e+07	3.27966e+07	3.91238e+07	2.79847e+07	2.31968e+07	2.14297e+07	3.46255e+07	4.06569e+07	3.67085e+07	5.59874e+07	5.02529e+07	4.56429e+07	1.06934
MEDN1270	C27H44NO7P	LPE(22:6/0:0)	LPE(22:6/0:0)	GP	甘油磷脂类	LPE	溶血磷脂酰乙醇胺	-	1	6.612e+06	5.93917e+06	1.17328e+07	1.25149e+07	7.34253e+06	9.12716e+06	1.35195e+07	8.47922e+06	5.1039e+06	1.38521e+07	1.07884e+07	8.22804e+06	6.99498e+06	1.19679e+07	7.46082e+06	7.63044e+06	8.20986e+06	9.10278e+06	1.41262e+07	1.05834e+07	1.22389e+07	1.00339e+07	1.31583e+07	9.21168e+06	6.49783e+06	1.23773e+07	8.74367e+06	6.57312e+06	8.47333e+06	5.78833e+06	5.89659e+06	4.73976e+06	6.04039e+06	6.30582e+06	6.46193e+06	6.79628e+06	8.56508e+06	8.27937e+06	5.88731e+06	1.77356
MEDN2286	C23H48NO6P	LPE(O-18:1/0:0)	LPE(O-18:1/0:0)	GP	甘油磷脂类	LPE	溶血磷脂酰乙醇胺	-	2	2.9837e+06	2.18014e+06	2.56337e+06	3.04313e+06	1.51078e+06	2.32154e+06	2.69317e+06	2.24479e+06	1.99185e+06	2.11756e+06	2.73228e+06	2.2238e+06	1.70212e+06	3.22452e+06	2.72233e+06	3.20248e+06	2.1002e+06	2.58422e+06	3.66602e+06	2.81009e+06	2.29501e+06	2.47898e+06	3.49564e+06	4.98259e+06	1.23737e+06	2.89729e+06	2.94422e+06	2.45485e+06	3.00159e+06	2.11623e+06	2.51894e+06	1.90473e+06	2.19766e+06	1.6343e+06	1.84128e+06	1.599e+06	2.15918e+06	2.36541e+06	1.95748e+06	1.03223
MEDN2374	C24H49O9P	LPG(18:0)	溶血磷脂酰甘油_LPG(18:0)	GP	甘油磷脂类	LPG	溶血磷脂酰甘油	-	2	93264.6	60841.6	68329.7	92008.2	67495.5	51742.6	93064	51606.9	68786.7	61368.8	88415.9	66575.6	50718.5	109360	104798	68130.7	56273.2	108550	125973	101050	49853.8	72564.2	129751	69400.4	53077.6	92352.9	84173.5	109324	111760	133394	81556.3	82661.8	60741.1	103774	123404	105993	100765	96329.5	92390	1.21074
MEDN2406	C26H51O9P	LPG(20:1)	溶血磷脂酰甘油_LPG(20:1)	GP	甘油磷脂类	LPG	溶血磷脂酰甘油	-	2	1244.61	757.05	1627.64	1523.16	1458.11	1127.57	1353.77	809.498	1558.83	843.288	1162.57	1342.85	2099.24	1245.62	1779.87	1395.22	2148.41	1293.39	1713.3	1249.73	1797.81	1890.28	1900.19	1006.66	992.213	992.947	842.39	7040.46	7890.81	7536.32	5653.65	5046.11	6205.6	6485.68	6511	7177.2	8294.04	7460.32	5630.39	2.93474
MEDN2384	C24H48NO9P	LPS(18:0)	溶血磷脂酰丝氨酸_LPS(18:0)	GP	甘油磷脂类	LPS	溶血磷脂酰丝氨酸	-	2	271224	271794	503677	520173	288800	352709	546328	347070	203288	587526	464985	396750	294279	416413	318335	307367	299073	431293	541082	414072	508217	421687	494025	337312	285366	428987	349156	349835	336543	320902	275654	221594	272696	308648	300678	312083	363612	365672	269437	1.30808
MEDP1776	C9H18N2O3	Leu-Ala	L-亮氨酸-L-丙氨酸	Amino acid and Its metabolites	氨基酸及其代谢物	Small Peptide	小肽	7298-84-2	1	795005	182557	1.06133e+06	245437	1.07767e+06	1.23307e+06	984413	1.46624e+06	2.54175e+06	259404	1.27552e+06	60624	349996	1.39013e+06	1.17647e+06	505644	310746	3.78122e+06	699990	772344	89477.9	1.53794e+06	1.86116e+06	828842	322410	634065	1.51988e+06	2.38578e+06	1.45536e+06	1.82536e+06	2.3084e+06	2.24058e+06	2.10141e+06	3.08357e+06	2.71791e+06	1.70854e+06	1.13843e+06	1.54269e+06	1.3896e+06	1.52028
MEDP1668	C14H27N3O4	Leu-Ala-Val	亮氨酸-丙氨酸-缬氨酸	Amino acid and Its metabolites	氨基酸及其代谢物	Small Peptide	小肽	-	2	39341.3	61066.9	33335	58634	27850.9	79685.6	28319.5	39146	19406.7	32657.3	123347	44722.8	24903.7	30739.9	53162	71075.4	58106.7	58972.3	48205.9	35620.8	60062.2	64703.6	84617.8	137418	37962.6	39336.1	78499.1	27438.9	34233.1	43893.2	55224.1	34608.5	16495.4	29470.1	18563.9	7989.66	45044.7	13606.8	22739.9	1.65657
MEDN1689	C12H24N2O3	Leu-Ile	L-亮氨酸-L-异亮氨酸	Amino acid and Its metabolites	氨基酸及其代谢物	Small Peptide	小肽	36077-41-5	2	8796.73	17660.2	12162.2	6245.18	8958.72	11349.3	3648.89	8717.53	8679.67	4012.34	26319.9	19991	16923	46301.9	6354.38	19080.9	10067.6	16283.7	13539.5	18733.3	8714.2	7663.26	22913.4	13790.9	6333.93	13800.3	21972	18731.2	19097.3	13607.9	29327.4	16991	41945.5	30381.4	32016.3	26971.2	8973.48	21717.3	12083.1	1.34018
MEDP2307*144	C12H24N2O3	Leu-Leu	L-亮氨酰-L-亮氨酸	Amino acid and Its metabolites	氨基酸及其代谢物	Small Peptide	小肽	3303-31-9	2	254520	190784	359722	137580	290708	419120	212337	123573	639472	177617	386232	425662	316359	733170	151220	368194	189283	374478	270886	405675	195733	162015	459335	281867	136183	209997	280681	262563	393095	317229	528528	458774	689114	632931	857522	719670	200655	511843	270119	1.44311
MEDN2142	C15H23N3O3	Lys-Phe	L-赖氨酸-L-苯丙氨酸	Amino acid and Its metabolites	氨基酸及其代谢物	Small Peptide	小肽	6235-35-4	2	261243	177129	146362	255661	154590	158530	284569	157291	239750	133517	183402	161130	134877	239870	210893	155813	164511	198230	191893	167515	165383	166364	184635	195110	142318	140458	190475	256423	152397	292950	233225	200978	267276	288006	183412	148390	216698	213657	275757	1.18037
MEDP2318	C9H19N3O4	Lys-Ser	赖氨酸-丝氨酸	Amino acid and Its metabolites	氨基酸及其代谢物	Small Peptide	小肽	6665-19-6	1	1.46556e+06	1.44983e+06	1.47912e+06	1.79904e+06	1.91942e+06	2.02006e+06	2.00508e+06	1.98128e+06	2.33596e+06	2.28372e+06	2.57421e+06	2.30697e+06	2.32405e+06	2.36077e+06	2.47608e+06	2.44126e+06	2.60247e+06	2.56859e+06	2.59175e+06	2.49282e+06	2.37412e+06	2.5879e+06	2.35834e+06	2.3203e+06	2.50096e+06	2.0863e+06	2.42018e+06	1.05951e+06	1.15216e+06	1.27366e+06	1.04904e+06	1.11961e+06	1.48138e+06	1.14733e+06	1.19431e+06	1.26208e+06	1.2454e+06	1.33222e+06	1.27609e+06	2.75808
MEDP0011	C6H14N2O2	Lysine	赖氨酸	Amino acid and Its metabolites	氨基酸及其代谢物	Amino acids	氨基酸	56-87-1	1	4.5077e+07	7.82325e+07	5.16947e+07	5.58966e+07	5.80605e+07	9.54144e+07	4.92513e+07	4.5317e+07	5.08854e+07	4.61769e+07	5.40101e+07	4.34959e+07	6.58032e+07	4.33194e+07	5.56914e+07	5.30124e+07	5.39507e+07	4.69331e+07	4.30681e+07	5.22321e+07	4.66309e+07	5.69621e+07	6.35817e+07	6.9343e+07	4.71743e+07	4.92747e+07	5.64658e+07	4.32155e+07	4.74088e+07	5.14055e+07	4.95748e+07	5.02254e+07	4.58504e+07	4.36511e+07	5.0697e+07	3.01889e+07	4.36478e+07	4.11408e+07	3.74433e+07	1.37382
MEDN1171	C29H37NO5	Lythramine	-	Alcohol and amines	醇、胺类	Polyamines	多胺	32420-56-7	2	1.59378e+06	1.03279e+06	1.96045e+06	2.55016e+06	1.44591e+06	1.26363e+06	2.09887e+06	1.20003e+06	1.87607e+06	972090	2.57448e+06	1.97715e+06	2.27937e+06	2.16925e+06	1.9729e+06	1.7957e+06	2.0217e+06	2.12402e+06	3.6601e+06	2.00689e+06	1.80761e+06	1.74843e+06	4.05586e+06	1.69421e+06	1.14333e+06	1.85349e+06	1.43629e+06	3.18374e+06	1.98282e+06	2.57631e+06	2.64354e+06	1.29192e+06	1.62576e+06	2.83209e+06	2.02529e+06	2.18598e+06	3.66376e+06	3.01277e+06	2.73712e+06	1.00769
MEDP2791	C23H38O4	MG(0:0/20:4/0:0)	MG(0:0/20:4/0:0)	GL	甘油脂类	MG	单甘油酯	-	2	36459.8	33438.8	39236.6	66792.5	36944.7	32806.8	39722.9	35376.3	19797.4	36388.6	44940.1	37894.7	29729.2	113605	50834.4	41639.8	15776.2	61432.1	39727	55351.1	79101.1	63387.9	67943.5	35261.4	32096.3	50519.1	35258.4	50895.3	54539.4	39223.4	28694.5	26017.2	14288.9	27950.3	44552.3	8563.1	47596.3	14556.3	38565.7	1.13565
MEDN0333	C3H4O4	Malonic acid	丙二酸	Organic acid and Its derivatives	有机酸及其衍生物	Organic acid and Its derivatives	有机酸及其衍生物	141-82-2	1	3.64886e+06	6.15662e+06	8.89851e+06	1.03562e+07	9.04636e+07	1.24031e+07	4.7099e+07	6.37516e+07	7.19951e+06	6.47888e+06	7.44382e+06	4.60616e+06	1.02156e+07	9.32253e+06	1.8731e+07	7.11238e+06	4.20318e+07	2.45867e+07	4.18107e+06	6.77422e+06	7.21139e+06	6.80288e+06	8.50207e+06	9.89744e+06	2.9358e+06	9.43999e+06	4.54556e+07	5.40984e+06	7.55975e+06	1.2715e+07	6.08959e+06	4.82841e+06	8.27069e+06	4.00384e+06	2.4845e+06	2.63413e+06	4.41987e+06	4.16413e+06	3.04635e+06	1.40611
MEDP2803	C30H48O4	Maslinic acid	山楂酸	Others	其他	Others	其他	4373-41-5	2	21293	36334.1	22805.7	27552.5	13748.6	26487.5	25688.7	23457.3	22117.1	17013.1	19941.6	25983.4	21125.6	29261.4	14177.7	20403.2	21720.2	27553.3	20920.4	27084.1	17371.1	21269.9	20200	19990	19818.3	22861	17990.5	35065.1	13618.4	47854.9	47066.5	30063.6	29847.7	40683.7	31678.2	34616	21659.4	24930.2	20191.6	1.4879
MEDP0700	C7H14O6	Methyl beta-D-galactopyranoside	甲基β-D-吡喃半乳糖苷	Carbohydrates and Its metabolites	碳水化合物及其代谢物	Sugar derivatives	糖衍生物	1824-94-8	1	1.54095e+06	1.58314e+06	1.40955e+06	1.41399e+06	1.4144e+06	1.56329e+06	1.13695e+06	1.25053e+06	1.18052e+06	1.20898e+06	1.2062e+06	1.10241e+06	1.07758e+06	1.04422e+06	1.13565e+06	1.00094e+06	1.05855e+06	1.13065e+06	1.07854e+06	1.02606e+06	1.06051e+06	1.00851e+06	941680	1.07284e+06	861361	884366	860791	1.63727e+06	1.39864e+06	1.6997e+06	1.51507e+06	1.56632e+06	1.58317e+06	1.48212e+06	1.5842e+06	1.52874e+06	1.52628e+06	1.51079e+06	1.49512e+06	2.2387
MEDP1491	C2H8ClN3	Methylguanidine	甲基胍	Alcohol and amines	醇、胺类	Amines	胺类	21770-81-0	2	154882	144421	108834	171608	107798	148599	126599	185235	201984	253470	230747	222946	217693	201994	410416	510159	169527	236666	223992	139169	257125	385853	257438	211396	193639	154894	133950	119307	222932	208194	183119	225026	128682	199881	127677	102544	97320.3	98550.8	84854.7	1.18416
MEDN1314*073	C6H10O8	Mucic Acid	粘液酸（半乳糖酸）	Carbohydrates and Its metabolites	碳水化合物及其代谢物	Sugar acids	糖酸	526-99-8	2	4558.57	28788.8	28782.3	14764	13334.8	15885.1	13286.9	13617.1	17145	29674.2	28043.1	28043.1	3946.35	20665	10337	10660	21401.9	4825.63	14023.8	24349.4	12858	27955.7	6647.14	14461.8	23123.8	14374.4	22659.3	5613.19	9081.07	16669	5169.57	11074.1	21233.6	4543.47	5910.04	8858.64	7451.52	17668.8	8121.71	1.27478
MEDN1183	C11H14O4	Multifidol	2-甲基-1-（2,4,6-三羟基苯基）丁烷-1-酮	Benzene and substituted derivatives	苯及其衍生物	Phenolics	苯酚类	125074-06-8	2	1.63126e+06	739429	3.4814e+06	976220	646557	743288	1.06231e+06	801078	681941	1.48501e+06	1.01577e+06	650032	2.50922e+06	877858	525422	809031	557399	906902	1.24253e+06	1.65321e+06	2.53424e+06	2.70227e+06	852881	1.15644e+06	782269	471074	890794	582745	432330	692122	454115	498045	724161	612932	595538	868568	461349	714711	702401	1.58098
MEDP1913	C11H18N2O4	N(Alpha)-Acetyl-Epsilon-(2-Propenal)Lysine	N(α)-乙酰基ε-（2-丙烯基）赖氨酸	Amino acid and Its metabolites	氨基酸及其代谢物	Small Peptide	小肽	99124-74-0	2	94337.6	127153	137923	100461	119746	57378.3	635250	281757	245754	278532	178238	66220.7	75562.3	108463	196833	157408	178345	244833	91426	115866	138600	74245.6	162960	104417	183280	101059	247175	139457	126593	134766	33003.6	162989	138664	53378.7	57950.3	139624	121593	97709.5	41594.5	1.19196
MEDP1663	C8H18N4O2	N,N-Dimethylarginine	N,N-二甲基精氨酸	Amino acid and Its metabolites	氨基酸及其代谢物	Amino acid derivatives	氨基酸衍生物	30315-93-6	2	819055	572252	672960	507748	769188	584935	687908	945148	770208	1.02659e+06	1.27455e+06	938773	764201	795760	890665	475139	963043	991409	1.01154e+06	817971	687326	929681	556239	662621	802033	671044	586113	734630	427464	905424	656059	535535	694147	667018	492561	753242	633276	592953	706646	1.13383
MEDP1962	C13H14N2O3	N-(3-Indolylacetyl)-L-alanine	N-(3-吲哚乙酰基)-L-丙氨酸	Amino acid and Its metabolites	氨基酸及其代谢物	Amino acid derivatives	氨基酸衍生物	57105-39-2	2	33210.5	31364.3	40469.3	28553	44575.2	40789	33648.9	51565.4	49296	38900.8	52999.1	46822.7	40287.5	46390.3	58105.6	49252.1	53840.8	51728.4	43721.5	49446.4	51514.4	51958.1	42700.2	46558.8	53799.4	58291	46084	27440.2	39855.8	36223.7	33942.2	30871.1	46789	39097.5	33784.9	30812.8	40179.7	32857	42956.1	1.68514
MEDN1624	C9H9NO4	N-Acetyl-5-Aminosalicylic Acid	N-乙酰-5-氨基水杨酸	Benzene and substituted derivatives	苯及其衍生物	Phenolic acids	酚酸类	51-59-2	2	11584.3	17105.6	23053.8	8711.02	13985.4	12937.7	14597.3	12613.6	22817.7	23504.8	22701.9	17208	16168.5	11456.9	14361.5	8662.43	10949.9	22654.1	18764.2	15690.7	19099.9	29261.6	24563.2	22965	28316.8	10017.6	16874.4	2015.03	13065.8	22902.5	14500.9	7681.58	12369.8	12355.3	6681.63	11724	18268.6	13678.6	7306.39	1.4141
MEDN0056	C8H15NO3	N-Acetyl-L-Leucine	N-乙酰-L-亮氨酸	Amino acid and Its metabolites	氨基酸及其代谢物	Amino acid derivatives	氨基酸衍生物	1188-21-2	1	482474	778274	669113	766695	600275	768284	502906	876234	492416	645372	1.07136e+06	691460	652530	630701	799753	711779	931900	809301	945514	640239	813803	732193	946341	1.02036e+06	566006	537414	820615	483132	618134	504526	596277	572036	376847	533642	491596	344963	683814	478130	553320	1.92373
MEDN0057	C11H13NO4	N-Acetyl-L-Tyrosine	N-乙酰-L-酪氨酸	Amino acid and Its metabolites	氨基酸及其代谢物	Amino acid derivatives	氨基酸衍生物	537-55-3	1	227341	204096	154246	170953	152551	200965	203937	152235	141779	164610	293980	237709	188123	186273	221589	241405	204123	180904	289029	176318	197220	176504	288718	328315	236745	153377	186516	129165	175597	201643	204814	204361	151462	152734	167002	140224	197685	126734	155089	1.31666
MEDP0064	C5H9NO3S	N-Acetylcysteine	N-乙酰半胱氨酸	Amino acid and Its metabolites	氨基酸及其代谢物	Amino acid derivatives	氨基酸衍生物	616-91-1	1	163228	160080	139203	161042	136133	131742	169621	141193	172459	159337	140212	175120	154512	180911	158130	185828	175729	166406	182552	199877	191322	177972	160550	142808	207558	212225	210101	128277	146373	122172	124402	136927	145115	138586	139006	114032	164638	116974	145991	2.0386
MEDN1480	C23H37NO3	N-Arachidonoyl-L-Alanine	N-花生四烯酰基-L-丙氨酸	FA	脂肪酰类	Others	其他	401941-73-9	2	3779.02	2544.69	11509.2	9175.4	5653.5	3535.79	3475.55	2231.45	4096.03	4957.95	5953.28	3697.34	5697.8	6418.85	6658.46	2779.84	5463.19	3157.51	4143.77	2201.73	4867.37	5297.05	3616.82	4093.8	2201.91	5055.22	4508.11	7580.7	9249.74	8045.22	8152.64	6647.79	7712.21	8325.42	6771.05	7446.27	8656.33	7475.96	6027.7	1.86657
MEDP2346*104	C4H9NO2	N-Ethylglycine	N-乙基甘氨酸	Amino acid and Its metabolites	氨基酸及其代谢物	Amino acid derivatives	氨基酸衍生物	627-01-0	1	6.79832e+06	6.421e+06	8.282e+06	8.2484e+06	6665998	7.92357e+06	9.05129e+06	9.19557e+06	8.33618e+06	9.8781e+06	1.20544e+07	7.81189e+06	1.49751e+07	8.12883e+06	1.30203e+07	7.88444e+06	1.12261e+07	4.49273e+06	8.33519e+06	8.74435e+06	6.61174e+06	7.8274e+06	9.73085e+06	9.28559e+06	7.54773e+06	9.07844e+06	9.90556e+06	6.95205e+06	9.02174e+06	9.00118e+06	6.91077e+06	7.23846e+06	5.10824e+06	6.72969e+06	6.54075e+06	6.45814e+06	7.34388e+06	5.83482e+06	5.70637e+06	1.4493
MEDP0879*118	C5H9NO4	N-Methyl-D-Aspartic Acid	N-甲基-D-天冬氨酸	Amino acid and Its metabolites	氨基酸及其代谢物	Amino acid derivatives	氨基酸衍生物	6384-92-5	2	61569.8	48739.7	87719.8	67824.2	43481.8	49887.4	45998.4	73654.2	36670.8	67654.1	30411.5	58490.3	46741.6	49827.4	67144.1	75816.2	88481.9	77916.2	68477.6	56524.1	57259	53856.8	42233.1	73645.2	25583.4	38054	90967.6	43842.7	57980	24532.8	21582.5	53229.7	27175.6	59776	13390.3	68712.1	55029.8	49821.4	26677.3	1.3492
MEDP0868*104	C4H9NO2	N-Methylalanine	N-甲基丙氨酸	Amino acid and Its metabolites	氨基酸及其代谢物	Amino acid derivatives	氨基酸衍生物	3913-67-5	2	6.79832e+06	6.421e+06	8.282e+06	8.2484e+06	6665998	7.92357e+06	9.05129e+06	9.19557e+06	8.33618e+06	9.8781e+06	1.20544e+07	7.81189e+06	1.49751e+07	8.12883e+06	1.30203e+07	7.88444e+06	1.12261e+07	4.49273e+06	8.33519e+06	8.74435e+06	6.61174e+06	7.8274e+06	9.73085e+06	9.28559e+06	7.54773e+06	9.07844e+06	9.90556e+06	6.95205e+06	9.02174e+06	9.00118e+06	6.91077e+06	7.23846e+06	5.10824e+06	6.72969e+06	6.54075e+06	6.45814e+06	7.34388e+06	5.83482e+06	5.70637e+06	1.4493
MEDN0579	C12H15NO4	N-lactoyl-phenylalanine	N-乳酰基苯丙氨酸	Amino acid and Its metabolites	氨基酸及其代谢物	Amino acid derivatives	氨基酸衍生物	183241-73-8	1	304095	313511	702667	551270	115056	212786	107202	119682	271853	426488	372206	335388	327043	166787	198322	405356	197460	180662	272708	456305	905858	592513	393581	303837	250380	166304	180275	199732	115550	138397	169823	221177	118448	178842	213246	353023	270083	187868	195378	1.14631
MEDP0576	C12H28N4O	N1-Acetylspermine	N1-乙酰精胺	Organic acid and Its derivatives	有机酸及其衍生物	Organic acid and Its derivatives	有机酸及其衍生物	25593-72-0	2	18654.2	69899	80818.1	49989.2	346565	75964.5	143815	203460	114065	78242.6	70694.9	55851.2	59515.6	60896.3	72779.6	36255.6	143950	57985	30389.2	56005.8	109206	71461.7	59824	33783.3	57535.4	112893	99821.5	57551.8	66915.1	92209.3	39374.4	43766.7	51429.2	29407.6	21262.2	47033.9	55265.9	31547.4	27354.4	1.25919
MEDN1796	C28H16O5	Naphthofluorescein	氟化萘	Benzene and substituted derivatives	苯及其衍生物	Benzene and substituted derivatives	苯及其衍生物	61419-02-1	2	55952	54094.6	46897.5	61956	82190.8	91049.4	50649.5	74317.6	55370.9	30115.3	102118	56389	32090.8	51026.7	50562.2	44260.9	58938.3	53991.1	133678	58543.2	44812.4	40808.2	39646.5	54504.9	50999.8	31977.2	22262.2	135258	95557.3	77527.5	156971	90834.9	105073	71506.3	94985	118627	105063	121934	60541.3	2.07281
MEDN0411	C9H11N5O4	Neopterin	新蝶呤	Heterocyclic compounds	杂环化合物	Pteridines and derivatives	蝶啶及其衍生物	2009-64-5	2	517018	433083	357788	361679	288427	444073	309639	307004	326608	472286	382599	405398	359653	411423	286636	400891	296118	331773	410880	295220	393679	332195	317557	310077	361616	328465	255361	418424	495523	515508	443107	520942	481902	481476	509534	473098	500286	399833	458957	2.16655
MEDP1943*118	C5H9NO4	O-Acetyl-L-serine	O-乙酰基-L-丝氨酸	Amino acid and Its metabolites	氨基酸及其代谢物	Amino acid derivatives	氨基酸衍生物	5147-00-2	2	61569.8	48739.7	87719.8	67824.2	43481.8	49887.4	45998.4	73654.2	36670.8	67654.1	30411.5	58490.3	46741.6	49827.4	67144.1	75816.2	88481.9	77916.2	68477.6	56524.1	57259	53856.8	42233.1	73645.2	25583.4	38054	90967.6	43842.7	57980	24532.8	21582.5	53229.7	27175.6	59776	13390.3	68712.1	55029.8	49821.4	26677.3	1.3492
MEDP1446	C18H33NO	Octadecadienamide	十八碳二烯酰胺	Alcohol and amines	醇、胺类	Amines	胺类	-	2	25859.8	34715.8	36586.1	35492.1	26740.2	22235.7	24267.9	23238.8	39850.3	40615.5	26085.8	33829.7	27141.9	25349.6	59202.7	22702	19723.1	28070.1	33217.6	24990.2	31896.6	23135.2	27443.6	22440.2	28229.8	29205.6	24845	50853.2	77188.3	98247.9	122679	42954.1	44413.8	86364.9	78884.3	75930.7	75716.7	42243.9	62316.3	2.58413
MEDP2050	C7H11NO4	Oxaceprol	N-乙酰-L-羟基脯氨酸	Amino acid and Its metabolites	氨基酸及其代谢物	Amino acid derivatives	氨基酸衍生物	33996-33-7	1	49850.8	113035	95649.6	110535	81427.7	142994	49027.6	188760	65142.5	79529.9	158747	59195.3	202323	97253.3	154886	97230.4	228679	154312	129430	142975	118029	107206	154622	166231	34697	111696	132865	36567.5	103883	71066.4	55411.3	78589.3	46585.2	59218.7	47380.6	20303.6	96387.6	45697.2	68961.9	1.80408
MEDP0546	C8H7NO	Oxindole	2-吲哚酮	Heterocyclic compounds	杂环化合物	Indole and Its derivatives	吲哚及其衍生物	59-48-3	1	929638	576397	248087	1.1697e+06	379148	512018	79465.2	1.38282e+06	1.02365e+06	391714	791654	496500	247637	526912	377262	702592	540424	478093	543722	357722	225372	721606	775283	232973	302588	447721	323789	1.74378e+06	1.23495e+06	518950	1.27553e+06	1.53499e+06	1.06601e+06	701110	498135	453503	1.07798e+06	1.38891e+06	928398	1.63308
MEDN2266	C26H49O13P	PI(15:0/2:0)	PI(15:0/2:0)	GP	甘油磷脂类	PI	磷脂酰肌醇	-	2	437568	398903	434248	437593	305523	308172	597325	292990	412547	295033	645725	412638	293226	816876	548968	611220	435068	496807	661329	529987	470630	475296	692246	437596	437834	398002	657465	379177	389618	429727	373781	265522	226570	345873	333466	332391	392282	271541	312008	1.70459
MEDN2262	C28H54NO10P	PS(22:0)	PS(22:0)	GP	甘油磷脂类	PS	磷脂酰丝氨酸	-	2	1.09336e+06	731883	978744	416103	1.07704e+06	917201	915400	1.26555e+06	856615	874225	906316	1.0158e+06	952572	1.27717e+06	1.00522e+06	944001	852000	927640	969256	687866	1.22358e+06	791648	590597	877029	666553	726804	957614	1.75879e+06	1.59685e+06	1.48971e+06	1.73612e+06	1.82125e+06	1.35953e+06	1.41911e+06	1.98746e+06	1.2051e+06	1.33003e+06	1.11731e+06	1.23048e+06	2.32987
MEDN1710	C12H22O11	Palatinose	帕拉金糖	Heterocyclic compounds	杂环化合物	Heterocyclic compounds	杂环化合物	58166-27-1	2	17767.5	13195	19062.8	13103.4	6644.14	9616.31	11953.6	19542.1	19753.2	14644.8	18770.2	17646.8	17448.5	12104.3	16752.7	17285	10694.3	16156.1	12475.9	10916.1	15182.3	14285.7	12550.5	6057.83	16282	10918.5	16399.6	17017.3	31283.2	20118.4	18659.6	17853	18971.1	14722.8	20434.8	18162.9	21483	18592	18821.2	1.55165
MEDP1468	C9H19NO4	Pantothenol	DL-泛酰醇	CoEnzyme and vitamins	辅酶和维生素	CoEnzyme and vitamins	辅酶和维生素	16485-10-2	1	10731.2	18349.1	7070.32	12512.4	24612.3	27111	23824.8	31459.4	19663.4	23298.5	21539.7	54876.2	11555.4	57544.3	13953.3	7931.46	12534.3	17810.3	60216.2	16797.3	6886.22	22862.3	23504.1	6484.46	15039.2	19959.7	15457.4	101500	141770	52141.5	12997.3	14181.3	32230.9	54869.8	45378	27526.3	206753	152190	127926	1.88795
MEDP2356	C13H16N2O5	Phe-Asp	苯丙氨酸-天冬氨酸	Amino acid and Its metabolites	氨基酸及其代谢物	Small Peptide	小肽	22828-05-3	2	1.50925e+06	250694	1.93884e+06	1.10917e+06	2.15834e+06	2.1329e+06	2.65616e+06	3.24587e+06	1.03349e+07	336224	1.52457e+06	1.44477e+06	6.48951e+06	2.02789e+06	6.65427e+06	1.3225e+06	472145	2.82527e+06	1.65431e+06	1.22575e+06	730798	2.66183e+06	3.7487e+06	2.03547e+06	450783	3.59396e+06	2.5467e+06	5.25157e+06	5.77576e+06	5.68726e+06	2.99527e+06	4.10944e+06	1.30202e+06	2.80859e+06	3.25323e+06	2.21697e+06	1.15196e+07	4.36719e+06	3.78501e+06	1.28046
MEDP2587	C14H18N2O4	Phe-Hyp	L-苯丙氨酸-L-羟脯氨酸	Amino acid and Its metabolites	氨基酸及其代谢物	Amino acid derivatives	氨基酸衍生物	90965-82-5	1	128229	424867	416285	295595	398099	402320	285631	276159	631041	396228	620254	63018.9	114776	343249	325512	100684	444191	569169	257205	387323	95918.3	369965	325719	370702	294120	257805	402561	580293	412742	400337	648108	569465	323960	321300	378590	458295	462130	430294	447136	1.12797
MEDN1692	C23H44NO6P	Phosphatidylethanolamine lyso alkenyl 18:3	磷脂酰乙醇胺溶血烯基 18:3	GP	甘油磷脂类	LPE	溶血磷脂酰乙醇胺	-	2	1.76466e+06	700304	941698	1.07574e+06	604034	856190	911264	843221	892135	534081	1.47751e+06	652792	859798	1.4601e+06	1.36092e+06	870635	1.06394e+06	1.23228e+06	1.19337e+06	1.00679e+06	993882	942093	1.48403e+06	890582	594639	1.38586e+06	916288	785700	900433	723140	1.3127e+06	862474	687772	778001	774154	656463	774924	765113	740566	1.07516
MEDN1567	C2H5O5P	Phosphonoacetic acid	磷酰基乙酸	Organic acid and Its derivatives	有机酸及其衍生物	Phosphoric acids	磷酸类化合物	4408-78-0	1	46131.1	18706	22446.7	33363.3	41316.2	34915.2	71676.8	28049.5	30128.4	56722.7	16236.8	69345	56287.3	45075.7	20669.7	70901.1	29517	31003.5	45369.2	26493.6	50635.9	23620.3	31768	29495.3	25091	44627.2	26304.8	63618.1	49158.9	51871.5	57745.7	37242	42670.3	37242	44421.7	53694.9	51436.4	60011.2	36158.2	1.25835
MEDP0456	C5H11N	Piperidine	哌啶	Heterocyclic compounds	杂环化合物	Heterocyclic compounds	杂环化合物	110-89-4	1	1.02606e+07	1.19675e+07	1.20607e+07	1.386e+07	1.08727e+07	1.06295e+07	9.705e+06	1.57979e+07	1.2866e+07	1.08732e+07	1.62153e+07	1.05025e+07	1.73044e+07	1.0881e+07	1.31768e+07	9.70139e+06	1.43326e+07	1.24528e+07	1.11645e+07	1.44156e+07	1.28542e+07	1.29679e+07	1.16283e+07	1.30613e+07	1.03686e+07	1.12316e+07	1.43251e+07	8.43993e+06	1.44312e+07	8.83775e+06	1.06069e+07	3.53434e+06	1.99529e+06	1.05724e+07	1.03359e+07	8.05858e+06	1.15538e+07	8.70602e+06	1.0339e+07	1.62644
MEDP0395	C6H11NO2	Piperidine acid	哌啶酸	Organic acid and Its derivatives	有机酸及其衍生物	Organic acid and Its derivatives	有机酸及其衍生物	3105-95-1	1	2.9587e+07	3.01356e+07	1.37476e+07	1.38357e+07	1.47668e+07	1.51567e+07	2.26694e+07	1.41186e+07	2.8875e+07	2.69043e+07	2.02615e+07	3.00303e+07	1.74539e+07	1.88959e+07	1.59302e+07	1.66461e+07	1.38045e+07	1.59138e+07	1.26959e+07	2.46856e+07	2.69689e+07	5.61405e+07	2.28213e+07	1.73657e+07	1.85993e+07	1.80823e+07	1.69813e+07	8.08218e+07	4.42038e+07	5.22653e+07	2.55e+07	3.59044e+07	3.09168e+07	2.80875e+07	2.18044e+07	1.93985e+07	3.41349e+07	2.83707e+07	2.7481e+07	1.75841
MEDP1304	C9H15NO2	Piperidone	哌啶酮	Heterocyclic compounds	杂环化合物	Heterocyclic compounds	杂环化合物	77-03-2	2	786274	870624	790064	538212	178396	783580	964040	602723	916977	911545	1.33383e+06	447708	374553	746246	183328	783911	336924	877298	1.19888e+06	1.55552e+06	667985	1.60199e+06	735538	800863	411428	358669	464938	135646	58604.1	112057	51544.3	367327	338689	121581	186666	59162.4	44157.1	93892.4	114168	2.54543
MEDN0745	C10H12O3	Propylparaben	4-羟基苯甲酸丙酯	Benzene and substituted derivatives	苯及其衍生物	Phenolic acids	酚酸类	94-13-3	1	62653	41606.6	37016.4	51127.4	34351.4	28592	32338.1	30060.5	28570	32195.1	36542.9	37460	26527	59509	38545	28395.3	24318.9	36826.5	29998.6	27433.9	38481.6	29879.2	54214.7	23442.5	27794.9	26492.6	25556.2	59901	58035.9	131066	1.24337e+08	8.31034e+07	8.22903e+07	1.15498e+08	97669.2	87655.1	67138.3	60686.5	86099	1.90078
MEDN1812	C20H32O4	Prostaglandin B1	前列腺素B1	FA	脂肪酰类	Oxidized lipids	氧化脂质	13345-51-2	2	7.15352e+06	7.39553e+06	7.71492e+06	7.69852e+06	7.64965e+06	7.46357e+06	7.51134e+06	7.82344e+06	7.80373e+06	6.3653e+06	8.09412e+06	6.74919e+06	7.76815e+06	7.35358e+06	7.5028e+06	7.12279e+06	8.13204e+06	7.73945e+06	8.04043e+06	8.2444e+06	7.49003e+06	7.65057e+06	8.58151e+06	8.09173e+06	6.39624e+06	7.35492e+06	7.38228e+06	922.88	185415	1211.04	4443.83	6981.29	16981.8	2780.02	1474.2	8518.35	1972.73	11533.5	2419.44	3.01295
MEDP0792	C4H9N	Pyrrolidine	四氢吡咯	Heterocyclic compounds	杂环化合物	Heterocyclic compounds	杂环化合物	123-75-1	1	4.20893e+07	4.66245e+07	4.23286e+07	4.91755e+07	3.915e+07	4.78403e+07	2.94657e+07	4.84462e+07	3.8069e+07	2.61925e+07	5.58339e+07	3.68709e+07	4.10752e+07	3.55675e+07	3.59512e+07	4.51379e+07	4.01503e+07	4.3826e+07	3.76986e+07	4.07307e+07	4.50001e+07	4.58518e+07	4.19115e+07	5.74685e+07	3.22307e+07	3.6207e+07	4.16746e+07	3.42187e+07	4.09315e+07	3.08107e+07	4.4457e+07	2.08547e+07	1.07045e+07	3.68601e+07	3.33119e+07	2.09348e+07	4.45161e+07	2.76907e+07	3.3312e+07	1.5478
MEDN0071	C3H7NO5S2	S-Sulfo-L-Cysteine	S-磺基-L-半胱氨酸	Amino acid and Its metabolites	氨基酸及其代谢物	Amino acid derivatives	氨基酸衍生物	1637-71-4	2	19586.6	13426.9	13199.7	12810.7	10442.2	60377.8	16448.3	29589.3	18344.6	23247.1	20266.8	10359.1	77424.9	13980.2	85884.4	24881.8	15810.6	11155.9	4627.93	57989.4	13980.7	15054.6	72236.5	17736.3	15809.9	24486.2	17182.7	102378	93128.9	115538	20202.3	17638.6	21813.4	15100.2	92306.5	81864.5	100211	95512.9	92281.1	1.68402
MEDP1488	C8H18N4O2	SDMA	(S)-2-氨基-5-((双(甲基氨基)亚甲基)氨基)戊酸	Organic acid and Its derivatives	有机酸及其衍生物	Organic acid and Its derivatives	有机酸及其衍生物	30344-00-4	1	729980	631071	691433	467733	685079	546914	664955	1.03789e+06	706391	1.04643e+06	1.11441e+06	875544	747428	821076	789263	367959	990921	1.01234e+06	1.0951e+06	735081	552781	865169	532910	602286	838268	677680	687687	672616	548981	858562	707717	499241	551978	691765	502504	726521	570567	534214	632425	1.04364
MEDN2338	C7H6O3	Salicylic acid	水杨酸	Organic acid and Its derivatives	有机酸及其衍生物	Organic acid and Its derivatives	有机酸及其衍生物	69-72-7	2	1.28162e+06	1.10729e+06	975254	1.02717e+06	872149	722695	823125	887189	887035	979735	682802	794157	710087	768064	690622	785322	676214	835871	704810	666884	746404	928865	702756	681811	733374	699662	983071	659623	986565	737116	3.08942e+06	3.95753e+06	2.32401e+06	3.14994e+06	963976	903364	599225	1.15789e+06	961365	1.5635
MEDN2260	C14H20O7	Salidroside	红景天苷	Benzene and substituted derivatives	苯及其衍生物	Benzene and substituted derivatives	苯及其衍生物	10338-51-9	2	1.87414e+06	9.18704e+06	4.56445e+06	8.11391e+06	6.04874e+06	8.18197e+06	5.69698e+06	1.05622e+07	4.72556e+06	4.77724e+06	1.24256e+07	5.68898e+06	7.01044e+06	6.91968e+06	7.18008e+06	4.64108e+06	1.08742e+07	1.02002e+07	1.03733e+07	5.36249e+06	6.30202e+06	5.0442e+06	6.95322e+06	1.06062e+07	2.17338e+06	4.25778e+06	7.84597e+06	3.38149e+06	3.94292e+06	2.37942e+06	6.20184e+06	5.02085e+06	4.16772e+06	5.81416e+06	2.27027e+06	2.54263e+06	6.4921e+06	3.18267e+06	3.48854e+06	1.56138
MEDP2488	C13H15NO2	Securinine	一叶萩碱	Amino acid and Its metabolites	氨基酸及其代谢物	Amino acid derivatives	氨基酸衍生物	5610-40-2	2	3.08956e+06	2.68423e+06	2.51179e+06	3.18868e+06	2.96984e+06	3.26233e+06	2.6555e+06	4.99901e+06	3.84669e+06	2.95041e+06	2.91897e+06	2.1416e+06	2.43411e+06	2.46834e+06	2.50267e+06	2.61026e+06	3.10148e+06	2.79901e+06	2.63731e+06	3.17649e+06	2.2831e+06	3.40866e+06	2.88568e+06	2.60056e+06	2.55471e+06	2.85125e+06	2.62387e+06	3.17213e+06	2.67231e+06	2.31508e+06	2.9369e+06	2.59621e+06	5.5056e+06	4.48137e+06	5.94698e+06	5.72929e+06	5.12873e+06	5.83022e+06	4.25662e+06	1.67735
MEDP1497	C5H11NO2Se	Selenomethionine	硒代蛋氨酸	Amino acid and Its metabolites	氨基酸及其代谢物	Amino acids	氨基酸	1464-42-2	2	103243	101077	129813	91281.3	95650.8	97832.6	91291.6	86224.9	58686.1	123913	75718	95650.8	61958.1	89128.1	73692.4	85137.7	59770.1	88042.6	76865.7	59783.8	74470.2	92376.9	47812	61589.5	75714.7	60880.5	67033.3	139202	128248	129327	136913	92373.7	134763	121733	103979	101065	90209.9	89107.6	103956	1.90072
MEDP2562	C8H14N2O6	Ser-Glu	丝氨酸-谷氨酸	Amino acid and Its metabolites	氨基酸及其代谢物	Small Peptide	小肽	6403-16-3	2	12101.1	221684	14299.2	8215.18	158482	11118.9	124499	13199.5	12096.9	7857.54	9214.17	10118.5	20886.9	13005	7784.72	17592.7	13817.8	15396.6	13197.2	173908	16491.5	206559	139379	14297	135604	14663.8	13877	6914.36	9868.8	16491.5	8893.11	17973.2	9614.39	11097.9	8995.04	17712.6	14291	14151.6	6408.4	1.04536
MEDP1356	C13H20N2O8	Shinorine	霉菌素-甘氨酸(维生素A)	Amino acid and Its metabolites	氨基酸及其代谢物	Amino acid derivatives	氨基酸衍生物	73112-73-9	2	517802	720850	679785	514380	703138	538925	535406	695445	557733	617968	529219	662041	674302	713215	681712	518974	449537	481565	546179	700369	719965	782101	536552	431278	617269	626922	674221	576735	423502	217874	213602	565505	471521	517824	554318	637583	139842	62307.6	553202	1.6444
MEDP0601	C7H19N3	Spermidine	亚精胺	Alcohol and amines	醇、胺类	Polyamines	多胺	124-20-9	2	310899	175473	199301	254529	181963	277305	282687	188436	306545	187339	274048	206181	154878	202545	141871	235058	128851	177618	235472	336910	287832	254559	288139	291404	215606	199324	209315	176130	184094	177581	206516	173934	190214	188846	200081	187129	189322	168567	164975	1.27222
MEDN0344	C8H14O4	Subericacid	4-氨基-N-甲基-3H-1,3,4-噻二唑-2-亚基-苯磺酰胺-辛烷-1,8-二甲	Organic acid and Its derivatives	有机酸及其衍生物	Organic acid and Its derivatives	有机酸及其衍生物	505-48-6	1	6.85457e+06	3.05907e+06	6.7201e+06	4.06128e+06	2.60687e+06	2.30985e+06	4.70692e+06	3.02536e+06	2.58175e+06	3.64875e+06	3.08738e+06	1.72854e+06	7.9772e+06	3.5184e+06	1.57076e+06	2.74868e+06	1.95161e+06	3.15373e+06	4.25472e+06	5.59233e+06	3.61747e+06	7.2008e+06	2.66826e+06	4.01481e+06	2.20538e+06	1.71777e+06	2.0548e+06	2.16302e+06	1.2649e+06	2.89489e+06	1.61646e+06	1.90017e+06	2.57636e+06	2.49722e+06	1.38245e+06	1.7866e+06	1.22028e+06	2.13179e+06	2.50483e+06	1.68101
MEDN1951	C2H4O5S	Sulfoacetic acid	磺基乙酸	Organic acid and Its derivatives	有机酸及其衍生物	Organic acid and Its derivatives	有机酸及其衍生物	123-43-3	1	133586	130717	202957	113642	236244	65087	87058.6	105200	72619.4	98173.9	78838.9	98946.1	74928.8	91578.3	57300.5	52493.9	71117	73262.1	123174	93247.9	112958	95303.9	86813.7	66549.9	68587.6	100524	80626.9	119441	207769	135680	166595	81562.2	132593	130697	115819	114162	159807	213336	119162	1.55874
MEDP1803	C9H13NO2	Synephrine	辛弗林	Benzene and substituted derivatives	苯及其衍生物	Phenolic acids	酚酸类	94-07-5	2	2.15952e+06	1.78258e+06	1.6164e+06	1.73085e+06	1.42119e+06	1.48937e+06	1.38505e+06	1.18974e+06	1.46738e+06	1.21267e+06	1.29099e+06	1.28463e+06	1.00658e+06	1.16894e+06	1.147e+06	1.02325e+06	1.08161e+06	1.19518e+06	1.21752e+06	1.22962e+06	1.07168e+06	999585	849409	954046	971592	990895	993315	2.20971e+06	2.08336e+06	2.1751e+06	2.06718e+06	2.16414e+06	1.86982e+06	2.30378e+06	2.01069e+06	1.70123e+06	2.21949e+06	2.26568e+06	1.7911e+06	2.48989
MEDN0280	C2H7NO3S	Taurine	牛磺酸	Organic acid and Its derivatives	有机酸及其衍生物	Sulfonic acids	磺酸类化合物	107-35-7	1	1.25119e+07	4.46132e+06	1.13253e+07	1.07432e+07	8.83281e+06	1.217e+07	1.24482e+07	1.21631e+07	2.00167e+07	5.63003e+06	1.09743e+07	8.17344e+06	1.47007e+07	6.09472e+06	1.37417e+07	9.93983e+06	6.29117e+06	9.77954e+06	5.70355e+06	1.1867e+07	6.28653e+06	1.0634e+07	1.89402e+07	9.95845e+06	6.06856e+06	1.2228e+07	1.81768e+07	1.4733e+07	2.60172e+07	1.53502e+07	1.12228e+07	1.50194e+07	4.54084e+06	1.23051e+07	2.04133e+07	1.16917e+07	2.58766e+07	1.68397e+07	1.21003e+07	1.13763
MEDN1719	C14H31O3P	Tetradecyl phosphonic acid	十四烷基膦酸	Organic acid and Its derivatives	有机酸及其衍生物	Organic acid and Its derivatives	有机酸及其衍生物	4671-75-4	2	29330.2	36036.7	30832.3	31417.4	31059.9	31032.9	31204.4	32709.4	35006.9	28155.4	29212.1	30926.4	33263.9	33608.8	31885.4	28463.7	31381.1	31904	33700.1	35644.6	35265	38790.2	36065.6	33617.5	33218.6	32693.6	35138.1	22308.6	10119.3	11428.1	8740.55	20568.1	25927.3	19813.8	24019.3	22240.4	24993.5	25484.8	24176	2.39898
MEDP2436	C8H18O5	Tetraethylene-glycol	三缩四乙二醇	Alcohol and amines	醇、胺类	Alcohols	醇类	112-60-7	2	77727.8	73683.1	74209.7	67205.6	91627.6	76971.8	69261.7	98967.1	91768	82493.4	98929.6	73684.3	53064.7	87808.4	80787.4	93565.6	71994.5	81531.4	72655.7	78883.4	69445.7	86515.1	83609.4	130430	85551.6	59271.2	77120.6	336730	287038	374323	60688.8	74328.6	69952.5	81539	247637	245360	402270	294018	264549	2.14135
MEDN0430	C12H19N4O10P3S	Thiamine Triphosphate	硫胺三磷酸	CoEnzyme and vitamins	辅酶和维生素	CoEnzyme and vitamins	辅酶和维生素	3475-65-8	2	5832.8	5437.59	6039.49	5419.51	5617.88	4544.42	4917.87	4953.12	4198.87	4368.16	4445.36	4796.59	4718.43	4400.83	4744.93	4027.91	5252	3816.41	4842.62	4183.03	4597.26	4404.51	4284.9	4108.37	4293.49	4277.54	4861.12	5812.26	5938.66	6437.7	6257.01	5217.38	5252.96	5708.76	5421.37	5645.84	6188.76	5476.36	5431.56	2.06574
MEDN1589	C12H20O4	Traumatic acid	愈伤酸	Organic acid and Its derivatives	有机酸及其衍生物	Organic acid and Its derivatives	有机酸及其衍生物	6402-36-4	1	908239	236647	2.76753e+06	421993	273100	643264	360831	1.02634e+06	291583	828690	409976	212537	945874	230356	301056	192735	384094	211461	370619	658769	1.20378e+06	1.2369e+06	398682	546911	375592	119902	284057	236920	249564	147468	115043	80130.7	130826	164182	777423	975445	110143	174488	138998	1.45236
MEDP0251	C7H7NO2	Trigonelline	葫芦巴碱	CoEnzyme and vitamins	辅酶和维生素	CoEnzyme and vitamins	辅酶和维生素	535-83-1	2	257341	135381	120760	226900	115846	212208	219242	82707.6	136607	124597	126691	82108.4	78912.9	60724.5	66454.4	245446	79722.8	69396.9	64913.2	362672	460041	249441	352348	161987	226861	111536	540959	376441	122105	105732	188894	219287	111125	719494	662453	715759	1.2427e+06	728613	822543	1.48917
MEDN0823	C16H19N3O5	Trp-Glu	色氨酰-谷氨酸	Amino acid and Its metabolites	氨基酸及其代谢物	Small Peptide	小肽	36099-95-3	2	14004.3	18584.1	19349.6	20483.6	25914.2	23675.6	15132.7	20789.3	54270.4	13940.6	23814	22097.5	40932	36132.8	15535.7	42248	7667.71	19471.7	31413.6	19053.4	8833.74	22395.7	32053.3	31716.2	7344.7	13652.1	42629	44493.8	81562.5	46726.6	22400	48531.4	25128.8	44036.3	32354.1	25084.3	103993	79284.5	31790	1.73151
MEDN2007	C13H15N3O3	Trp-Gly	色氨酸-甘氨酸	Amino acid and Its metabolites	氨基酸及其代谢物	Small Peptide	小肽	7360-09-0	2	56975.1	56431.6	70200.7	71797.9	44062.1	63373.1	46909.7	71787.5	51177.8	40747.1	68315.4	60701.1	90579.8	42487.7	68949.8	49919.9	65495.7	59459.6	56508	75215.5	52599.1	51970.9	69296.2	69883.4	51294.6	47913.3	57580.5	29170.8	60741	46042.8	43130.3	38463.9	34636.4	44200.3	31805.5	37011.7	57526.3	33727	37357.8	2.10495
MEDP2575	C12H16N2O4	Tyr-Ala	L-酪氨酸-L-丙氨酸	Amino acid and Its metabolites	氨基酸及其代谢物	Small Peptide	小肽	730-08-5	2	57399	70939.5	95315.7	54444.9	78704.2	101982	80903.4	76489.2	50545.8	100860	122367	96426.5	111553	125634	145109	115289	73142.4	154881	71734.1	129960	101248	139658	129927	125629	119123	93144.6	80136.2	98925.8	69561.3	88625.3	14950.1	91991.7	74720.8	61287.6	81896	68720.4	98544.7	66503.3	105931	1.14393
MEDN0554	C8H10O2	Tyrosol	2-（4-羟基苯基）乙醇	Benzene and substituted derivatives	苯及其衍生物	Benzene and substituted derivatives	苯及其衍生物	501-94-0	2	672343	507013	948887	527141	794446	745636	759077	808399	660870	881106	388668	726217	666488	431418	678953	520880	625416	454922	670557	320166	700443	833051	657859	641913	618188	662837	738855	880214	944259	603185	2.83264e+06	3.57927e+06	2.01658e+06	2.59959e+06	539604	476545	915000	997284	951892	1.74196
MEDP0178	C4H4N2O2	Uracil	尿嘧啶	Nucleotide and Its metabolites	核苷酸及其代谢物	Nucleotide and Its metabolites	核苷酸及其代谢物	66-22-8	1	588039	752993	568466	1.05063e+06	702224	618099	793749	685539	928481	638298	848749	421822	508436	607631	669587	632942	645281	689050	600329	626652	825180	721389	895204	574568	500541	837287	1.01618e+06	1.26019e+06	804415	780369	847557	1.2099e+06	1.3988e+06	892744	443480	656111	1.21572e+06	1.30893e+06	1.03197e+06	1.46113
MEDN1591	C5H4N2O4	Uracil 5-carboxylic acid	尿嘧啶5-羧酸	Nucleotide and Its metabolites	核苷酸及其代谢物	Nucleotide and Its metabolites	核苷酸及其代谢物	23945-44-0	2	7.15352e+06	7.39553e+06	7.71492e+06	7.69852e+06	7.64965e+06	7.46357e+06	7.51134e+06	7.82344e+06	7.80373e+06	6.3653e+06	8.09412e+06	6.74919e+06	7.76815e+06	7.35358e+06	7.5028e+06	7.12279e+06	8.13204e+06	7.73945e+06	8.04043e+06	8.2444e+06	7.49003e+06	7.65057e+06	8.58151e+06	8.09173e+06	6.39624e+06	7.35492e+06	7.38228e+06	61448.5	24460.4	20553.6	4214.26	10866.7	1839	14179.4	92528.7	79899	33897.8	10632.4	54825.8	3.01808
MEDP0333	C5H4N4O3	Uric acid	尿酸	Organic acid and Its derivatives	有机酸及其衍生物	Organic acid and Its derivatives	有机酸及其衍生物	69-93-2	1	3.45088e+07	3.67617e+07	4.23399e+07	1.38463e+07	3.39383e+07	3.27093e+07	2.30061e+07	3.60061e+07	5.38165e+07	2.40398e+07	3.54184e+07	3.49034e+07	2.12301e+07	1.97787e+07	1.49471e+07	1.88866e+07	2.77765e+07	6.06499e+06	1.60577e+07	2.26002e+07	5.29944e+06	2.67588e+07	9.25197e+06	8.93607e+06	1.24503e+07	1.25924e+07	5.38311e+06	4.09185e+07	5.90293e+07	3.70141e+07	6.05659e+07	3.0824e+07	1.6546e+07	3.35138e+07	2.63921e+07	4.17509e+07	6.50653e+07	4.33433e+07	4.5091e+07	1.62782
MEDN1678	C15H22N2O18P2	Uridine 5′-diphosphoglucuronic acid	尿苷5'-二磷酸葡萄糖醛酸	Nucleotide and Its metabolites	核苷酸及其代谢物	Nucleotide and Its metabolites	核苷酸及其代谢物	2616-64-0	1	13954.3	7.39553e+06	3113.19	11210.5	7.64965e+06	7.46357e+06	7.51134e+06	11515.8	11594.1	8123.54	5169.57	8324.6	7.76815e+06	15259.1	7.5028e+06	13286.9	8.13204e+06	13615.1	6056.94	8.2444e+06	14809.5	7.65057e+06	8.58151e+06	8.09173e+06	6.39624e+06	16707.9	5379.37	7.12881e+06	7.28356e+06	6.82707e+06	7.92953e+06	7.04569e+06	7.25698e+06	7.34099e+06	6.74967e+06	6.33516e+06	8.29845e+06	7.87009e+06	7.08356e+06	1.65205
MEDN1548	C8H16N2O3	Val-Ala	L-缬氨酸-L-丙氨酸	Amino acid and Its metabolites	氨基酸及其代谢物	Small Peptide	小肽	27493-61-4	2	9.32337e+06	4.35987e+06	2.0083e+07	5.78334e+06	3.49736e+06	3.79606e+06	5.7332e+06	4.2943e+06	3.79557e+06	8.01626e+06	5.29694e+06	3.2987e+06	1.33797e+07	4.68858e+06	2.81325e+06	4.12746e+06	2.91348e+06	4.87014e+06	6.51567e+06	8.74697e+06	1.3424e+07	1.41471e+07	4.51441e+06	6.08423e+06	3.83253e+06	2.45246e+06	4.68159e+06	3.14892e+06	2.36311e+06	3.9432e+06	2.49468e+06	2.62733e+06	4.08892e+06	3.39009e+06	3.24195e+06	4.78944e+06	2.42044e+06	3.84441e+06	3.74036e+06	1.51208
MEDN0536	C18H22O5S	estrone 3-sulfate	雌酮3-硫酸盐	Hormones and hormone related compounds	激素及激素相关物质	Hormones and hormone related compounds	激素及激素相关物质	481-97-0	2	1.49173e+06	42357.5	2.17934e+06	3.59854e+06	127745	3.97597e+06	276411	107064	15491.5	196888	397661	252165	4.53191e+06	332962	1.62291e+06	127473	1.16635e+06	47106.7	1.06278e+06	1.65801e+06	876109	1.86249e+06	13153.9	134152	136861	99662.1	1.90038e+06	34101.2	88447.2	112929	42282.5	48514.3	291511	2644.66	289225	66963.3	328644	155624	676249	1.25918
MEDP2805	C14H18N2O5	gamma-Glu-Phe	gamma-谷氨酰苯丙氨酸	Amino acid and Its metabolites	氨基酸及其代谢物	Small Peptide	小肽	7432-24-8	2	2.37991e+06	1.93206e+06	2.06909e+06	1.80868e+06	1.1749e+06	1.31045e+06	1.3242e+06	1.44195e+06	1.91572e+06	1.35383e+06	1.98528e+06	1.68029e+06	2.65793e+06	1.2518e+06	1.53778e+06	1.64865e+06	1.35474e+06	1.36579e+06	1.60207e+06	2.09506e+06	1.97316e+06	1.92904e+06	2.2662e+06	2.00553e+06	2.20491e+06	1.55103e+06	1.85348e+06	1.46888e+06	1.87608e+06	1.74524e+06	1.87499e+06	1.35439e+06	1.19225e+06	1.18079e+06	1.42679e+06	1.33051e+06	1.55404e+06	1.35451e+06	1.01617e+06	1.27322
[truncated: 5 more columns]
