# Supplementary material for: Multi-omics analysis of hepatic outcomes in T2DM-MAFLD patients treated with semaglutide: a single-centre, longitudinal, data-driven study
Source: Front Endocrinol (Lausanne). 2025 Oct 1;16:1650729. doi: 10.3389/fendo.2025.1650729 (PMC12521249; doi:10.3389/fendo.2025.1650729)
Supplement: Supplementary Table 4 — Differentially expressed proteins between PT and HC groups. [file Table4.xlsx]

## Sheet: ZLQ_vs_ZC_DEPs_annotation
Accession	Description	Gene	ZLQ01	ZLQ02	ZLQ03	ZLQ04	ZLQ05	ZLQ06	ZLQ07	ZLQ08	ZLQ09	ZLQ10	ZLQ11	ZLQ12	ZC01	ZC02	ZC03	ZC04	ZC05	ZC06	ZC07	ZC08	ZC09	ZC10	ZC11	ZC12	FC	P-value	FDR	Regulation	Biological process	Cellular component	Molecular function	KOG	K	KEGG_Pathways	IPRs	Subcellular_localization	signalP
A0A024R6I7	Alpha-1-antitrypsin OS=Homo sapiens OX=9606 GN=SERPINA1 PE=1 SV=1	SERPINA1	0	5333.79	0	0	0	0	1922.55	0	0	0	0	0	0	0	0	0	0	0	0	0	0	0	0	0	inf	0	0	up	--	GO:0005615 extracellular space	GO:0004867 serine-type endopeptidase inhibitor activity	V: Defense mechanisms	K03984	ko04610: Complement and coagulation cascades	IPR000215: Serpin family;IPR023796: Serpin domain;IPR042185: Serpin superfamily, domain 2;IPR036186: Serpin superfamily;IPR042178: Serpin superfamily, domain 1;IPR023795: Serpin, conserved site	Extracell	CS pos: 24-25. SLA-ED. Pr: 0.9321
A0A075B6K6	Immunoglobulin lambda variable 4-3 OS=Homo sapiens OX=9606 GN=IGLV4-3 PE=3 SV=1	IGLV4-3	0	805.946	10678.7	0	10372.1	4538.18	2225.28	12333.9	2333.14	467.067	5581.83	0	0	0	0	0	0	0	0	0	0	0	0	0	inf	0	0	up	GO:0002250 adaptive immune response;GO:0006955 immune response	GO:0005615 extracellular space;GO:0005886 plasma membrane;GO:0019814 immunoglobulin complex	--	--	K06553	--	IPR013106: Immunoglobulin V-set domain;IPR007110: Immunoglobulin-like domain;IPR003599: Immunoglobulin subtype;IPR013783: Immunoglobulin-like fold;IPR036179: Immunoglobulin-like domain superfamily	Extracell	CS pos: 19-20. LCA-LP. Pr: 0.2994
A0A087WWT1	Succinate dehydrogenase [ubiquinone] iron-sulfur subunit, mitochondrial (Fragment) OS=Homo sapiens OX=9606 GN=SDHB PE=1 SV=1	SDHB	0	25861.2	0	6669.14	0	0	7301.04	0	0	0	0	6498.5	0	0	0	0	0	0	0	0	0	0	0	0	inf	0	0	up	GO:0006099 tricarboxylic acid cycle	GO:0005743 mitochondrial inner membrane	GO:0008177 succinate dehydrogenase (ubiquinone) activity;GO:0009055 electron transfer activity;GO:0046872 metal ion binding;GO:0051537 2 iron, 2 sulfur cluster binding;GO:0051538 3 iron, 4 sulfur cluster binding;GO:0051539 4 iron, 4 sulfur cluster binding	C: Energy production and conversion	K00235	ko00020: Citrate cycle (TCA cycle);ko00190: Oxidative phosphorylation;ko01100: Metabolic pathways;ko01200: Carbon metabolism;ko04714: Thermogenesis;ko04932: Non-alcoholic fatty liver disease;ko05010: Alzheimer disease;ko05012: Parkinson disease;ko05014: Amyotrophic lateral sclerosis;ko05016: Huntington disease;ko05020: Prion disease;ko05022: Pathways of neurodegeneration - multiple diseases;ko052…	IPR001041: 2Fe-2S ferredoxin-type iron-sulfur binding domain;IPR004489: Succinate dehydrogenase/fumarate reductase iron-sulphur protein;IPR025192: Succinate dehydogenase/fumarate reductase N-terminal;IPR017900: 4Fe-4S ferredoxin, iron-sulphur binding, conserved site;IPR006058: 2Fe-2S ferredoxin, iron-sulphur binding site;IPR017896: 4Fe-4S ferredoxin-type, iron-sulphur binding domain;IPR036010: 2F…	Mitochondrion	--
A0A0A0MS14	Immunoglobulin heavy variable 1-45 OS=Homo sapiens OX=9606 GN=IGHV1-45 PE=3 SV=1	IGHV1-45	1811.22	2935.08	4333.64	0	0	2343.92	0	3840.28	7412.72	4176.76	1773.29	0	5211.49	3225.57	5110.46	8286.12	6808.92	2809.84	5335.15	5135.52	15996.5	7149.84	6420.5	2826.07	0.577808	0.029248	0.999729	down	GO:0006910 phagocytosis, recognition;GO:0006911 phagocytosis, engulfment;GO:0006958 complement activation, classical pathway;GO:0042742 defense response to bacterium;GO:0045087 innate immune response;GO:0050853 B cell receptor signaling pathway;GO:0050871 positive regulation of B cell activation	GO:0009897 external side of plasma membrane;GO:0042571 immunoglobulin complex, circulating	GO:0003823 antigen binding;GO:0034987 immunoglobulin receptor binding	--	K06856	ko04020: Calcium signaling pathway;ko04064: NF-kappa B signaling pathway;ko04072: Phospholipase D signaling pathway;ko04145: Phagosome;ko04151: PI3K-Akt signaling pathway;ko04613: Neutrophil extracellular trap formation;ko04640: Hematopoietic cell lineage;ko04650: Natural killer cell mediated cytotoxicity;ko04662: B cell receptor signaling pathway;ko04664: Fc epsilon RI signaling pathway;ko04666:…	IPR007110: Immunoglobulin-like domain;IPR036179: Immunoglobulin-like domain superfamily;IPR013106: Immunoglobulin V-set domain;IPR013783: Immunoglobulin-like fold	Extracell	CS pos: 19-20. AYS-QM. Pr: 0.5021
A0A0A0MSV6	Complement C1q B chain (Fragment) OS=Homo sapiens OX=9606 GN=C1QB PE=1 SV=6	C1QB	318.262	617.379	0	0	502.638	0	0	0	0	328.228	668.564	603.574	0	0	0	0	0	0	0	0	0	0	0	0	inf	0	0	up	GO:0006958 complement activation, classical pathway	GO:0005576 extracellular region	--	--	K03987	ko04610: Complement and coagulation cascades;ko04936: Alcoholic liver disease;ko05020: Prion disease;ko05133: Pertussis;ko05142: Chagas disease;ko05150: Staphylococcus aureus infection;ko05171: Coronavirus disease - COVID-19;ko05322: Systemic lupus erythematosus	IPR008983: Tumour necrosis factor-like domain superfamily;IPR008160: Collagen triple helix repeat;IPR001073: C1q domain	Extracell	CS pos: 25-26. SQA-QL. Pr: 0.9584
A0A0B4J1X8	Immunoglobulin heavy variable 3-43 OS=Homo sapiens OX=9606 GN=IGHV3-43 PE=3 SV=1	IGHV3-43	0	0	0	0	0	0	0	0	0	0	0	0	3076.84	4993.37	5576.78	23603.3	7581.76	17773.3	26311.1	46835.3	23472.5	20175.6	17884.1	3343.3	0	0	0	down	GO:0006910 phagocytosis, recognition;GO:0006911 phagocytosis, engulfment;GO:0006958 complement activation, classical pathway;GO:0042742 defense response to bacterium;GO:0045087 innate immune response;GO:0050853 B cell receptor signaling pathway;GO:0050871 positive regulation of B cell activation	GO:0009897 external side of plasma membrane;GO:0042571 immunoglobulin complex, circulating	GO:0003823 antigen binding;GO:0034987 immunoglobulin receptor binding	--	K06856	ko04020: Calcium signaling pathway;ko04064: NF-kappa B signaling pathway;ko04072: Phospholipase D signaling pathway;ko04145: Phagosome;ko04151: PI3K-Akt signaling pathway;ko04613: Neutrophil extracellular trap formation;ko04640: Hematopoietic cell lineage;ko04650: Natural killer cell mediated cytotoxicity;ko04662: B cell receptor signaling pathway;ko04664: Fc epsilon RI signaling pathway;ko04666:…	IPR013106: Immunoglobulin V-set domain;IPR007110: Immunoglobulin-like domain;IPR036179: Immunoglobulin-like domain superfamily;IPR013783: Immunoglobulin-like fold	Extracell	CS pos: 19-20. VQC-EV. Pr: 0.9740
A0A0C4DH55	Immunoglobulin kappa variable 3D-7 OS=Homo sapiens OX=9606 GN=IGKV3D-7 PE=3 SV=5	IGKV3D-7	0	0	0	0	0	0	0	0	0	0	0	0	0	0	0	4194.16	639.072	0	0	0	0	0	0	0	0	0	0	down	GO:0002250 adaptive immune response;GO:0006955 immune response	GO:0005615 extracellular space;GO:0005886 plasma membrane;GO:0019814 immunoglobulin complex	--	--	K06553	--	IPR036179: Immunoglobulin-like domain superfamily;IPR003599: Immunoglobulin subtype;IPR013106: Immunoglobulin V-set domain;IPR013783: Immunoglobulin-like fold;IPR007110: Immunoglobulin-like domain	Extracell	CS pos: 23-24. TTG-EI. Pr: 0.9342
A0A1W2PRA4	Paired box 6 (Fragment) OS=Homo sapiens OX=9606 GN=PAX6 PE=1 SV=1	PAX6	0	0	0	0	0	0	0	0	0	0	0	0	3759.78	0	0	0	0	0	0	2165.91	0	0	0	0	0	0	0	down	GO:0048856 anatomical structure development	GO:0005634 nucleus	GO:0000981 DNA-binding transcription factor activity, RNA polymerase II-specific;GO:0003677 DNA binding	K: Transcription	K08031	ko04550: Signaling pathways regulating pluripotency of stem cells;ko04950: Maturity onset diabetes of the young	IPR001523: Paired domain;IPR001356: Homeobox domain;IPR036388: Winged helix-like DNA-binding domain superfamily;IPR017970: Homeobox, conserved site;IPR009057: Homeobox-like domain superfamily;IPR043565: PAX family	Nucleus	--
A0A3B3IRV3	Malignant T-cell-amplified sequence 2 OS=Homo sapiens OX=9606 GN=MCTS2 PE=3 SV=1	MCTS2	0	3420.49	1967.18	0	3033.9	0	4147.61	3151.23	3147.85	2305.69	0	2658.5	0	0	0	0	0	0	0	0	0	0	0	0	inf	0	0	up	GO:0001731 formation of translation preinitiation complex	GO:0005737 cytoplasm	GO:0003723 RNA binding	J: Translation, ribosomal structure and biogenesis	K07575	--	IPR015947: PUA-like superfamily;IPR002478: PUA domain;IPR016437: MCT-1/Tma20;IPR004521: Uncharacterised domain CHP00451;IPR041366: Pre-PUA domain	Cytoplasm	--
A0A3B3ISI4	Myelin transcription factor 1 like (Fragment) OS=Homo sapiens OX=9606 GN=MYT1L PE=1 SV=2	MYT1L	8959.78	4040.53	7480.91	3173.17	6622.66	4601.3	5815.8	8417.74	4020.51	6775.77	7205.51	0	0	0	0	0	0	0	0	0	0	0	0	0	inf	0	0	up	GO:0006355 regulation of transcription, DNA-templated	GO:0005634 nucleus	GO:0003677 DNA binding;GO:0008270 zinc ion binding	K: Transcription	K23193	--	IPR002515: Zinc finger, C2H2C-type;IPR036060: Zinc finger, C2H2C-type superfamily;IPR013681: Myelin transcription factor 1	Nucleus	--
A0A3B3ISR2	Complement C1r OS=Homo sapiens OX=9606 GN=C1R PE=1 SV=1	C1R	6222.9	3324.71	4188.07	0	3081.57	3043.42	3236.41	4128.4	3447.51	0	1656.13	1991.53	0	0	0	0	0	0	0	0	0	0	0	0	inf	0	0	up	GO:0006508 proteolysis;GO:0006958 complement activation, classical pathway;GO:0045087 innate immune response	--	GO:0004252 serine-type endopeptidase activity;GO:0005509 calcium ion binding	E: Amino acid transport and metabolism	K01330	ko04145: Phagosome;ko04610: Complement and coagulation cascades;ko05133: Pertussis;ko05150: Staphylococcus aureus infection;ko05171: Coronavirus disease - COVID-19;ko05322: Systemic lupus erythematosus	IPR000436: Sushi/SCR/CCP domain;IPR043504: Peptidase S1, PA clan, chymotrypsin-like fold;IPR000859: CUB domain;IPR009003: Peptidase S1, PA clan;IPR035914: Spermadhesin, CUB domain superfamily;IPR001254: Serine proteases, trypsin domain;IPR033116: Serine proteases, trypsin family, serine active site;IPR035976: Sushi/SCR/CCP superfamily;IPR000742: EGF-like domain;IPR001881: EGF-like calcium-binding…	Extracell	CS pos: 17-18. AGG-SI. Pr: 0.4623
A0A994J439	Inter-alpha-trypsin inhibitor heavy chain 3 OS=Homo sapiens OX=9606 GN=ITIH3 PE=4 SV=1	ITIH3	0	0	0	0	0	0	0	0	0	0	0	0	0	143.806	0	126.586	0	0	0	0	0	0	0	0	0	0	0	down	GO:0030212 hyaluronan metabolic process	GO:0005576 extracellular region;GO:0031089 platelet dense granule lumen;GO:0070062 extracellular exosome	GO:0004866 endopeptidase inhibitor activity;GO:0004867 serine-type endopeptidase inhibitor activity	--	K24513	--	IPR002035: von Willebrand factor, type A;IPR013694: VIT domain;IPR036465: von Willebrand factor A-like domain superfamily;IPR010600: Inter-alpha-trypsin inhibitor heavy chain, C-terminal	Endoplasmic reticulum	CS pos: 21-22. ASG-FP. Pr: 0.6126
A2RRP1	NBAS subunit of NRZ tethering complex OS=Homo sapiens OX=9606 GN=NBAS PE=1 SV=2	NBAS	0	0	0	0	0	0	0	0	0	0	0	0	38736.6	0	21274.2	0	0	0	0	0	0	34278.2	0	13574.9	0	0	0	down	GO:0000956 nuclear-transcribed mRNA catabolic process;GO:0006890 retrograde vesicle-mediated transport, Golgi to endoplasmic reticulum;GO:0015031 protein transport;GO:2000623 negative regulation of nuclear-transcribed mRNA catabolic process, nonsense-mediated decay	GO:0005783 endoplasmic reticulum;GO:0005789 endoplasmic reticulum membrane;GO:0005829 cytosol;GO:0016020 membrane;GO:0070939 Dsl1/NZR complex	GO:0000149 SNARE binding	S: Function unknown	K20473	--	IPR015943: WD40/YVTN repeat-like-containing domain superfamily;IPR011044: Quinoprotein amine dehydrogenase, beta chain-like;IPR029145: Neuroblastoma-amplified sequence, N-terminal;IPR013244: Sec39 domain	Nucleus	--
A4D1P6	WD repeat-containing protein 91 OS=Homo sapiens OX=9606 GN=WDR91 PE=1 SV=2	WDR91	0	0	0	0	675.784	679.858	883.793	0	0	0	0	715.084	0	0	0	0	0	0	0	0	0	0	0	0	inf	0	0	up	GO:0042176 regulation of protein catabolic process;GO:0043551 regulation of phosphatidylinositol 3-kinase activity;GO:0045022 early endosome to late endosome transport	GO:0005829 cytosol;GO:0031313 extrinsic component of endosome membrane;GO:0031901 early endosome membrane;GO:0031902 late endosome membrane	GO:0035014 phosphatidylinositol 3-kinase regulator activity	S: Function unknown	K24760	--	IPR001680: WD40 repeat;IPR015943: WD40/YVTN repeat-like-containing domain superfamily;IPR039724: WD repeat-containing protein 91;IPR036322: WD40-repeat-containing domain superfamily	Nucleus	--
C9JMQ7	Solute carrier family 12 member 9 (Fragment) OS=Homo sapiens OX=9606 GN=SLC12A9 PE=1 SV=8	SLC12A9	0	723.628	0	0	0	0	0	0	0	468.169	0	0	0	0	0	0	0	0	0	0	0	0	0	0	inf	0	0	up	--	GO:0016021 integral component of membrane	GO:0015377 cation:chloride symporter activity	E: Amino acid transport and metabolism	K14429	--	IPR004841: Amino acid permease/ SLC12A domain;IPR004842: SLC12A transporter family	Plasma membrane	--
F5H205	Peroxisomal biogenesis factor 5 (Fragment) OS=Homo sapiens OX=9606 GN=PEX5 PE=1 SV=1	PEX5	0	0	0	0	0	0	0	0	0	0	0	0	2730.93	0	3910.86	0	0	5184.62	0	0	4849.38	3575.63	0	3679.91	0	0	0	down	--	--	--	R: General function prediction only	K13342	ko04146: Peroxisome	IPR024111: PEX5/PEX5L	Cytoplasm	--
G3V450	Ectonucleoside triphosphate diphosphohydrolase 5 (inactive) (Fragment) OS=Homo sapiens OX=9606 GN=ENTPD5 PE=1 SV=1	ENTPD5	5783.92	3578.48	6989.57	2661.15	5221.19	5488.75	6582.49	5943.26	7263.74	3525.65	0	0	0	0	0	0	0	0	0	0	0	0	0	0	inf	0	0	up	--	--	GO:0005524 ATP binding;GO:0016787 hydrolase activity	F: Nucleotide transport and metabolism	K01511	ko00230: Purine metabolism;ko00240: Pyrimidine metabolism;ko01100: Metabolic pathways;ko01232: Nucleotide metabolism	IPR000407: Nucleoside phosphatase GDA1/CD39	Extracell	CS pos: 20-21. CSA-VS. Pr: 0.5351
O00154	Cytosolic acyl coenzyme A thioester hydrolase OS=Homo sapiens OX=9606 GN=ACOT7 PE=1 SV=3	ACOT7	0	0	388.123	0	398.645	0	0	0	0	480.838	0	749.903	0	0	0	0	0	0	0	0	0	0	0	0	inf	0	0	up	GO:0006631 fatty acid metabolic process;GO:0006637 acyl-CoA metabolic process;GO:0015937 coenzyme A biosynthetic process;GO:0036114 medium-chain fatty-acyl-CoA catabolic process;GO:0036116 long-chain fatty-acyl-CoA catabolic process;GO:0051792 medium-chain fatty acid biosynthetic process;GO:1900535 palmitic acid biosynthetic process	GO:0005654 nucleoplasm;GO:0005739 mitochondrion;GO:0005829 cytosol;GO:0070062 extracellular exosome	GO:0000062 fatty-acyl-CoA binding;GO:0016290 palmitoyl-CoA hydrolase activity;GO:0036042 long-chain fatty acyl-CoA binding;GO:0042803 protein homodimerization activity;GO:0047617 acyl-CoA hydrolase activity;GO:0052689 carboxylic ester hydrolase activity;GO:0102991 myristoyl-CoA hydrolase activity	I: Lipid transport and metabolism	K17360	ko00062: Fatty acid elongation;ko01040: Biosynthesis of unsaturated fatty acids	IPR033120: Hotdog acyl-CoA thioesterase (ACOT)-type domain;IPR006683: Thioesterase domain;IPR029069: HotDog domain superfamily;IPR040170: Cytosolic acyl coenzyme A thioester hydrolase	Mitochondrion	--
O00267	Transcription elongation factor SPT5 OS=Homo sapiens OX=9606 GN=SUPT5H PE=1 SV=1	SUPT5H	0	0	0	0	0	0	173.681	0	0	486.371	0	0	0	0	0	0	0	0	0	0	0	0	0	0	inf	0	0	up	GO:0000122 negative regulation of transcription by RNA polymerase II;GO:0006355 regulation of transcription, DNA-templated;GO:0006357 regulation of transcription by RNA polymerase II;GO:0006368 transcription elongation from RNA polymerase II promoter;GO:0016239 positive regulation of macroautophagy;GO:0032785 negative regulation of DNA-templated transcription, elongation;GO:0032786 positive regul…	GO:0005634 nucleus;GO:0005654 nucleoplasm;GO:0032044 DSIF complex	GO:0003682 chromatin binding;GO:0003723 RNA binding;GO:0003729 mRNA binding;GO:0019899 enzyme binding;GO:0046982 protein heterodimerization activity	K: Transcription	K15172	ko03250: Viral life cycle - HIV-1	IPR039659: Transcription elongation factor SPT5;IPR036735: NusG, N-terminal domain superfamily;IPR014722: Ribosomal protein L2, domain 2;IPR041978: Spt5, KOW domain repeat 5;IPR041973: Spt5, KOW domain repeat 1;IPR006645: NusG, N-terminal;IPR041977: Spt5, KOW domain repeat 4;IPR041980: Spt5, KOW domain repeat 6;IPR022581: Spt5 transcription elongation factor, N-terminal;IPR024945: Spt5 C-terminal…	Nucleus	--
O00585	C-C motif chemokine 21 OS=Homo sapiens OX=9606 GN=CCL21 PE=1 SV=1	CCL21	0	555.771	494.09	0	690.163	582.004	0	0	0	808.078	485.3	374.261	0	0	0	0	0	0	0	0	0	0	0	0	inf	0	0	up	GO:0001768 establishment of T cell polarity;GO:0001771 immunological synapse formation;GO:0001954 positive regulation of cell-matrix adhesion;GO:0002407 dendritic cell chemotaxis;GO:0002548 monocyte chemotaxis;GO:0002606 positive regulation of dendritic cell antigen processing and presentation;GO:0006954 inflammatory response;GO:0006955 immune response;GO:0007186 G protein-coupled receptor signal…	GO:0005576 extracellular region;GO:0005615 extracellular space	GO:0008009 chemokine activity;GO:0031732 CCR7 chemokine receptor binding;GO:0042379 chemokine receptor binding;GO:0048020 CCR chemokine receptor binding	--	K16062	ko04060: Cytokine-cytokine receptor interaction;ko04061: Viral protein interaction with cytokine and cytokine receptor;ko04062: Chemokine signaling pathway;ko04064: NF-kappa B signaling pathway	IPR001811: Chemokine interleukin-8-like domain;IPR036048: Chemokine interleukin-8-like superfamily;IPR039809: Chemokine beta/gamma/delta;IPR034133: Chemokine CC, DCCL motif-cointaining domain	Extracell	CS pos: 23-24. TQG-SD. Pr: 0.9570
O14618	Copper chaperone for superoxide dismutase OS=Homo sapiens OX=9606 GN=CCS PE=1 SV=1	CCS	0	1046.74	593.654	0	1951.63	2162.29	1297.65	1264.8	803.108	886.25	1138.03	2622.67	0	0	0	0	0	0	0	0	0	0	0	0	inf	0	0	up	GO:0006801 superoxide metabolic process;GO:0015680 protein maturation by copper ion transfer;GO:0019430 removal of superoxide radicals;GO:0034599 cellular response to oxidative stress;GO:0051353 positive regulation of oxidoreductase activity	GO:0005634 nucleus;GO:0005737 cytoplasm;GO:0005829 cytosol	GO:0005507 copper ion binding;GO:0015035 protein-disulfide reductase activity;GO:0045296 cadherin binding	P: Inorganic ion transport and metabolism	K04569	ko05014: Amyotrophic lateral sclerosis;ko05022: Pathways of neurodegeneration - multiple diseases	IPR001424: Superoxide dismutase, copper/zinc binding domain;IPR006121: Heavy metal-associated domain, HMA;IPR018152: Superoxide dismutase, copper/zinc, binding site;IPR036423: Superoxide dismutase-like, copper/zinc binding domain superfamily;IPR024134: Superoxide dismutase (Cu/Zn) / superoxide dismutase copper chaperone;IPR036163: Heavy metal-associated domain superfamily	Extracell	--
O14917	Protocadherin-17 OS=Homo sapiens OX=9606 GN=PCDH17 PE=1 SV=2	PCDH17	1147.66	707.927	678.922	755.692	565.42	488.799	960.708	838.963	1021.53	716.01	991.813	538.141	0	0	0	0	0	0	0	0	0	0	0	0	inf	0	0	up	GO:0007155 cell adhesion;GO:0007156 homophilic cell adhesion via plasma membrane adhesion molecules;GO:0030534 adult behavior;GO:0050805 negative regulation of synaptic transmission;GO:0099560 synaptic membrane adhesion;GO:1904071 presynaptic active zone assembly;GO:2000807 regulation of synaptic vesicle clustering	GO:0005887 integral component of plasma membrane;GO:0098978 glutamatergic synapse;GO:0098982 GABA-ergic synapse;GO:0099055 integral component of postsynaptic membrane;GO:0099056 integral component of presynaptic membrane	GO:0005509 calcium ion binding	S: Function unknown	K16499	--	IPR002126: Cadherin-like;IPR015919: Cadherin-like superfamily;IPR020894: Cadherin conserved site;IPR013164: Cadherin, N-terminal	Plasma membrane	CS pos: 17-18. ALT-LK. Pr: 0.7211
O14979	Heterogeneous nuclear ribonucleoprotein D-like OS=Homo sapiens OX=9606 GN=HNRNPDL PE=1 SV=3	HNRNPDL	0	0	0	0	0	0	2868.11	759.017	0	1185.58	0	430.785	0	0	0	0	0	0	0	0	0	0	0	0	inf	0	0	up	--	GO:0005654 nucleoplasm;GO:0005737 cytoplasm	GO:0003677 DNA binding;GO:0003723 RNA binding	R: General function prediction only	K13044	--	IPR000504: RNA recognition motif domain;IPR035979: RNA-binding domain superfamily;IPR012677: Nucleotide-binding alpha-beta plait domain superfamily;IPR034847: hnRNP DL, RNA recognition motif 1	Nucleus	--
O14983	Sarcoplasmic/endoplasmic reticulum calcium ATPase 1 OS=Homo sapiens OX=9606 GN=ATP2A1 PE=1 SV=1	ATP2A1	0	0	0	0	0	0	0	0	0	0	0	0	6931.84	3398.01	3053.96	2277.24	1653.58	0	1342.06	1048.87	0	0	0	0	0	0	0	down	GO:0006816 calcium ion transport;GO:0006874 cellular calcium ion homeostasis;GO:0006942 regulation of striated muscle contraction;GO:0008637 apoptotic mitochondrial changes;GO:0031448 positive regulation of fast-twitch skeletal muscle fiber contraction;GO:0032470 positive regulation of endoplasmic reticulum calcium ion concentration;GO:0032471 negative regulation of endoplasmic reticulum calcium …	GO:0005739 mitochondrion;GO:0005789 endoplasmic reticulum membrane;GO:0005793 endoplasmic reticulum-Golgi intermediate compartment;GO:0016020 membrane;GO:0016021 integral component of membrane;GO:0016529 sarcoplasmic reticulum;GO:0031095 platelet dense tubular network membrane;GO:0031673 H zone;GO:0031674 I band;GO:0033017 sarcoplasmic reticulum membrane;GO:0034704 calcium channel complex;GO:0048…	GO:0005388 P-type calcium transporter activity;GO:0005509 calcium ion binding;GO:0005524 ATP binding;GO:0015662 P-type ion transporter activity;GO:0016887 ATP hydrolysis activity;GO:0030899 calcium-dependent ATPase activity;GO:0042803 protein homodimerization activity	P: Inorganic ion transport and metabolism	K05853	ko04020: Calcium signaling pathway;ko04022: cGMP-PKG signaling pathway;ko04024: cAMP signaling pathway;ko04260: Cardiac muscle contraction;ko04261: Adrenergic signaling in cardiomyocytes;ko04919: Thyroid hormone signaling pathway;ko04972: Pancreatic secretion;ko05010: Alzheimer disease;ko05017: Spinocerebellar ataxia;ko05022: Pathways of neurodegeneration - multiple diseases;ko05410: Hypertrophic…	IPR001757: P-type ATPase;IPR044492: P-type ATPase, haloacid dehalogenase domain;IPR004014: Cation-transporting P-type ATPase, N-terminal;IPR005782: P-type ATPase, subfamily IIA, SERCA-type;IPR008250: P-type ATPase, A domain superfamily;IPR023214: HAD superfamily;IPR023299: P-type ATPase, cytoplasmic domain N;IPR023298: P-type ATPase, transmembrane domain superfamily;IPR018303: P-type ATPase, phos…	Plasma membrane	--
O15173	Membrane-associated progesterone receptor component 2 OS=Homo sapiens OX=9606 GN=PGRMC2 PE=1 SV=1	PGRMC2	0	0	0	0	0	0	2631.37	1486.6	0	3316.23	942.602	755.625	0	0	0	0	0	0	0	0	0	0	0	0	inf	0	0	up	GO:0060612 adipose tissue development	GO:0005635 nuclear envelope;GO:0005783 endoplasmic reticulum;GO:0012505 endomembrane system;GO:0016020 membrane;GO:0016021 integral component of membrane	GO:0003707 nuclear steroid receptor activity;GO:0005496 steroid binding;GO:0015232 heme transmembrane transporter activity;GO:0020037 heme binding	R: General function prediction only	K17278	ko04080: Neuroactive ligand-receptor interaction	IPR036400: Cytochrome b5-like heme/steroid binding domain superfamily;IPR001199: Cytochrome b5-like heme/steroid binding domain	Cytoplasm	--
O15305	Phosphomannomutase 2 OS=Homo sapiens OX=9606 GN=PMM2 PE=1 SV=1	PMM2	0	0	0	0	0	0	1824.04	607.057	0	897.536	0	0	0	0	0	0	0	0	0	0	0	0	0	0	inf	0	0	up	GO:0009298 GDP-mannose biosynthetic process	GO:0005654 nucleoplasm;GO:0005829 cytosol;GO:0043025 neuronal cell body	GO:0004615 phosphomannomutase activity	I: Lipid transport and metabolism	K17497	ko00051: Fructose and mannose metabolism;ko00520: Amino sugar and nucleotide sugar metabolism;ko01100: Metabolic pathways;ko01240: Biosynthesis of cofactors;ko01250: Biosynthesis of nucleotide sugars	IPR005002: Phosphomannomutase;IPR023214: HAD superfamily;IPR036412: HAD-like superfamily;IPR043169: Phosphomannomutase, cap domain;IPR006379: HAD-superfamily hydrolase, subfamily IIB	Cytoplasm	--
O15335	Chondroadherin OS=Homo sapiens OX=9606 GN=CHAD PE=1 SV=2	CHAD	0	0	0	1606	0	0	0	0	0	0	0	0	0	0	0	0	0	0	0	0	0	0	0	0	inf	0	0	up	GO:0060348 bone development;GO:1900155 negative regulation of bone trabecula formation	GO:0005615 extracellular space;GO:0031012 extracellular matrix	--	R: General function prediction only	K06248	ko04151: PI3K-Akt signaling pathway;ko04510: Focal adhesion;ko04512: ECM-receptor interaction;ko05165: Human papillomavirus infection	IPR001611: Leucine-rich repeat;IPR003591: Leucine-rich repeat, typical subtype;IPR000372: Leucine-rich repeat N-terminal domain;IPR000483: Cysteine-rich flanking region, C-terminal;IPR032675: Leucine-rich repeat domain superfamily	Extracell	CS pos: 21-22. ALA-AC. Pr: 0.9151
O15511	Actin-related protein 2/3 complex subunit 5 OS=Homo sapiens OX=9606 GN=ARPC5 PE=1 SV=3	ARPC5	0	0	0	0	0	0	0	0	0	0	0	0	1179.52	1429.08	1517.01	1157.01	980.874	746.851	0	1402.74	1368.92	1263.7	2069.25	0	0	0	0	down	GO:0014909 smooth muscle cell migration;GO:0016477 cell migration;GO:0021769 orbitofrontal cortex development;GO:0030011 maintenance of cell polarity;GO:0030036 actin cytoskeleton organization;GO:0030833 regulation of actin filament polymerization;GO:0034314 Arp2/3 complex-mediated actin nucleation;GO:0051639 actin filament network formation;GO:0061842 microtubule organizing center localization;G…	GO:0005576 extracellular region;GO:0005634 nucleus;GO:0005737 cytoplasm;GO:0005768 endosome;GO:0005829 cytosol;GO:0005885 Arp2/3 protein complex;GO:0005925 focal adhesion;GO:0015629 actin cytoskeleton;GO:0030027 lamellipodium;GO:0030426 growth cone;GO:0034774 secretory granule lumen;GO:0035861 site of double-strand break;GO:0070062 extracellular exosome;GO:1904813 ficolin-1-rich granule lumen	GO:0003779 actin binding;GO:0005200 structural constituent of cytoskeleton	Z: Cytoskeleton	K05754	ko04144: Endocytosis;ko04530: Tight junction;ko04666: Fc gamma R-mediated phagocytosis;ko04810: Regulation of actin cytoskeleton;ko05100: Bacterial invasion of epithelial cells;ko05130: Pathogenic Escherichia coli infection;ko05131: Shigellosis;ko05132: Salmonella infection;ko05135: Yersinia infection	IPR006789: Actin-related protein 2/3 complex subunit 5;IPR036743: Actin-related protein 2/3 complex subunit 5 superfamily	Cytoplasm	--
O43143	ATP-dependent RNA helicase DHX15 OS=Homo sapiens OX=9606 GN=DHX15 PE=1 SV=2	DHX15	0	0	0	0	0	0	0	0	1071.83	2067.79	0	0	0	0	0	0	0	0	0	0	0	0	0	0	inf	0	0	up	GO:0006397 mRNA processing;GO:0008380 RNA splicing;GO:0009636 response to toxic substance;GO:0042742 defense response to bacterium;GO:0043123 positive regulation of I-kappaB kinase/NF-kappaB signaling;GO:0043279 response to alkaloid;GO:0051607 defense response to virus;GO:0140374 antiviral innate immune response	GO:0005634 nucleus;GO:0005654 nucleoplasm;GO:0005681 spliceosomal complex;GO:0005689 U12-type spliceosomal complex;GO:0005730 nucleolus;GO:0016607 nuclear speck	GO:0003723 RNA binding;GO:0003724 RNA helicase activity;GO:0003725 double-stranded RNA binding;GO:0005524 ATP binding;GO:0016887 ATP hydrolysis activity	A: RNA processing and modification	K12820	ko03040: Spliceosome	IPR001650: Helicase, C-terminal;IPR007502: Helicase-associated domain;IPR011545: DEAD/DEAH box helicase domain;IPR044756: DHX15, DEXH-box helicase domain;IPR014001: Helicase superfamily 1/2, ATP-binding domain;IPR011709: DEAD-box helicase, OB fold;IPR027417: P-loop containing nucleoside triphosphate hydrolase;IPR002464: DNA/RNA helicase, ATP-dependent, DEAH-box type, conserved site	Nucleus	--
O43169	Cytochrome b5 type B OS=Homo sapiens OX=9606 GN=CYB5B PE=1 SV=3	CYB5B	0	0	0	0	0	0	546.297	185.842	0	0	0	285.089	0	0	0	0	0	0	0	0	0	0	0	0	inf	0	0	up	GO:0006805 xenobiotic metabolic process;GO:0006809 nitric oxide biosynthetic process;GO:0006979 response to oxidative stress	GO:0005741 mitochondrial outer membrane;GO:0016020 membrane;GO:0016021 integral component of membrane;GO:0043231 intracellular membrane-bounded organelle;GO:1903958 nitric-oxide synthase complex	GO:0008047 enzyme activator activity;GO:0020037 heme binding;GO:0046872 metal ion binding	C: Energy production and conversion	K23490	--	IPR036400: Cytochrome b5-like heme/steroid binding domain superfamily;IPR018506: Cytochrome b5, heme-binding site;IPR001199: Cytochrome b5-like heme/steroid binding domain	Cytoplasm	--
O43175	D-3-phosphoglycerate dehydrogenase OS=Homo sapiens OX=9606 GN=PHGDH PE=1 SV=4	PHGDH	0	0	1753.27	0	0	1684.27	2402.14	2098.2	0	1788.21	1166.69	1653.63	0	3411.41	0	0	0	0	0	0	0	3175.53	0	0	0.544211	0.000248794	0.211226	down	GO:0006541 glutamine metabolic process;GO:0006544 glycine metabolic process;GO:0006564 L-serine biosynthetic process;GO:0006566 threonine metabolic process;GO:0007420 brain development;GO:0009448 gamma-aminobutyric acid metabolic process;GO:0010468 regulation of gene expression;GO:0019530 taurine metabolic process;GO:0021510 spinal cord development;GO:0021782 glial cell development;GO:0021915 neu…	GO:0005829 cytosol;GO:0070062 extracellular exosome	GO:0004617 phosphoglycerate dehydrogenase activity;GO:0009055 electron transfer activity;GO:0030060 L-malate dehydrogenase activity;GO:0051287 NAD binding	E: Amino acid transport and metabolism	K00058	ko00260: Glycine, serine and threonine metabolism;ko00270: Cysteine and methionine metabolism;ko01100: Metabolic pathways;ko01200: Carbon metabolism;ko01230: Biosynthesis of amino acids	IPR006139: D-isomer specific 2-hydroxyacid dehydrogenase, catalytic domain;IPR029753: D-isomer specific 2-hydroxyacid dehydrogenase, NAD-binding domain conserved site;IPR006140: D-isomer specific 2-hydroxyacid dehydrogenase, NAD-binding domain;IPR045626: D-3-phosphoglycerate dehydrogenase, ASB domain;IPR029009: Allosteric substrate binding domain superfamily;IPR029752: D-isomer specific 2-hydroxy…	Cytoplasm	--
O43323	Desert hedgehog protein OS=Homo sapiens OX=9606 GN=DHH PE=1 SV=1	DHH	1517.54	1787.34	1588.16	1856.34	2003.75	1607.55	2079.44	1725.05	2244.57	823.056	725.078	465.428	0	0	0	0	0	0	0	0	0	0	0	0	inf	0	0	up	GO:0001649 osteoblast differentiation;GO:0001708 cell fate specification;GO:0007224 smoothened signaling pathway;GO:0007267 cell-cell signaling;GO:0007286 spermatid development;GO:0010468 regulation of gene expression;GO:0016540 protein autoprocessing;GO:0030238 male sex determination;GO:0032355 response to estradiol;GO:0033327 Leydig cell differentiation;GO:0042552 myelination;GO:0043627 respons…	GO:0005615 extracellular space;GO:0005886 plasma membrane	GO:0005113 patched binding;GO:0005509 calcium ion binding;GO:0008233 peptidase activity;GO:0008270 zinc ion binding	T: Signal transduction mechanisms	K11990	ko04340: Hedgehog signaling pathway	IPR003587: Hint domain N-terminal;IPR001657: Hedgehog protein;IPR009045: Hedgehog signalling/DD-peptidase zinc-binding domain superfamily;IPR003586: Hint domain C-terminal;IPR000320: Hedgehog, N-terminal signalling domain;IPR001767: Hedgehog protein, Hint domain;IPR036844: Hint domain superfamily	Extracell	CS pos: 22-23. AQS-CG. Pr: 0.7419
O43399	Tumor protein D54 OS=Homo sapiens OX=9606 GN=TPD52L2 PE=1 SV=2	TPD52L2	0	0	0	0	0	0	4905.08	0	0	1068.36	0	0	0	0	0	0	0	0	0	0	0	0	0	0	inf	0	0	up	GO:0005975 carbohydrate metabolic process	GO:0110165 cellular anatomical entity	--	R: General function prediction only	--	--	IPR007327: Tumour protein D52;IPR012341: Six-hairpin glycosidase-like superfamily	Cytoplasm_Nucleus	--
O43598	2'-deoxynucleoside 5'-phosphate N-hydrolase 1 OS=Homo sapiens OX=9606 GN=DNPH1 PE=1 SV=1	DNPH1	0	1067.24	666.81	0	633.108	965.771	1796.23	0	0	802.219	532.568	1584.88	0	0	0	0	0	0	0	0	0	0	0	0	inf	0	0	up	GO:0006195 purine nucleotide catabolic process;GO:0009116 nucleoside metabolic process;GO:0009159 deoxyribonucleoside monophosphate catabolic process;GO:0030307 positive regulation of cell growth;GO:0030855 epithelial cell differentiation	GO:0005634 nucleus;GO:0005829 cytosol;GO:0070062 extracellular exosome	GO:0042802 identical protein binding;GO:0042803 protein homodimerization activity;GO:0070694 deoxyribonucleoside 5'-monophosphate N-glycosidase activity	--	K22928	--	IPR028607: 2-deoxynucleoside 5-phosphate N-hydrolase 1, DNPH1;IPR007710: Nucleoside 2-deoxyribosyltransferase	Cytoplasm	--
O43633	Charged multivesicular body protein 2a OS=Homo sapiens OX=9606 GN=CHMP2A PE=1 SV=1	CHMP2A	0	0	0	0	402.596	0	889.449	0	0	0	0	0	0	0	0	0	0	0	0	0	0	0	0	0	inf	0	0	up	GO:0001778 plasma membrane repair;GO:0007080 mitotic metaphase plate congression;GO:0031468 nuclear membrane reassembly;GO:0039702 viral budding via host ESCRT complex;GO:0043162 ubiquitin-dependent protein catabolic process via the multivesicular body sorting pathway;GO:0046761 viral budding from plasma membrane;GO:0060548 negative regulation of cell death;GO:0061952 midbody abscission;GO:007198…	GO:0000776 kinetochore;GO:0005643 nuclear pore;GO:0005765 lysosomal membrane;GO:0005828 kinetochore microtubule;GO:0005829 cytosol;GO:0030496 midbody;GO:0032585 multivesicular body membrane;GO:1904930 amphisome membrane	--	U: Intracellular trafficking, secretion, and vesicular transport	K12191	ko04144: Endocytosis;ko04217: Necroptosis	IPR005024: Snf7 family	Cytoplasm	--
O43895	Xaa-Pro aminopeptidase 2 OS=Homo sapiens OX=9606 GN=XPNPEP2 PE=1 SV=3	XPNPEP2	24534.5	33458.6	14058.6	25214.1	23096.7	9997.27	23024.9	29188.1	32943.8	32116.2	22216	12020.5	0	0	0	0	0	0	0	0	0	0	0	0	inf	0	0	up	GO:0006508 proteolysis	GO:0005576 extracellular region;GO:0005886 plasma membrane;GO:0016020 membrane;GO:0031225 anchored component of membrane;GO:0070062 extracellular exosome	GO:0004177 aminopeptidase activity;GO:0046872 metal ion binding;GO:0070006 metalloaminopeptidase activity	E: Amino acid transport and metabolism	K14208	ko04974: Protein digestion and absorption	IPR032416: Peptidase M24, C-terminal domain;IPR029149: Creatinase/Aminopeptidase P/Spt16, N-terminal;IPR000994: Peptidase M24;IPR033740: Aminopeptidase P;IPR036005: Creatinase/aminopeptidase-like;IPR000587: Creatinase, N-terminal;IPR001131: Peptidase M24B, X-Pro dipeptidase/aminopeptidase P, conserved site	Extracell	CS pos: 23-24. GHT-KP. Pr: 0.5695
O60245	Protocadherin-7 OS=Homo sapiens OX=9606 GN=PCDH7 PE=1 SV=2	PCDH7	790.788	1258.67	1367.51	1156.43	873.475	1079.35	1069.97	987.885	1149.74	1243.09	663.2	595.787	0	0	0	0	0	0	0	0	0	0	0	0	inf	0	0	up	GO:0007155 cell adhesion;GO:0007156 homophilic cell adhesion via plasma membrane adhesion molecules	GO:0005886 plasma membrane;GO:0005887 integral component of plasma membrane;GO:0031092 platelet alpha granule membrane	GO:0005509 calcium ion binding	--	K16498	--	IPR015919: Cadherin-like superfamily;IPR002126: Cadherin-like;IPR020894: Cadherin conserved site;IPR013164: Cadherin, N-terminal;IPR013585: Protocadherin	Plasma membrane	CS pos: 30-31. AAA-KQ. Pr: 0.4292
O60256	Phosphoribosyl pyrophosphate synthase-associated protein 2 OS=Homo sapiens OX=9606 GN=PRPSAP2 PE=1 SV=1	PRPSAP2	0	0	0	0	859.652	873.437	0	0	0	511.702	654.265	2072.22	0	0	0	0	0	0	0	0	0	0	0	0	inf	0	0	up	GO:0009165 nucleotide biosynthetic process;GO:0060348 bone development	--	GO:0000287 magnesium ion binding;GO:0004749 ribose phosphate diphosphokinase activity	E: Amino acid transport and metabolism;F: Nucleotide transport and metabolism	K00948	ko00030: Pentose phosphate pathway;ko00230: Purine metabolism;ko01100: Metabolic pathways;ko01200: Carbon metabolism;ko01230: Biosynthesis of amino acids	IPR005946: Ribose-phosphate pyrophosphokinase;IPR029057: Phosphoribosyltransferase-like;IPR000836: Phosphoribosyltransferase domain;IPR029099: Ribose-phosphate pyrophosphokinase, N-terminal domain	Cytoplasm	--
O60476	Mannosyl-oligosaccharide 1,2-alpha-mannosidase IB OS=Homo sapiens OX=9606 GN=MAN1A2 PE=1 SV=1	MAN1A2	1673.91	2284.26	2324.34	3666.03	1668.23	1546.77	1867.08	1949.63	2080.92	1873.15	1534.48	887.979	0	0	0	0	0	0	0	0	0	0	0	0	inf	0	0	up	GO:0005975 carbohydrate metabolic process;GO:0006486 protein glycosylation;GO:0006491 N-glycan processing;GO:0007585 respiratory gaseous exchange by respiratory system;GO:0048286 lung alveolus development;GO:1904381 Golgi apparatus mannose trimming	GO:0000139 Golgi membrane;GO:0005783 endoplasmic reticulum;GO:0005794 Golgi apparatus;GO:0016020 membrane;GO:0016021 integral component of membrane;GO:0070062 extracellular exosome	GO:0004571 mannosyl-oligosaccharide 1,2-alpha-mannosidase activity;GO:0005509 calcium ion binding	G: Carbohydrate transport and metabolism	K01230	ko00510: N-Glycan biosynthesis;ko00513: Various types of N-glycan biosynthesis;ko01100: Metabolic pathways;ko04141: Protein processing in endoplasmic reticulum	IPR001382: Glycoside hydrolase family 47;IPR036026: Seven-hairpin glycosidases;IPR012341: Six-hairpin glycosidase-like superfamily	Mitochondrion	--
O60784	Target of Myb1 membrane trafficking protein OS=Homo sapiens OX=9606 GN=TOM1 PE=1 SV=2	TOM1	0	0	0	0	0	0	0	0	0	0	0	429.529	0	0	0	0	0	0	0	0	0	0	0	0	inf	0	0	up	GO:0006897 endocytosis;GO:0007165 signal transduction;GO:0015031 protein transport;GO:0016197 endosomal transport	GO:0005737 cytoplasm;GO:0005768 endosome;GO:0005769 early endosome;GO:0005829 cytosol;GO:0005886 plasma membrane;GO:0016020 membrane;GO:0035577 azurophil granule membrane;GO:0035579 specific granule membrane;GO:0070062 extracellular exosome	GO:0030276 clathrin binding;GO:0035091 phosphatidylinositol binding;GO:0043130 ubiquitin binding	U: Intracellular trafficking, secretion, and vesicular transport	K26401	--	IPR038425: GAT domain superfamily;IPR008942: ENTH/VHS;IPR004152: GAT domain;IPR002014: VHS domain;IPR014645: Target of Myb protein 1	Cytoplasm	--
O75368	Adapter SH3BGRL OS=Homo sapiens OX=9606 GN=SH3BGRL PE=1 SV=1	SH3BGRL	0	0	0	0	0	0	1941.34	0	0	1613.94	0	0	0	0	0	0	0	0	0	0	0	0	0	0	inf	0	0	up	--	--	--	S: Function unknown	K23740	--	IPR006993: SH3-binding, glutamic acid-rich protein;IPR036249: Thioredoxin-like superfamily	Mitochondrion	--
O75369	Filamin-B OS=Homo sapiens OX=9606 GN=FLNB PE=1 SV=2	FLNB	0	466.478	878.476	0	0	0	815.737	0	0	547.346	1321.98	735.089	0	0	0	0	0	0	0	0	0	0	0	0	inf	0	0	up	GO:0003334 keratinocyte development;GO:0003382 epithelial cell morphogenesis;GO:0007165 signal transduction;GO:0007519 skeletal muscle tissue development;GO:0030036 actin cytoskeleton organization;GO:0071346 cellular response to interferon-gamma	GO:0001725 stress fiber;GO:0005737 cytoplasm;GO:0005829 cytosol;GO:0005886 plasma membrane;GO:0005903 brush border;GO:0005925 focal adhesion;GO:0005938 cell cortex;GO:0015629 actin cytoskeleton;GO:0016021 integral component of membrane;GO:0030018 Z disc;GO:0045335 phagocytic vesicle;GO:0070062 extracellular exosome	GO:0003723 RNA binding;GO:0003779 actin binding;GO:0042802 identical protein binding;GO:0045296 cadherin binding;GO:0051015 actin filament binding	Z: Cytoskeleton	K04437	ko04010: MAPK signaling pathway;ko04510: Focal adhesion;ko05132: Salmonella infection;ko05205: Proteoglycans in cancer	IPR001715: Calponin homology domain;IPR017868: Filamin/ABP280 repeat-like;IPR013783: Immunoglobulin-like fold;IPR014756: Immunoglobulin E-set;IPR036872: CH domain superfamily;IPR001589: Actinin-type actin-binding domain, conserved site;IPR001298: Filamin/ABP280 repeat;IPR044801: Filamin family	Cytoplasm_Nucleus	--
O75475	PC4 and SFRS1-interacting protein OS=Homo sapiens OX=9606 GN=PSIP1 PE=1 SV=1	PSIP1	0	0	0	0	0	0	4281.74	0	0	2494.5	0	0	0	0	0	0	0	0	0	0	0	0	0	0	inf	0	0	up	GO:0000395 mRNA 5'-splice site recognition;GO:0006357 regulation of transcription by RNA polymerase II;GO:0006979 response to oxidative stress;GO:0009408 response to heat;GO:0045944 positive regulation of transcription by RNA polymerase II	GO:0000791 euchromatin;GO:0000792 heterochromatin;GO:0005634 nucleus;GO:0005654 nucleoplasm;GO:0005829 cytosol;GO:0034399 nuclear periphery	GO:0003682 chromatin binding;GO:0003690 double-stranded DNA binding;GO:0003712 transcription coregulator activity;GO:0003713 transcription coactivator activity;GO:0003723 RNA binding;GO:0097100 supercoiled DNA binding;GO:0140297 DNA-binding transcription factor binding	K: Transcription	K25057	ko03250: Viral life cycle - HIV-1	IPR035441: TFIIS/LEDGF domain superfamily;IPR000313: PWWP domain;IPR021567: Lens epithelium-derived growth factor, integrase-binding domain;IPR036218: HIV integrase-binding domain superfamily;IPR035496: HDGF-related, PWWP domain	Nucleus	--
O75556	Mammaglobin-B OS=Homo sapiens OX=9606 GN=SCGB2A1 PE=1 SV=1	SCGB2A1	1799.81	0	0	2296.63	0	0	0	0	0	0	2582.68	0	0	0	0	0	0	0	0	0	0	0	0	0	inf	0	0	up	GO:0030521 androgen receptor signaling pathway	GO:0005615 extracellular space	--	--	K25467	--	IPR016126: Secretoglobin;IPR035960: Secretoglobin superfamily	Extracell	CS pos: 18-19. CYA-DS. Pr: 0.9359
O75600	2-amino-3-ketobutyrate coenzyme A ligase, mitochondrial OS=Homo sapiens OX=9606 GN=GCAT PE=1 SV=1	GCAT	0	0	0	0	0	0	0	0	0	4073.97	507.129	0	0	0	0	0	0	0	0	0	0	0	0	0	inf	0	0	up	GO:0006520 cellular amino acid metabolic process;GO:0006567 threonine catabolic process;GO:0009058 biosynthetic process	GO:0005634 nucleus;GO:0005654 nucleoplasm;GO:0005739 mitochondrion;GO:0005743 mitochondrial inner membrane;GO:0016607 nuclear speck	GO:0008890 glycine C-acetyltransferase activity;GO:0030170 pyridoxal phosphate binding	E: Amino acid transport and metabolism	K00639	ko00260: Glycine, serine and threonine metabolism;ko01100: Metabolic pathways	IPR015421: Pyridoxal phosphate-dependent transferase, major domain;IPR011282: 2-amino-3-ketobutyrate coenzyme A ligase;IPR001917: Aminotransferase, class-II, pyridoxal-phosphate binding site;IPR015422: Pyridoxal phosphate-dependent transferase, small domain;IPR004839: Aminotransferase, class I/classII;IPR015424: Pyridoxal phosphate-dependent transferase	Mitochondrion	--
O75821	Eukaryotic translation initiation factor 3 subunit G OS=Homo sapiens OX=9606 GN=EIF3G PE=1 SV=2	EIF3G	0	0	0	0	0	0	0	0	0	1805.1	0	577.827	0	0	0	0	0	0	0	0	0	0	0	0	inf	0	0	up	GO:0001732 formation of cytoplasmic translation initiation complex;GO:0006413 translational initiation;GO:0075525 viral translational termination-reinitiation	GO:0005737 cytoplasm;GO:0005829 cytosol;GO:0005852 eukaryotic translation initiation factor 3 complex;GO:0016282 eukaryotic 43S preinitiation complex;GO:0033290 eukaryotic 48S preinitiation complex;GO:0048471 perinuclear region of cytoplasm	GO:0003723 RNA binding;GO:0003743 translation initiation factor activity	J: Translation, ribosomal structure and biogenesis	K03248	--	IPR017334: Eukaryotic translation initiation factor 3 subunit G;IPR034240: eIF3G, RNA recognition motif;IPR024675: Eukaryotic translation initiation factor 3 subunit G, N-terminal;IPR035979: RNA-binding domain superfamily;IPR000504: RNA recognition motif domain;IPR012677: Nucleotide-binding alpha-beta plait domain superfamily	Nucleus	--
O75955	Flotillin-1 OS=Homo sapiens OX=9606 GN=FLOT1 PE=1 SV=3	FLOT1	0	837.531	0	0	0	701.735	3053.21	0	700.823	0	681.164	0	0	0	0	0	0	0	0	0	0	0	0	0	inf	0	0	up	GO:0002090 regulation of receptor internalization;GO:0007409 axonogenesis;GO:0032092 positive regulation of protein binding;GO:0032226 positive regulation of synaptic transmission, dopaminergic;GO:0035023 regulation of Rho protein signal transduction;GO:0045807 positive regulation of endocytosis;GO:0048643 positive regulation of skeletal muscle tissue development;GO:0070528 protein kinase C signa…	GO:0005765 lysosomal membrane;GO:0005768 endosome;GO:0009897 external side of plasma membrane;GO:0016600 flotillin complex;GO:0042383 sarcolemma;GO:0048786 presynaptic active zone;GO:0098978 glutamatergic synapse;GO:0098982 GABA-ergic synapse	GO:0002020 protease binding;GO:0035255 ionotropic glutamate receptor binding	U: Intracellular trafficking, secretion, and vesicular transport;Z: Cytoskeleton	K07192	ko04910: Insulin signaling pathway	IPR036013: Band 7/SPFH domain superfamily;IPR001107: Band 7 domain;IPR027705: Flotillin family	Cytoplasm	--
O94989	Rho guanine nucleotide exchange factor 15 OS=Homo sapiens OX=9606 GN=ARHGEF15 PE=1 SV=4	ARHGEF15	13035.8	17716.9	11841.1	0	12581.5	0	14027.2	16419.2	0	14194.5	8005.63	9988.3	0	0	0	0	0	0	0	0	0	0	0	0	inf	0	0	up	GO:0061299 retina vasculature morphogenesis in camera-type eye;GO:2000297 negative regulation of synapse maturation	GO:0030425 dendrite	GO:0005085 guanyl-nucleotide exchange factor activity	T: Signal transduction mechanisms	K20687	--	IPR000219: Dbl homology (DH) domain;IPR035899: Dbl homology (DH) domain superfamily;IPR011993: PH-like domain superfamily	Nucleus	--
O95336	6-phosphogluconolactonase OS=Homo sapiens OX=9606 GN=PGLS PE=1 SV=2	PGLS	0	0	0	0	0	0	0	0	288.528	1510.92	0	0	0	0	0	0	0	0	0	0	0	0	0	0	inf	0	0	up	GO:0005975 carbohydrate metabolic process;GO:0006098 pentose-phosphate shunt	--	GO:0017057 6-phosphogluconolactonase activity	G: Carbohydrate transport and metabolism	K01057	ko00030: Pentose phosphate pathway;ko01100: Metabolic pathways;ko01200: Carbon metabolism	IPR039104: 6-Phosphogluconolactonase;IPR005900: 6-phosphogluconolactonase, DevB-type;IPR037171: NagB/RpiA transferase-like;IPR006148: Glucosamine/galactosamine-6-phosphate isomerase	Extracell	--
O95622	Adenylate cyclase type 5 OS=Homo sapiens OX=9606 GN=ADCY5 PE=1 SV=3	ADCY5	0	473.289	0	0	0	0	0	0	0	0	0	0	0	0	0	0	0	0	0	0	0	0	0	0	inf	0	0	up	GO:0001973 G protein-coupled adenosine receptor signaling pathway;GO:0006171 cAMP biosynthetic process;GO:0007191 adenylate cyclase-activating dopamine receptor signaling pathway;GO:0007195 adenylate cyclase-inhibiting dopamine receptor signaling pathway;GO:0007626 locomotory behavior;GO:0035556 intracellular signal transduction;GO:0050885 neuromuscular process controlling balance	GO:0005886 plasma membrane;GO:0005929 cilium;GO:0016021 integral component of membrane;GO:0045111 intermediate filament cytoskeleton	GO:0004016 adenylate cyclase activity;GO:0005524 ATP binding;GO:0008179 adenylate cyclase binding;GO:0046872 metal ion binding;GO:0097110 scaffold protein binding	C: Energy production and conversion	K08045	ko00230: Purine metabolism;ko01100: Metabolic pathways;ko01522: Endocrine resistance;ko04015: Rap1 signaling pathway;ko04022: cGMP-PKG signaling pathway;ko04024: cAMP signaling pathway;ko04062: Chemokine signaling pathway;ko04072: Phospholipase D signaling pathway;ko04114: Oocyte meiosis;ko04211: Longevity regulating pathway;ko04213: Longevity regulating pathway - multiple species;ko04261: Adrene…	IPR018297: Adenylyl cyclase class-4/guanylyl cyclase, conserved site;IPR030672: Adenylate cyclase;IPR001054: Adenylyl cyclase class-3/4/guanylyl cyclase;IPR032628: Adenylate cyclase, N-terminal;IPR029787: Nucleotide cyclase;IPR009398: Adenylate cyclase, conserved domain	Plasma membrane	--
P00491	Purine nucleoside phosphorylase OS=Homo sapiens OX=9606 GN=PNP PE=1 SV=2	PNP	0	0	0	0	0	0	0	0	0	0	0	1029.22	0	0	0	0	0	0	0	0	0	0	0	0	inf	0	0	up	GO:0006166 purine ribonucleoside salvage	GO:0005576 extracellular region;GO:0005634 nucleus;GO:0005829 cytosol	GO:0004731 purine-nucleoside phosphorylase activity;GO:0047975 guanosine phosphorylase activity	F: Nucleotide transport and metabolism	K03783	ko00230: Purine metabolism;ko00760: Nicotinate and nicotinamide metabolism;ko01100: Metabolic pathways;ko01232: Nucleotide metabolism	IPR018099: Purine phosphorylase, family 2, conserved site;IPR011270: Purine nucleoside phosphorylase I, inosine/guanosine-specific;IPR011268: Purine nucleoside phosphorylase;IPR035994: Nucleoside phosphorylase superfamily;IPR000845: Nucleoside phosphorylase domain	Cytoplasm	--
P01767	Immunoglobulin heavy variable 3-53 OS=Homo sapiens OX=9606 GN=IGHV3-53 PE=1 SV=2	IGHV3-53	3389.38	2967.82	4278.28	2013.5	2123.14	4353.72	3023.03	5250.03	3978.5	4421.63	4843.02	2239.89	0	0	0	0	0	0	0	0	0	0	0	0	inf	0	0	up	GO:0006910 phagocytosis, recognition;GO:0006911 phagocytosis, engulfment;GO:0006955 immune response;GO:0006958 complement activation, classical pathway;GO:0042742 defense response to bacterium;GO:0045087 innate immune response;GO:0050853 B cell receptor signaling pathway;GO:0050871 positive regulation of B cell activation	GO:0005576 extracellular region;GO:0005886 plasma membrane;GO:0009897 external side of plasma membrane;GO:0042571 immunoglobulin complex, circulating	GO:0003823 antigen binding;GO:0034987 immunoglobulin receptor binding	--	K06856	ko04020: Calcium signaling pathway;ko04064: NF-kappa B signaling pathway;ko04072: Phospholipase D signaling pathway;ko04145: Phagosome;ko04151: PI3K-Akt signaling pathway;ko04613: Neutrophil extracellular trap formation;ko04640: Hematopoietic cell lineage;ko04650: Natural killer cell mediated cytotoxicity;ko04662: B cell receptor signaling pathway;ko04664: Fc epsilon RI signaling pathway;ko04666:…	IPR013106: Immunoglobulin V-set domain;IPR036179: Immunoglobulin-like domain superfamily;IPR007110: Immunoglobulin-like domain;IPR013783: Immunoglobulin-like fold	Extracell	CS pos: 19-20. VQC-EV. Pr: 0.9257
P01854	Immunoglobulin heavy constant epsilon OS=Homo sapiens OX=9606 GN=IGHE PE=1 SV=2	IGHE	0	0	0	0	0	0	0	0	0	0	0	0	0	855.678	0	0	0	0	0	0	0	0	0	0	0	0	0	down	GO:0002250 adaptive immune response;GO:0006910 phagocytosis, recognition;GO:0006911 phagocytosis, engulfment;GO:0006955 immune response;GO:0006958 complement activation, classical pathway;GO:0042742 defense response to bacterium;GO:0045087 innate immune response;GO:0050853 B cell receptor signaling pathway;GO:0050871 positive regulation of B cell activation	GO:0005576 extracellular region;GO:0005615 extracellular space;GO:0005886 plasma membrane;GO:0009897 external side of plasma membrane;GO:0042571 immunoglobulin complex, circulating;GO:0071742 IgE immunoglobulin complex	GO:0003823 antigen binding;GO:0034987 immunoglobulin receptor binding	--	K06554	ko05340: Primary immunodeficiency	IPR036179: Immunoglobulin-like domain superfamily;IPR007110: Immunoglobulin-like domain;IPR003006: Immunoglobulin/major histocompatibility complex, conserved site;IPR003597: Immunoglobulin C1-set;IPR013783: Immunoglobulin-like fold	Nucleus	--
P01903	HLA class II histocompatibility antigen, DR alpha chain OS=Homo sapiens OX=9606 GN=HLA-DRA PE=1 SV=2	HLA-DRA	0	0	0	0	0	350.907	0	0	0	0	672.276	0	0	0	0	0	0	0	0	0	0	0	0	0	inf	0	0	up	GO:0002250 adaptive immune response;GO:0002504 antigen processing and presentation of peptide or polysaccharide antigen via MHC class II	GO:0005765 lysosomal membrane;GO:0010008 endosome membrane;GO:0016021 integral component of membrane;GO:0042613 MHC class II protein complex	--	--	K06752	ko04145: Phagosome;ko04514: Cell adhesion molecules;ko04612: Antigen processing and presentation;ko04640: Hematopoietic cell lineage;ko04658: Th1 and Th2 cell differentiation;ko04659: Th17 cell differentiation;ko04672: Intestinal immune network for IgA production;ko04940: Type I diabetes mellitus;ko05140: Leishmaniasis;ko05145: Toxoplasmosis;ko05150: Staphylococcus aureus infection;ko05152: Tuber…	IPR013783: Immunoglobulin-like fold;IPR014745: MHC class II, alpha/beta chain, N-terminal;IPR001003: MHC class II, alpha chain, N-terminal;IPR007110: Immunoglobulin-like domain;IPR011162: MHC classes I/II-like antigen recognition protein;IPR003006: Immunoglobulin/major histocompatibility complex, conserved site;IPR003597: Immunoglobulin C1-set;IPR036179: Immunoglobulin-like domain superfamily	Extracell	CS pos: 25-26. SWA-IK. Pr: 0.8341
P02144	Myoglobin OS=Homo sapiens OX=9606 GN=MB PE=1 SV=2	MB	0	524.041	262.803	1011.61	0	0	0	485.537	0	0	0	0	0	0	0	0	0	0	0	0	0	0	0	0	inf	0	0	up	GO:0001666 response to hypoxia;GO:0007507 heart development;GO:0043353 enucleate erythrocyte differentiation;GO:0050873 brown fat cell differentiation	--	GO:0005344 oxygen carrier activity;GO:0019825 oxygen binding;GO:0020037 heme binding;GO:0046872 metal ion binding	C: Energy production and conversion	K21892	--	IPR000971: Globin;IPR002335: Myoglobin;IPR009050: Globin-like superfamily	Cytoplasm	--
P02452	Collagen alpha-1(I) chain OS=Homo sapiens OX=9606 GN=COL1A1 PE=1 SV=6	COL1A1	1302.52	903.013	1233.41	1252.33	1361.83	1371.17	1301.49	1130.06	1351.03	933.237	919.993	1005.26	0	0	0	0	0	0	0	0	0	0	0	0	inf	0	0	up	--	GO:0005581 collagen trimer	GO:0005201 extracellular matrix structural constituent	W: Extracellular structures	K06236	ko04151: PI3K-Akt signaling pathway;ko04510: Focal adhesion;ko04512: ECM-receptor interaction;ko04611: Platelet activation;ko04926: Relaxin signaling pathway;ko04933: AGE-RAGE signaling pathway in diabetic complications;ko04974: Protein digestion and absorption;ko05146: Amoebiasis;ko05165: Human papillomavirus infection;ko05205: Proteoglycans in cancer;ko05415: Diabetic cardiomyopathy	IPR000885: Fibrillar collagen, C-terminal;IPR001007: VWFC domain;IPR008160: Collagen triple helix repeat	Extracell	CS pos: 22-23. THG-QE. Pr: 0.8943
P02545	Prelamin-A/C OS=Homo sapiens OX=9606 GN=LMNA PE=1 SV=1	LMNA	0	0	0	0	0	0	619.996	0	0	2265.16	0	0	0	0	0	0	0	0	0	0	0	0	0	0	inf	0	0	up	GO:0006606 protein import into nucleus;GO:0006998 nuclear envelope organization;GO:0010628 positive regulation of gene expression;GO:0030334 regulation of cell migration;GO:0030951 establishment or maintenance of microtubule cytoskeleton polarity;GO:0031647 regulation of protein stability;GO:0055015 ventricular cardiac muscle cell development;GO:0072201 negative regulation of mesenchymal cell pro…	GO:0005638 lamin filament;GO:0016607 nuclear speck;GO:0031965 nuclear membrane	--	D: Cell cycle control, cell division, chromosome partitioning;Y: Nuclear structure	K12641	ko04210: Apoptosis;ko05410: Hypertrophic cardiomyopathy;ko05412: Arrhythmogenic right ventricular cardiomyopathy;ko05414: Dilated cardiomyopathy	IPR039008: Intermediate filament, rod domain;IPR001322: Lamin tail domain;IPR018039: Intermediate filament protein, conserved site;IPR036415: Lamin tail domain superfamily	Nucleus	--
P02686	Myelin basic protein OS=Homo sapiens OX=9606 GN=MBP PE=1 SV=3	MBP	0	1571.15	633.225	927.248	0	0	0	0	0	0	0	0	0	0	0	0	0	0	0	0	0	0	0	0	inf	0	0	up	GO:0007568 aging;GO:0007605 sensory perception of sound;GO:0009636 response to toxic substance;GO:0032570 response to progesterone;GO:0034612 response to tumor necrosis factor;GO:0042552 myelination;GO:0046689 response to mercury ion;GO:0050771 negative regulation of axonogenesis;GO:0061024 membrane organization;GO:0070542 response to fatty acid	GO:0009986 cell surface;GO:0032991 protein-containing complex;GO:0033269 internode region of axon;GO:0043025 neuronal cell body;GO:0043218 compact myelin;GO:0071944 cell periphery	GO:0002020 protease binding;GO:0005516 calmodulin binding;GO:0019911 structural constituent of myelin sheath	--	K17269	--	IPR000548: Myelin basic protein	Nucleus	--
P02786	Transferrin receptor protein 1 OS=Homo sapiens OX=9606 GN=TFRC PE=1 SV=2	TFRC	4943.37	11827	3335.51	8070.66	5610.07	11741.5	9922.42	4464.1	9162.93	7415.86	2899.78	6564.94	10315	9472.83	11912.8	11962.5	10670.9	11189.8	11280.7	12513.6	18516.7	10596	12741.7	10402.9	0.607154	0.00127749	0.542295	down	GO:0001666 response to hypoxia;GO:0001934 positive regulation of protein phosphorylation;GO:0006826 iron ion transport;GO:0006879 cellular iron ion homeostasis;GO:0006953 acute-phase response;GO:0007568 aging;GO:0007584 response to nutrient;GO:0010039 response to iron ion;GO:0010042 response to manganese ion;GO:0010628 positive regulation of gene expression;GO:0010637 negative regulation of mitoc…	GO:0005576 extracellular region;GO:0005615 extracellular space;GO:0005634 nucleus;GO:0005739 mitochondrion;GO:0005768 endosome;GO:0005769 early endosome;GO:0005886 plasma membrane;GO:0005887 integral component of plasma membrane;GO:0005905 clathrin-coated pit;GO:0009897 external side of plasma membrane;GO:0009986 cell surface;GO:0010008 endosome membrane;GO:0016020 membrane;GO:0016323 basolateral…	GO:0001618 virus receptor activity;GO:0003723 RNA binding;GO:0003725 double-stranded RNA binding;GO:0004998 transferrin receptor activity;GO:0019901 protein kinase binding;GO:0030544 Hsp70 protein binding;GO:0042802 identical protein binding;GO:0042803 protein homodimerization activity;GO:0044877 protein-containing complex binding;GO:0051087 chaperone binding	O: Posttranslational modification, protein turnover, chaperones;P: Inorganic ion transport and metabolism;R: General function prediction only	K06503	ko04066: HIF-1 signaling pathway;ko04144: Endocytosis;ko04145: Phagosome;ko04216: Ferroptosis;ko04350: TGF-beta signaling pathway;ko04640: Hematopoietic cell lineage	IPR007365: Transferrin receptor-like, dimerisation domain;IPR036757: Transferrin receptor-like, dimerisation domain superfamily;IPR037324: Transferrin receptor protein 1/2, PA domain;IPR039373: Glutamate carboxypeptidase 2-like;IPR003137: PA domain;IPR046450: PA domain superfamily;IPR007484: Peptidase M28	Plasma membrane	--
P04271	Protein S100-B OS=Homo sapiens OX=9606 GN=S100B PE=1 SV=2	S100B	1518.36	831.566	1212.61	998.873	1156.11	788.019	1209.84	0	1214.27	0	0	0	0	0	0	0	0	0	0	0	0	0	0	0	inf	0	0	up	GO:0007613 memory;GO:0048168 regulation of neuronal synaptic plasticity	GO:0005654 nucleoplasm;GO:0005829 cytosol;GO:0043025 neuronal cell body;GO:0043231 intracellular membrane-bounded organelle	GO:0005509 calcium ion binding;GO:0008270 zinc ion binding	--	K23770	--	IPR028481: Protein S100-B;IPR001751: S100/Calcium binding protein 7/8-like, conserved site;IPR011992: EF-hand domain pair;IPR013787: S100/CaBP-9k-type, calcium binding, subdomain;IPR002048: EF-hand domain;IPR018247: EF-Hand 1, calcium-binding site	Cytoplasm	--
P04629	High affinity nerve growth factor receptor OS=Homo sapiens OX=9606 GN=NTRK1 PE=1 SV=4	NTRK1	0	0	0	0	0	0	0	0	0	0	0	0	1221.45	1804.47	1663.37	2070.71	1997.14	2072.5	1911.73	1939.7	1454.44	1329.85	1612.44	1554.13	0	0	0	down	GO:0001934 positive regulation of protein phosphorylation;GO:0006468 protein phosphorylation;GO:0007169 transmembrane receptor protein tyrosine kinase signaling pathway;GO:0007411 axon guidance;GO:0007568 aging;GO:0007611 learning or memory;GO:0007623 circadian rhythm;GO:0008285 negative regulation of cell population proliferation;GO:0009314 response to radiation;GO:0009410 response to xenobiotic…	GO:0005769 early endosome;GO:0005770 late endosome;GO:0005886 plasma membrane;GO:0005887 integral component of plasma membrane;GO:0009986 cell surface;GO:0010008 endosome membrane;GO:0030424 axon;GO:0030425 dendrite;GO:0031901 early endosome membrane;GO:0031902 late endosome membrane;GO:0032991 protein-containing complex;GO:0043025 neuronal cell body;GO:0043235 receptor complex;GO:0055038 recycli…	GO:0004713 protein tyrosine kinase activity;GO:0004714 transmembrane receptor protein tyrosine kinase activity;GO:0005004 GPI-linked ephrin receptor activity;GO:0005030 neurotrophin receptor activity;GO:0005166 neurotrophin p75 receptor binding;GO:0005524 ATP binding;GO:0010465 nerve growth factor receptor activity;GO:0019900 kinase binding;GO:0042802 identical protein binding;GO:0042803 protein …	T: Signal transduction mechanisms;U: Intracellular trafficking, secretion, and vesicular transport	K03176	ko04010: MAPK signaling pathway;ko04014: Ras signaling pathway;ko04020: Calcium signaling pathway;ko04151: PI3K-Akt signaling pathway;ko04210: Apoptosis;ko04722: Neurotrophin signaling pathway;ko04750: Inflammatory mediator regulation of TRP channels;ko05200: Pathways in cancer;ko05202: Transcriptional misregulation in cancer;ko05216: Thyroid cancer;ko05230: Central carbon metabolism in cancer	IPR002011: Tyrosine-protein kinase, receptor class II, conserved site;IPR000483: Cysteine-rich flanking region, C-terminal;IPR013783: Immunoglobulin-like fold;IPR040665: Tyrosine kinase receptor A, transmembrane domain;IPR017441: Protein kinase, ATP binding site;IPR036179: Immunoglobulin-like domain superfamily;IPR031635: Growth factor receptor NTRK, leucine rich repeat C-terminal;IPR007110: Immu…	Mitochondrion	CS pos: 33-34. AGA-AP. Pr: 0.7823
P05026	Sodium/potassium-transporting ATPase subunit beta-1 OS=Homo sapiens OX=9606 GN=ATP1B1 PE=1 SV=1	ATP1B1	0	582.732	0	0	0	0	0	0	0	681.251	0	0	0	0	0	0	0	0	0	0	0	0	0	0	inf	0	0	up	GO:0001666 response to hypoxia;GO:0006874 cellular calcium ion homeostasis;GO:0007155 cell adhesion;GO:0010468 regulation of gene expression;GO:0010882 regulation of cardiac muscle contraction by calcium ion signaling;GO:0036376 sodium ion export across plasma membrane;GO:0050821 protein stabilization;GO:0055119 relaxation of cardiac muscle;GO:0060048 cardiac muscle contraction;GO:1903281 positiv…	GO:0005890 sodium:potassium-exchanging ATPase complex;GO:0005901 caveola;GO:0014704 intercalated disc;GO:0016323 basolateral plasma membrane;GO:0016324 apical plasma membrane;GO:0042383 sarcolemma	GO:0001671 ATPase activator activity;GO:0005391 P-type sodium:potassium-exchanging transporter activity;GO:0008022 protein C-terminus binding;GO:0019901 protein kinase binding;GO:0046982 protein heterodimerization activity	P: Inorganic ion transport and metabolism	K01540	ko04022: cGMP-PKG signaling pathway;ko04024: cAMP signaling pathway;ko04260: Cardiac muscle contraction;ko04261: Adrenergic signaling in cardiomyocytes;ko04911: Insulin secretion;ko04918: Thyroid hormone synthesis;ko04919: Thyroid hormone signaling pathway;ko04925: Aldosterone synthesis and secretion;ko04960: Aldosterone-regulated sodium reabsorption;ko04961: Endocrine and other factor-regulated …	IPR000402: Sodium/potassium-transporting ATPase subunit beta;IPR038702: Sodium/potassium-transporting ATPase subunit beta superfamily	Plasma membrane	--
P06310	Immunoglobulin kappa variable 2-30 OS=Homo sapiens OX=9606 GN=IGKV2-30 PE=3 SV=2	IGKV2-30	0	0	0	0	0	0	0	0	0	0	0	0	3028.73	1948.24	1269.07	2543.79	3653.49	2536.83	4266.47	2536.44	1648.89	631.061	5214.57	1565.66	0	0	0	down	GO:0002250 adaptive immune response;GO:0006955 immune response	GO:0005576 extracellular region;GO:0005615 extracellular space;GO:0005886 plasma membrane;GO:0019814 immunoglobulin complex;GO:0070062 extracellular exosome;GO:0072562 blood microparticle	GO:0003823 antigen binding	--	K06553	--	IPR007110: Immunoglobulin-like domain;IPR036179: Immunoglobulin-like domain superfamily;IPR013106: Immunoglobulin V-set domain;IPR013783: Immunoglobulin-like fold	Extracell	CS pos: 20-21. SSG-DV. Pr: 0.8413
P06744	Glucose-6-phosphate isomerase OS=Homo sapiens OX=9606 GN=GPI PE=1 SV=4	GPI	0	0	0	0	0	0	2376.61	0	0	934.094	0	135.007	0	0	0	0	0	0	0	0	0	0	0	0	inf	0	0	up	GO:0006094 gluconeogenesis;GO:0006096 glycolytic process	GO:0005615 extracellular space;GO:0005654 nucleoplasm;GO:0005829 cytosol;GO:0005886 plasma membrane	GO:0004347 glucose-6-phosphate isomerase activity;GO:0005125 cytokine activity;GO:0097367 carbohydrate derivative binding	G: Carbohydrate transport and metabolism	K01810	ko00010: Glycolysis / Gluconeogenesis;ko00030: Pentose phosphate pathway;ko00500: Starch and sucrose metabolism;ko00520: Amino sugar and nucleotide sugar metabolism;ko01100: Metabolic pathways;ko01200: Carbon metabolism;ko01250: Biosynthesis of nucleotide sugars	IPR001672: Phosphoglucose isomerase (PGI);IPR023096: Phosphoglucose isomerase, C-terminal;IPR046348: SIS domain superfamily;IPR018189: Phosphoglucose isomerase, conserved site;IPR035476: Phosphoglucose isomerase, SIS domain 1;IPR035482: Phosphoglucose isomerase, SIS domain 2	Cytoplasm	--
P07108	Acyl-CoA-binding protein OS=Homo sapiens OX=9606 GN=DBI PE=1 SV=2	DBI	0	1055.24	0	1028.06	0	0	10350.5	0	0	1891.32	0	0	0	0	0	0	0	0	0	0	0	0	0	0	inf	0	0	up	GO:0006631 fatty acid metabolic process;GO:0036151 phosphatidylcholine acyl-chain remodeling;GO:1903060 negative regulation of protein lipidation;GO:1905920 positive regulation of CoA-transferase activity;GO:2001140 positive regulation of phospholipid transport	GO:0005783 endoplasmic reticulum;GO:0005788 endoplasmic reticulum lumen;GO:0005794 Golgi apparatus;GO:0032994 protein-lipid complex;GO:0070062 extracellular exosome;GO:0097038 perinuclear endoplasmic reticulum	GO:0000062 fatty-acyl-CoA binding;GO:0008289 lipid binding;GO:0030156 benzodiazepine receptor binding;GO:0036042 long-chain fatty acyl-CoA binding;GO:0042802 identical protein binding	I: Lipid transport and metabolism	K08762	ko03320: PPAR signaling pathway	IPR014352: FERM/acyl-CoA-binding protein superfamily;IPR022408: Acyl-CoA-binding protein, ACBP, conserved site;IPR000582: Acyl-CoA-binding protein, ACBP;IPR035984: Acyl-CoA binding protein superfamily	Cytoplasm	--
P07306	Asialoglycoprotein receptor 1 OS=Homo sapiens OX=9606 GN=ASGR1 PE=1 SV=2	ASGR1	1726.7	1571.19	1281.31	1585.78	2184.55	1920.99	1917.38	1448.35	1909.22	1932.29	0	2152.76	0	0	0	0	0	0	0	0	0	0	0	0	inf	0	0	up	GO:0031668 cellular response to extracellular stimulus	GO:0016021 integral component of membrane	GO:0004873 asialoglycoprotein receptor activity;GO:0030246 carbohydrate binding;GO:0042802 identical protein binding	T: Signal transduction mechanisms;V: Defense mechanisms	K10063	ko04918: Thyroid hormone synthesis	IPR016186: C-type lectin-like/link domain superfamily;IPR033989: CD209-like, C-type lectin-like domain;IPR018378: C-type lectin, conserved site;IPR001304: C-type lectin-like;IPR016187: C-type lectin fold	Plasma membrane	--
P07451	Carbonic anhydrase 3 OS=Homo sapiens OX=9606 GN=CA3 PE=1 SV=3	CA3	0	2867.28	0	0	3578.76	1694.85	4532.59	2691.13	0	0	1368.21	1177.37	0	0	0	0	0	0	0	0	0	0	0	0	inf	0	0	up	GO:0006979 response to oxidative stress;GO:0009617 response to bacterium;GO:0045471 response to ethanol	GO:0005829 cytosol	GO:0004089 carbonate dehydratase activity;GO:0008270 zinc ion binding;GO:0016151 nickel cation binding;GO:0016791 phosphatase activity	R: General function prediction only	K01672	ko00910: Nitrogen metabolism;ko01100: Metabolic pathways	IPR023561: Carbonic anhydrase, alpha-class;IPR001148: Alpha carbonic anhydrase domain;IPR036398: Alpha carbonic anhydrase domain superfamily;IPR018338: Carbonic anhydrase, alpha-class, conserved site	Cytoplasm	--
P07954	Fumarate hydratase, mitochondrial OS=Homo sapiens OX=9606 GN=FH PE=1 SV=3	FH	0	0	0	0	0	0	438.296	0	0	772.112	0	0	0	0	0	0	0	0	0	0	0	0	0	0	inf	0	0	up	GO:0006099 tricarboxylic acid cycle;GO:0006106 fumarate metabolic process;GO:0006108 malate metabolic process;GO:0048873 homeostasis of number of cells within a tissue;GO:0120162 positive regulation of cold-induced thermogenesis	GO:0005739 mitochondrion;GO:0045239 tricarboxylic acid cycle enzyme complex	GO:0004333 fumarate hydratase activity	C: Energy production and conversion	K01679	ko00020: Citrate cycle (TCA cycle);ko00620: Pyruvate metabolism;ko01100: Metabolic pathways;ko01200: Carbon metabolism;ko04934: Cushing syndrome;ko05200: Pathways in cancer;ko05211: Renal cell carcinoma	IPR020557: Fumarate lyase, conserved site;IPR018951: Fumarase C, C-terminal;IPR005677: Fumarate hydratase, class II;IPR022761: Fumarate lyase, N-terminal;IPR008948: L-Aspartase-like;IPR024083: Fumarase/histidase, N-terminal;IPR000362: Fumarate lyase family	Mitochondrion	--
P08729	Keratin, type II cytoskeletal 7 OS=Homo sapiens OX=9606 GN=KRT7 PE=1 SV=5	KRT7	0	0	0	0	0	0	3964.91	0	0	1370.94	0	0	0	0	0	0	0	0	0	0	0	0	0	0	inf	0	0	up	GO:0031424 keratinization;GO:0045109 intermediate filament organization	GO:0005634 nucleus;GO:0005737 cytoplasm;GO:0005829 cytosol;GO:0005882 intermediate filament;GO:0045095 keratin filament;GO:0045111 intermediate filament cytoskeleton;GO:0070062 extracellular exosome	GO:0030280 structural constituent of skin epidermis	--	K07605	--	IPR039008: Intermediate filament, rod domain;IPR032444: Keratin type II head;IPR003054: Keratin, type II;IPR018039: Intermediate filament protein, conserved site	Mitochondrion	--
P09417	Dihydropteridine reductase OS=Homo sapiens OX=9606 GN=QDPR PE=1 SV=2	QDPR	0	1216.03	1098.6	0	0	647.555	1607.27	1101.75	1077.89	1560.23	913.076	743.981	0	0	0	0	0	0	0	0	0	0	0	0	inf	0	0	up	--	--	GO:0016491 oxidoreductase activity	E: Amino acid transport and metabolism	K00357	ko00790: Folate biosynthesis;ko01100: Metabolic pathways	IPR036291: NAD(P)-binding domain superfamily;IPR002347: Short-chain dehydrogenase/reductase SDR;IPR020904: Short-chain dehydrogenase/reductase, conserved site	Cytoplasm	--
P09529	Inhibin beta B chain OS=Homo sapiens OX=9606 GN=INHBB PE=1 SV=2	INHBB	0	1311.59	1020.17	0	1604.01	1631.92	2100.75	0	0	0	1363.9	1159.71	0	0	0	0	0	0	0	0	0	0	0	0	inf	0	0	up	GO:0001541 ovarian follicle development;GO:0006952 defense response;GO:0007283 spermatogenesis;GO:0009267 cellular response to starvation;GO:0009611 response to wounding;GO:0010259 multicellular organism aging;GO:0010862 positive regulation of pathway-restricted SMAD protein phosphorylation;GO:0017085 response to insecticide;GO:0021983 pituitary gland development;GO:0030154 cell differentiation;G…	GO:0005576 extracellular region;GO:0005615 extracellular space;GO:0048471 perinuclear region of cytoplasm;GO:0071944 cell periphery	GO:0005125 cytokine activity;GO:0005179 hormone activity;GO:0008083 growth factor activity;GO:0042803 protein homodimerization activity;GO:0046789 host cell surface receptor binding	T: Signal transduction mechanisms	K22687	ko04060: Cytokine-cytokine receptor interaction;ko04350: TGF-beta signaling pathway;ko04550: Signaling pathways regulating pluripotency of stem cells	IPR001839: Transforming growth factor-beta, C-terminal;IPR001111: TGF-beta, propeptide;IPR015615: Transforming growth factor-beta-related;IPR029034: Cystine-knot cytokine;IPR017948: Transforming growth factor beta, conserved site	Extracell	CS pos: 28-29. AWG-SP. Pr: 0.9545
P09958	Furin OS=Homo sapiens OX=9606 GN=FURIN PE=1 SV=2	FURIN	2313.46	2292.11	2584.64	4235.43	2492.92	3008.29	2333.66	2378.6	2037.82	2276.03	1205.38	0	0	0	0	0	0	0	0	0	0	0	0	0	inf	0	0	up	GO:0001825 blastocyst formation;GO:0009966 regulation of signal transduction;GO:0016485 protein processing;GO:0032374 regulation of cholesterol transport	GO:0016021 integral component of membrane	GO:0004252 serine-type endopeptidase activity	O: Posttranslational modification, protein turnover, chaperones	K01349	ko03250: Viral life cycle - HIV-1	IPR008979: Galactose-binding-like domain superfamily;IPR015500: Peptidase S8, subtilisin-related;IPR022398: Peptidase S8, subtilisin, His-active site;IPR002884: P domain;IPR006212: Furin-like repeat;IPR009030: Growth factor receptor cysteine-rich domain superfamily;IPR034182: Kexin/furin catalytic domain;IPR038466: Peptidase S8, pro-domain superfamily;IPR023828: Peptidase S8, subtilisin, Ser-acti…	Plasma membrane	CS pos: 26-27. AQG-QK. Pr: 0.3910
P0C0L5	Complement C4-B OS=Homo sapiens OX=9606 GN=C4B PE=1 SV=2	C4B	0	0	0	0	0	0	0	0	0	0	0	0	0	0	0	0	0	0	0	0	0	0	181315	-28968	0	0	0	down	GO:0006954 inflammatory response;GO:0006956 complement activation;GO:0006958 complement activation, classical pathway;GO:0008228 opsonization;GO:0032490 detection of molecule of bacterial origin;GO:0045087 innate immune response;GO:0050778 positive regulation of immune response;GO:1903028 positive regulation of opsonization;GO:2000427 positive regulation of apoptotic cell clearance	GO:0005576 extracellular region;GO:0005601 classical-complement-pathway C3/C5 convertase complex;GO:0005615 extracellular space;GO:0005886 plasma membrane;GO:0030424 axon;GO:0030425 dendrite;GO:0045202 synapse;GO:0070062 extracellular exosome;GO:0070161 anchoring junction;GO:0072562 blood microparticle;GO:0106139 symbiont cell surface	GO:0001848 complement binding;GO:0004866 endopeptidase inhibitor activity;GO:0030246 carbohydrate binding	O: Posttranslational modification, protein turnover, chaperones	K03989	ko04610: Complement and coagulation cascades;ko04936: Alcoholic liver disease;ko05133: Pertussis;ko05150: Staphylococcus aureus infection;ko05171: Coronavirus disease - COVID-19;ko05322: Systemic lupus erythematosus	IPR009048: Alpha-macroglobulin, receptor-binding;IPR001599: Alpha-2-macroglobulin;IPR011625: Alpha-2-macroglobulin, bait region domain;IPR036595: Alpha-macroglobulin, receptor-binding domain superfamily;IPR013783: Immunoglobulin-like fold;IPR018081: Anaphylatoxin, complement system;IPR018933: Netrin module, non-TIMP type;IPR000020: Anaphylatoxin/fibulin;IPR001840: Anaphylatoxin, complement system…	Extracell	CS pos: 17-18. TLS-LQ. Pr: 0.2427
P0C7P4	Putative cytochrome b-c1 complex subunit Rieske-like protein 1 OS=Homo sapiens OX=9606 GN=UQCRFS1P1 PE=5 SV=1	UQCRFS1P1	0	0	0	0	0	0	0	0	0	685.818	1610.06	0	0	0	0	0	0	0	0	0	0	0	0	0	inf	0	0	up	GO:0006122 mitochondrial electron transport, ubiquinol to cytochrome c	GO:0005750 mitochondrial respiratory chain complex III	GO:0008121 ubiquinol-cytochrome-c reductase activity;GO:0016491 oxidoreductase activity;GO:0046872 metal ion binding;GO:0051537 2 iron, 2 sulfur cluster binding	C: Energy production and conversion	K00411	ko00190: Oxidative phosphorylation;ko01100: Metabolic pathways;ko04260: Cardiac muscle contraction;ko04714: Thermogenesis;ko04932: Non-alcoholic fatty liver disease;ko05010: Alzheimer disease;ko05012: Parkinson disease;ko05014: Amyotrophic lateral sclerosis;ko05016: Huntington disease;ko05020: Prion disease;ko05022: Pathways of neurodegeneration - multiple diseases;ko05208: Chemical carcinogenesi…	IPR005805: Rieske iron-sulphur protein, C-terminal;IPR036922: Rieske [2Fe-2S] iron-sulphur domain superfamily;IPR037008: Cytochrome bc1 complex subunit Rieske, transmembrane domain superfamily;IPR011070: Globular protein, non-globular alpha/beta subunit;IPR004192: Cytochrome b-c1 complex subunit Rieske, transmembrane domain;IPR015248: Ubiquinol-cytochrome c reductase 8kDa, N-terminal;IPR006317: U…	Mitochondrion	--
P0CG20	Proline-rich protein 35 OS=Homo sapiens OX=9606 GN=PRR35 PE=1 SV=1	PRR35	0	0	0	0	0	0	0	0	0	0	0	0	4359.48	2660.26	4146.56	4144.99	2702.57	2364.25	0	2382.44	3706.33	3261.64	5624.41	3508.78	0	0	0	down	--	--	--	--	K24377	--	IPR039064: Zinc finger protein 750-like, zinc finger;IPR039363: Zinc finger protein 750	Nucleus	--
P11117	Lysosomal acid phosphatase OS=Homo sapiens OX=9606 GN=ACP2 PE=1 SV=3	ACP2	0	0	0	0	0	0	0	0	0	0	0	0	1518.61	1790.3	666.129	2027.44	2287.61	624.131	1140.68	909.831	507.348	1314.39	1687.37	887.005	0	0	0	down	--	GO:0016021 integral component of membrane	--	I: Lipid transport and metabolism	K14410	ko00740: Riboflavin metabolism;ko01100: Metabolic pathways;ko04142: Lysosome	IPR000560: Histidine phosphatase superfamily, clade-2;IPR033379: Histidine acid phosphatase active site;IPR029033: Histidine phosphatase superfamily	Plasma membrane	CS pos: 30-31. TRA-RS. Pr: 0.7057
P11166	Solute carrier family 2, facilitated glucose transporter member 1 OS=Homo sapiens OX=9606 GN=SLC2A1 PE=1 SV=2	SLC2A1	529.592	0	463.5	0	410.294	993.331	650.997	0	618.288	0	0	0	0	0	0	0	0	0	0	0	0	0	0	0	inf	0	0	up	--	GO:0001917 photoreceptor inner segment;GO:0005886 plasma membrane;GO:0016021 integral component of membrane	GO:0005355 glucose transmembrane transporter activity	G: Carbohydrate transport and metabolism	K07299	ko04066: HIF-1 signaling pathway;ko04911: Insulin secretion;ko04919: Thyroid hormone signaling pathway;ko04920: Adipocytokine signaling pathway;ko04922: Glucagon signaling pathway;ko04931: Insulin resistance;ko04976: Bile secretion;ko05166: Human T-cell leukemia virus 1 infection;ko05200: Pathways in cancer;ko05211: Renal cell carcinoma;ko05230: Central carbon metabolism in cancer;ko05415: Diabet…	IPR005828: Major facilitator, sugar transporter-like;IPR020846: Major facilitator superfamily domain;IPR036259: MFS transporter superfamily;IPR005829: Sugar transporter, conserved site;IPR003663: Sugar/inositol transporter;IPR002439: Glucose transporter, type 1 (GLUT1);IPR045263: Glucose transporter GLUT	Plasma membrane	--
P11216	Glycogen phosphorylase, brain form OS=Homo sapiens OX=9606 GN=PYGB PE=1 SV=5	PYGB	0	739.131	0	0	0	0	0	0	0	0	0	0	0	0	0	0	0	0	0	0	0	0	0	0	inf	0	0	up	GO:0005980 glycogen catabolic process	GO:0005576 extracellular region;GO:0005737 cytoplasm;GO:0016020 membrane;GO:0035578 azurophil granule lumen;GO:0070062 extracellular exosome	GO:0008184 glycogen phosphorylase activity;GO:0030170 pyridoxal phosphate binding;GO:0102250 linear malto-oligosaccharide phosphorylase activity;GO:0102499 SHG alpha-glucan phosphorylase activity	G: Carbohydrate transport and metabolism	K00688	ko00500: Starch and sucrose metabolism;ko01100: Metabolic pathways;ko04217: Necroptosis;ko04910: Insulin signaling pathway;ko04922: Glucagon signaling pathway;ko04931: Insulin resistance	IPR000811: Glycosyl transferase, family 35;IPR011833: Glycogen/starch/alpha-glucan phosphorylase;IPR035090: Phosphorylase pyridoxal-phosphate attachment site	Cytoplasm	--
P12081	Histidine--tRNA ligase, cytoplasmic OS=Homo sapiens OX=9606 GN=HARS1 PE=1 SV=2	HARS1	2718.58	0	0	0	0	0	853.522	0	0	916.646	0	0	0	0	0	0	0	0	0	0	0	0	0	0	inf	0	0	up	GO:0006412 translation;GO:0006418 tRNA aminoacylation for protein translation;GO:0006427 histidyl-tRNA aminoacylation;GO:0032543 mitochondrial translation	GO:0005737 cytoplasm;GO:0005739 mitochondrion;GO:0005829 cytosol	GO:0004821 histidine-tRNA ligase activity;GO:0005524 ATP binding;GO:0042802 identical protein binding;GO:0042803 protein homodimerization activity	J: Translation, ribosomal structure and biogenesis	K01892	ko00970: Aminoacyl-tRNA biosynthesis	IPR015807: Histidine-tRNA ligase;IPR004154: Anticodon-binding;IPR033656: Histidyl-anticodon-binding;IPR041715: Class II Histidinyl-tRNA synthetase (HisRS)-like catalytic core domain;IPR004516: Histidine-tRNA ligase/ATP phosphoribosyltransferase regulatory subunit;IPR009068: S15/NS1, RNA-binding;IPR000738: WHEP-TRS domain;IPR036621: Anticodon-binding domain superfamily;IPR045864: Class II Aminoacy…	Cytoplasm	--
P12429	Annexin A3 OS=Homo sapiens OX=9606 GN=ANXA3 PE=1 SV=3	ANXA3	0	0	0	0	0	0	1529.2	0	0	2692.69	0	0	0	0	0	0	0	0	0	0	0	0	0	0	inf	0	0	up	GO:0006909 phagocytosis;GO:0010595 positive regulation of endothelial cell migration;GO:0021766 hippocampus development;GO:0031100 animal organ regeneration;GO:0042742 defense response to bacterium;GO:0043312 neutrophil degranulation;GO:0045766 positive regulation of angiogenesis;GO:0051054 positive regulation of DNA metabolic process;GO:0051091 positive regulation of DNA-binding transcription fa…	GO:0005737 cytoplasm;GO:0005886 plasma membrane;GO:0016020 membrane;GO:0030424 axon;GO:0030425 dendrite;GO:0030670 phagocytic vesicle membrane;GO:0042581 specific granule;GO:0043025 neuronal cell body;GO:0070062 extracellular exosome	GO:0005509 calcium ion binding;GO:0005544 calcium-dependent phospholipid binding;GO:0019834 phospholipase A2 inhibitor activity;GO:0048306 calcium-dependent protein binding	U: Intracellular trafficking, secretion, and vesicular transport	K17089	--	IPR018252: Annexin repeat, conserved site;IPR018502: Annexin repeat;IPR037104: Annexin superfamily;IPR001464: Annexin;IPR002390: Annexin A3	Cytoplasm	--
P12829	Myosin light chain 4 OS=Homo sapiens OX=9606 GN=MYL4 PE=1 SV=3	MYL4	0	0	0	0	739.089	0	0	0	0	0	310.364	691.648	0	0	0	0	0	0	0	0	0	0	0	0	inf	0	0	up	GO:0002026 regulation of the force of heart contraction;GO:0032781 positive regulation of ATP-dependent activity;GO:0060048 cardiac muscle contraction	GO:0005829 cytosol;GO:0016460 myosin II complex;GO:0031672 A band	GO:0003785 actin monomer binding;GO:0005509 calcium ion binding;GO:0032038 myosin II heavy chain binding;GO:0051015 actin filament binding	Z: Cytoskeleton	K12750	ko04260: Cardiac muscle contraction;ko04261: Adrenergic signaling in cardiomyocytes;ko04371: Apelin signaling pathway;ko04814: Motor proteins	IPR002048: EF-hand domain;IPR011992: EF-hand domain pair	Cytoplasm	--
P13073	Cytochrome c oxidase subunit 4 isoform 1, mitochondrial OS=Homo sapiens OX=9606 GN=COX4I1 PE=1 SV=1	COX4I1	0	0	0	0	0	0	14798.4	0	0	0	0	0	0	0	0	0	0	0	0	0	0	0	0	0	inf	0	0	up	GO:0006091 generation of precursor metabolites and energy;GO:0006123 mitochondrial electron transport, cytochrome c to oxygen;GO:0045333 cellular respiration	GO:0005654 nucleoplasm;GO:0005739 mitochondrion;GO:0005743 mitochondrial inner membrane;GO:0005751 mitochondrial respiratory chain complex IV;GO:0005829 cytosol;GO:0016020 membrane;GO:0016021 integral component of membrane;GO:0031966 mitochondrial membrane	GO:0004129 cytochrome-c oxidase activity	C: Energy production and conversion	K02263	ko00190: Oxidative phosphorylation;ko01100: Metabolic pathways;ko04260: Cardiac muscle contraction;ko04714: Thermogenesis;ko04932: Non-alcoholic fatty liver disease;ko05010: Alzheimer disease;ko05012: Parkinson disease;ko05014: Amyotrophic lateral sclerosis;ko05016: Huntington disease;ko05020: Prion disease;ko05022: Pathways of neurodegeneration - multiple diseases;ko05208: Chemical carcinogenesi…	IPR036639: Cytochrome c oxidase subunit IV superfamily;IPR013288: Cytochrome c oxidase subunit IV;IPR004203: Cytochrome c oxidase subunit IV family	Mitochondrion	--
P13637	Sodium/potassium-transporting ATPase subunit alpha-3 OS=Homo sapiens OX=9606 GN=ATP1A3 PE=1 SV=3	ATP1A3	1126.66	1375.61	0	0	0	0	0	0	0	0	0	0	0	0	0	0	0	0	0	0	0	0	0	0	inf	0	0	up	GO:0006883 cellular sodium ion homeostasis;GO:0021987 cerebral cortex development;GO:0030007 cellular potassium ion homeostasis;GO:0036376 sodium ion export across plasma membrane;GO:0060075 regulation of resting membrane potential;GO:0071300 cellular response to retinoic acid;GO:0071383 cellular response to steroid hormone stimulus;GO:0086064 cell communication by electrical coupling involved in…	GO:0001917 photoreceptor inner segment;GO:0005783 endoplasmic reticulum;GO:0005794 Golgi apparatus;GO:0005886 plasma membrane;GO:0005890 sodium:potassium-exchanging ATPase complex;GO:0016020 membrane;GO:0016021 integral component of membrane;GO:0030424 axon;GO:0031090 organelle membrane;GO:0032809 neuronal cell body membrane;GO:0043025 neuronal cell body;GO:0043209 myelin sheath;GO:0044305 calyx …	GO:0001540 amyloid-beta binding;GO:0005391 P-type sodium:potassium-exchanging transporter activity;GO:0005524 ATP binding;GO:0016887 ATP hydrolysis activity;GO:0019829 ATPase-coupled cation transmembrane transporter activity;GO:0031748 D1 dopamine receptor binding;GO:0046872 metal ion binding;GO:0051087 chaperone binding;GO:0099520 ion antiporter activity involved in regulation of presynaptic mem…	P: Inorganic ion transport and metabolism	K01539	ko04022: cGMP-PKG signaling pathway;ko04024: cAMP signaling pathway;ko04260: Cardiac muscle contraction;ko04261: Adrenergic signaling in cardiomyocytes;ko04911: Insulin secretion;ko04918: Thyroid hormone synthesis;ko04919: Thyroid hormone signaling pathway;ko04925: Aldosterone synthesis and secretion;ko04960: Aldosterone-regulated sodium reabsorption;ko04961: Endocrine and other factor-regulated …	IPR036412: HAD-like superfamily;IPR006068: Cation-transporting P-type ATPase, C-terminal;IPR023299: P-type ATPase, cytoplasmic domain N;IPR018303: P-type ATPase, phosphorylation site;IPR004014: Cation-transporting P-type ATPase, N-terminal;IPR023298: P-type ATPase, transmembrane domain superfamily;IPR008250: P-type ATPase, A domain superfamily;IPR023214: HAD superfamily;IPR001757: P-type ATPase;I…	Plasma membrane	--
P15121	Aldo-keto reductase family 1 member B1 OS=Homo sapiens OX=9606 GN=AKR1B1 PE=1 SV=3	AKR1B1	0	524.428	0	0	0	552.767	2249.54	0	0	916.828	0	394.267	0	0	0	0	0	0	0	0	0	0	0	0	inf	0	0	up	GO:0002070 epithelial cell maturation;GO:0003091 renal water homeostasis;GO:0035809 regulation of urine volume;GO:0043066 negative regulation of apoptotic process;GO:0046370 fructose biosynthetic process;GO:0072205 metanephric collecting duct development	GO:0005654 nucleoplasm;GO:0005829 cytosol	GO:0004032 alditol:NADP+ 1-oxidoreductase activity	R: General function prediction only	K00011	ko00040: Pentose and glucuronate interconversions;ko00051: Fructose and mannose metabolism;ko00052: Galactose metabolism;ko00561: Glycerolipid metabolism;ko00790: Folate biosynthesis;ko01100: Metabolic pathways	IPR020471: Aldo-keto reductase;IPR036812: NADP-dependent oxidoreductase domain superfamily;IPR018170: Aldo/keto reductase, conserved site;IPR023210: NADP-dependent oxidoreductase domain	Cytoplasm	--
P16050	Polyunsaturated fatty acid lipoxygenase ALOX15 OS=Homo sapiens OX=9606 GN=ALOX15 PE=1 SV=3	ALOX15	0	0	268.189	0	0	0	0	0	0	0	728.914	0	0	0	0	0	0	0	0	0	0	0	0	0	inf	0	0	up	GO:0001503 ossification;GO:0002820 negative regulation of adaptive immune response;GO:0006629 lipid metabolic process;GO:0006646 phosphatidylethanolamine biosynthetic process;GO:0006954 inflammatory response;GO:0010811 positive regulation of cell-substrate adhesion;GO:0019369 arachidonic acid metabolic process;GO:0019372 lipoxygenase pathway;GO:0019395 fatty acid oxidation;GO:0030282 bone mineral…	GO:0005811 lipid droplet;GO:0005829 cytosol;GO:0005886 plasma membrane;GO:0016020 membrane;GO:0031234 extrinsic component of cytoplasmic side of plasma membrane	GO:0004052 arachidonate 12(S)-lipoxygenase activity;GO:0005506 iron ion binding;GO:0005546 phosphatidylinositol-4,5-bisphosphate binding;GO:0016165 linoleate 13S-lipoxygenase activity;GO:0016702 oxidoreductase activity, acting on single donors with incorporation of molecular oxygen, incorporation of two atoms of oxygen;GO:0050473 arachidonate 15-lipoxygenase activity	--	K00460	ko00590: Arachidonic acid metabolism;ko00591: Linoleic acid metabolism;ko01100: Metabolic pathways;ko04216: Ferroptosis;ko04217: Necroptosis;ko04726: Serotonergic synapse	IPR001024: PLAT/LH2 domain;IPR042062: Lipoxygenase, vertebrates, PLAT domain;IPR013819: Lipoxygenase, C-terminal;IPR036226: Lipoxigenase, C-terminal domain superfamily;IPR000907: Lipoxygenase;IPR001885: Lipoxygenase, mammalian;IPR020833: Lipoxygenase, iron binding site;IPR036392: PLAT/LH2 domain superfamily;IPR020834: Lipoxygenase, conserved site	Cytoplasm	--
P16233	Pancreatic triacylglycerol lipase OS=Homo sapiens OX=9606 GN=PNLIP PE=1 SV=1	PNLIP	0	2268.02	1424.7	0	870.896	2090	0	764.683	1977.18	1671.23	1892.23	1343.43	0	0	0	0	0	0	0	0	0	0	0	0	inf	0	0	up	GO:0006629 lipid metabolic process;GO:0016042 lipid catabolic process;GO:0030299 intestinal cholesterol absorption;GO:0061365 positive regulation of triglyceride lipase activity	GO:0005576 extracellular region;GO:0005615 extracellular space	GO:0004806 triglyceride lipase activity;GO:0016298 lipase activity;GO:0046872 metal ion binding;GO:0047376 all-trans-retinyl-palmitate hydrolase, all-trans-retinol forming activity	--	K14073	ko00561: Glycerolipid metabolism;ko01100: Metabolic pathways;ko04972: Pancreatic secretion;ko04975: Fat digestion and absorption;ko04977: Vitamin digestion and absorption	IPR001024: PLAT/LH2 domain;IPR033906: Lipase, N-terminal;IPR000734: Triacylglycerol lipase family;IPR029058: Alpha/Beta hydrolase fold;IPR002331: Pancreatic lipase;IPR036392: PLAT/LH2 domain superfamily;IPR016272: Lipase, LIPH-type;IPR013818: Lipase	Extracell	CS pos: 16-17. VAG-KE. Pr: 0.8078
P16284	Platelet endothelial cell adhesion molecule OS=Homo sapiens OX=9606 GN=PECAM1 PE=1 SV=2	PECAM1	0	601.686	1506.84	0	1231.51	1191.28	1299.33	0	0	1551.28	989.287	1690.41	902.734	0	0	0	832.539	0	853.156	949.669	0	601.993	871.073	0	1.50588	0.0169049	0.999729	up	GO:0001934 positive regulation of protein phosphorylation;GO:0006909 phagocytosis;GO:0007156 homophilic cell adhesion via plasma membrane adhesion molecules;GO:0007159 leukocyte cell-cell adhesion;GO:0007165 signal transduction;GO:0007166 cell surface receptor signaling pathway;GO:0008037 cell recognition;GO:0030335 positive regulation of cell migration;GO:0035633 maintenance of blood-brain barri…	GO:0005615 extracellular space;GO:0005886 plasma membrane;GO:0005887 integral component of plasma membrane;GO:0005911 cell-cell junction;GO:0030667 secretory granule membrane;GO:0031092 platelet alpha granule membrane;GO:0032991 protein-containing complex;GO:0045121 membrane raft;GO:0070062 extracellular exosome	GO:0004888 transmembrane signaling receptor activity;GO:0042803 protein homodimerization activity	--	K06471	ko04514: Cell adhesion molecules;ko04670: Leukocyte transendothelial migration;ko05144: Malaria;ko05418: Fluid shear stress and atherosclerosis	IPR036179: Immunoglobulin-like domain superfamily;IPR013783: Immunoglobulin-like fold;IPR007110: Immunoglobulin-like domain;IPR003599: Immunoglobulin subtype;IPR003598: Immunoglobulin subtype 2;IPR040878: C17orf99, Ig domain	Peroxisome	CS pos: 27-28. LEG-QE. Pr: 0.8138
P16435	NADPH--cytochrome P450 reductase OS=Homo sapiens OX=9606 GN=POR PE=1 SV=2	POR	0	615.606	0	0	0	0	0	1273.54	0	849.205	0	0	0	0	0	0	0	0	0	0	0	0	0	0	inf	0	0	up	--	GO:0005783 endoplasmic reticulum;GO:0016021 integral component of membrane	GO:0003958 NADPH-hemoprotein reductase activity;GO:0010181 FMN binding	C: Energy production and conversion	K00327	--	IPR008254: Flavodoxin/nitric oxide synthase;IPR039261: Ferredoxin-NADP reductase (FNR), nucleotide-binding domain;IPR023208: NADPH-cytochrome P450 reductase;IPR003097: Sulfite reductase [NADPH] flavoprotein alpha-component-like, FAD-binding;IPR023173: NADPH-cytochrome p450 reductase, FAD-binding, alpha-helical domain superfamily;IPR001709: Flavoprotein pyridine nucleotide cytochrome reductase;IPR…	Cytoplasm	--
P17600	Synapsin-1 OS=Homo sapiens OX=9606 GN=SYN1 PE=1 SV=3	SYN1	0	1412.96	0	0	0	0	0	0	0	0	0	0	0	0	0	0	0	0	0	0	0	0	0	0	inf	0	0	up	GO:0007268 chemical synaptic transmission;GO:0007269 neurotransmitter secretion;GO:0046928 regulation of neurotransmitter secretion;GO:0048666 neuron development;GO:0050808 synapse organization;GO:0097091 synaptic vesicle clustering;GO:0098693 regulation of synaptic vesicle cycle;GO:2000300 regulation of synaptic vesicle exocytosis	GO:0000795 synaptonemal complex;GO:0005794 Golgi apparatus;GO:0005829 cytosol;GO:0005856 cytoskeleton;GO:0008021 synaptic vesicle;GO:0014069 postsynaptic density;GO:0030424 axon;GO:0030425 dendrite;GO:0030672 synaptic vesicle membrane;GO:0044297 cell body;GO:0048786 presynaptic active zone;GO:0070161 anchoring junction;GO:0098685 Schaffer collateral - CA1 synapse;GO:0098850 extrinsic component of…	GO:0003779 actin binding;GO:0005524 ATP binding;GO:0019901 protein kinase binding;GO:0042802 identical protein binding;GO:0048306 calcium-dependent protein binding;GO:0106006 cytoskeletal protein-membrane anchor activity	T: Signal transduction mechanisms;U: Intracellular trafficking, secretion, and vesicular transport	K19941	--	IPR013815: ATP-grasp fold, subdomain 1;IPR020897: Synapsin, pre-ATP-grasp domain;IPR019736: Synapsin, phosphorylation site;IPR001359: Synapsin;IPR016185: Pre-ATP-grasp domain superfamily;IPR019735: Synapsin, conserved site;IPR020898: Synapsin, ATP-binding domain	Nucleus	--
P17900	Ganglioside GM2 activator OS=Homo sapiens OX=9606 GN=GM2A PE=1 SV=4	GM2A	0	0	0	0	0	0	0	0	0	0	0	0	4760.17	3650.65	3605.73	6555.52	5409.02	5553.71	5017.05	4231.38	2101.02	1776.62	3229.49	1815.63	0	0	0	down	GO:0006687 glycosphingolipid metabolic process;GO:0006689 ganglioside catabolic process;GO:0006869 lipid transport;GO:0007611 learning or memory;GO:0009313 oligosaccharide catabolic process;GO:0019915 lipid storage;GO:0050885 neuromuscular process controlling balance;GO:0051651 maintenance of location in cell	GO:0005576 extracellular region;GO:0005829 cytosol;GO:0009898 cytoplasmic side of plasma membrane;GO:0035578 azurophil granule lumen;GO:0043202 lysosomal lumen;GO:0043231 intracellular membrane-bounded organelle;GO:0070062 extracellular exosome	GO:0004563 beta-N-acetylhexosaminidase activity;GO:0005319 lipid transporter activity;GO:0030290 sphingolipid activator protein activity	--	K12383	ko04142: Lysosome	IPR036846: GM2-AP, lipid-recognition domain superfamily;IPR003172: MD-2-related lipid-recognition domain;IPR028996: Ganglioside GM2 activator	Extracell	CS pos: 23-24. AQA-HL. Pr: 0.9310
P17927	Complement receptor type 1 OS=Homo sapiens OX=9606 GN=CR1 PE=1 SV=3	CR1	0	0	0	0	0	0	0	0	0	0	0	0	0	0	646.508	0	0	0	536.659	0	0	410.243	662.717	0	0	0	0	down	GO:0001970 positive regulation of activation of membrane attack complex;GO:0001971 negative regulation of activation of membrane attack complex;GO:0002430 complement receptor mediated signaling pathway;GO:0002435 immune complex clearance by erythrocytes;GO:0002638 negative regulation of immunoglobulin production;GO:0006957 complement activation, alternative pathway;GO:0006958 complement activatio…	GO:0005615 extracellular space;GO:0005856 cytoskeleton;GO:0005886 plasma membrane;GO:0005887 integral component of plasma membrane;GO:0009986 cell surface;GO:0030667 secretory granule membrane;GO:0044853 plasma membrane raft;GO:0070062 extracellular exosome;GO:0101003 ficolin-1-rich granule membrane	GO:0001618 virus receptor activity;GO:0001851 complement component C3b binding;GO:0001855 complement component C4b binding;GO:0001861 complement component C4b receptor activity;GO:0004877 complement component C3b receptor activity	--	K04011	ko04610: Complement and coagulation cascades;ko04613: Neutrophil extracellular trap formation;ko04640: Hematopoietic cell lineage;ko05134: Legionellosis;ko05140: Leishmaniasis;ko05144: Malaria;ko05152: Tuberculosis	IPR000436: Sushi/SCR/CCP domain;IPR035976: Sushi/SCR/CCP superfamily	Extracell	CS pos: 41-42. AWG-QC. Pr: 0.7878
P18754	Regulator of chromosome condensation OS=Homo sapiens OX=9606 GN=RCC1 PE=1 SV=1	RCC1	0	0	0	0	0	0	0	0	0	1720.4	0	492.305	0	0	0	0	0	0	0	0	0	0	0	0	inf	0	0	up	--	GO:0005654 nucleoplasm;GO:0031965 nuclear membrane	--	S: Function unknown	K11493	--	IPR009091: Regulator of chromosome condensation 1/beta-lactamase-inhibitor protein II;IPR000408: Regulator of chromosome condensation, RCC1	Nucleus	--
P19961	Alpha-amylase 2B OS=Homo sapiens OX=9606 GN=AMY2B PE=1 SV=1	AMY2B	0	886.214	2159.9	985.846	1470.72	902.916	0	0	1188.54	1592.58	0	222.849	0	0	0	0	0	0	0	0	0	0	0	0	inf	0	0	up	GO:0005975 carbohydrate metabolic process	GO:0070062 extracellular exosome	GO:0004556 alpha-amylase activity;GO:0046872 metal ion binding	G: Carbohydrate transport and metabolism	K01176	ko00500: Starch and sucrose metabolism;ko01100: Metabolic pathways;ko04970: Salivary secretion;ko04972: Pancreatic secretion;ko04973: Carbohydrate digestion and absorption	IPR013780: Glycosyl hydrolase, all-beta;IPR006047: Glycosyl hydrolase, family 13, catalytic domain;IPR006048: Alpha-amylase/branching enzyme, C-terminal all beta;IPR006046: Alpha amylase;IPR031319: Alpha-amylase, C-terminal domain;IPR017853: Glycoside hydrolase superfamily	Extracell	CS pos: 15-16. CWA-QY. Pr: 0.9376
P20020	Plasma membrane calcium-transporting ATPase 1 OS=Homo sapiens OX=9606 GN=ATP2B1 PE=1 SV=4	ATP2B1	0	0	0	0	0	0	1155.83	0	0	0	0	0	0	0	0	0	0	0	0	0	0	0	0	0	inf	0	0	up	GO:0001818 negative regulation of cytokine production;GO:0003056 regulation of vascular associated smooth muscle contraction;GO:0003407 neural retina development;GO:0007420 brain development;GO:0007568 aging;GO:0008217 regulation of blood pressure;GO:0009409 response to cold;GO:0030501 positive regulation of bone mineralization;GO:0051480 regulation of cytosolic calcium ion concentration;GO:00514…	GO:0001772 immunological synapse;GO:0005654 nucleoplasm;GO:0005886 plasma membrane;GO:0009898 cytoplasmic side of plasma membrane;GO:0016323 basolateral plasma membrane;GO:0016324 apical plasma membrane;GO:0016328 lateral plasma membrane;GO:0030285 integral component of synaptic vesicle membrane;GO:0032591 dendritic spine membrane;GO:0032809 neuronal cell body membrane;GO:0045121 membrane raft;GO…	GO:0005388 P-type calcium transporter activity;GO:0005524 ATP binding;GO:0016887 ATP hydrolysis activity;GO:0030165 PDZ domain binding	P: Inorganic ion transport and metabolism	K05850	ko04020: Calcium signaling pathway;ko04022: cGMP-PKG signaling pathway;ko04024: cAMP signaling pathway;ko04261: Adrenergic signaling in cardiomyocytes;ko04925: Aldosterone synthesis and secretion;ko04961: Endocrine and other factor-regulated calcium reabsorption;ko04970: Salivary secretion;ko04972: Pancreatic secretion;ko04978: Mineral absorption	IPR023299: P-type ATPase, cytoplasmic domain N;IPR001757: P-type ATPase;IPR006068: Cation-transporting P-type ATPase, C-terminal;IPR023214: HAD superfamily;IPR023298: P-type ATPase, transmembrane domain superfamily;IPR006408: P-type ATPase, subfamily IIB;IPR004014: Cation-transporting P-type ATPase, N-terminal;IPR044492: P-type ATPase, haloacid dehalogenase domain;IPR008250: P-type ATPase, A doma…	Plasma membrane	--
P20023	Complement receptor type 2 OS=Homo sapiens OX=9606 GN=CR2 PE=1 SV=2	CR2	0	0	0	0	0	0	0	0	0	0	0	0	408.753	539.469	234.186	1506.78	788.144	583.18	394.312	663.608	623.895	528.344	0	472.167	0	0	0	down	GO:0006955 immune response;GO:0006957 complement activation, alternative pathway;GO:0006958 complement activation, classical pathway;GO:0030183 B cell differentiation;GO:0042100 B cell proliferation;GO:0045959 negative regulation of complement activation, classical pathway	GO:0005615 extracellular space;GO:0005886 plasma membrane;GO:0016021 integral component of membrane;GO:0043235 receptor complex;GO:0070062 extracellular exosome	GO:0001618 virus receptor activity;GO:0001848 complement binding;GO:0003677 DNA binding;GO:0004875 complement receptor activity;GO:0004888 transmembrane signaling receptor activity;GO:0042803 protein homodimerization activity	--	K04012	ko04610: Complement and coagulation cascades;ko04640: Hematopoietic cell lineage;ko04662: B cell receptor signaling pathway;ko05169: Epstein-Barr virus infection	IPR035976: Sushi/SCR/CCP superfamily;IPR000436: Sushi/SCR/CCP domain	Endoplasmic reticulum	CS pos: 20-21. VLG-IS. Pr: 0.8827
P20472	Parvalbumin alpha OS=Homo sapiens OX=9606 GN=PVALB PE=1 SV=2	PVALB	0	390.778	0	0	0	0	0	0	0	0	0	0	0	0	0	0	0	0	0	0	0	0	0	0	inf	0	0	up	GO:0010467 gene expression;GO:0090102 cochlea development;GO:0098976 excitatory chemical synaptic transmission;GO:0098977 inhibitory chemical synaptic transmission	GO:0005634 nucleus;GO:0030424 axon;GO:0032420 stereocilium;GO:0032437 cuticular plate;GO:0032991 protein-containing complex;GO:0043025 neuronal cell body;GO:0045202 synapse	GO:0005509 calcium ion binding;GO:0042802 identical protein binding;GO:0044877 protein-containing complex binding	T: Signal transduction mechanisms	K23926	--	IPR002048: EF-hand domain;IPR008080: Parvalbumin;IPR011992: EF-hand domain pair;IPR018247: EF-Hand 1, calcium-binding site	Cytoplasm	--
P20701	Integrin alpha-L OS=Homo sapiens OX=9606 GN=ITGAL PE=1 SV=3	ITGAL	0	1026.14	1338.8	0	1118.8	1091.68	0	0	1103.2	1016.72	1200.56	716.756	0	0	0	0	0	0	0	0	0	0	0	0	inf	0	0	up	GO:0002291 T cell activation via T cell receptor contact with antigen bound to MHC molecule on antigen presenting cell;GO:0006909 phagocytosis;GO:0006954 inflammatory response;GO:0007155 cell adhesion;GO:0007157 heterophilic cell-cell adhesion via plasma membrane cell adhesion molecules;GO:0007159 leukocyte cell-cell adhesion;GO:0007160 cell-matrix adhesion;GO:0007165 signal transduction;GO:00072…	GO:0005886 plasma membrane;GO:0008305 integrin complex;GO:0009897 external side of plasma membrane;GO:0009986 cell surface;GO:0016020 membrane;GO:0034687 integrin alphaL-beta2 complex;GO:0035579 specific granule membrane;GO:0070062 extracellular exosome	GO:0005178 integrin binding;GO:0030369 ICAM-3 receptor activity;GO:0046872 metal ion binding;GO:0050839 cell adhesion molecule binding	W: Extracellular structures	K05718	ko04015: Rap1 signaling pathway;ko04514: Cell adhesion molecules;ko04613: Neutrophil extracellular trap formation;ko04650: Natural killer cell mediated cytotoxicity;ko04670: Leukocyte transendothelial migration;ko04810: Regulation of actin cytoskeleton;ko05144: Malaria;ko05150: Staphylococcus aureus infection;ko05166: Human T-cell leukemia virus 1 infection;ko05169: Epstein-Barr virus infection;k…	IPR036465: von Willebrand factor A-like domain superfamily;IPR028994: Integrin alpha, N-terminal;IPR032695: Integrin domain superfamily;IPR013649: Integrin alpha-2;IPR013519: Integrin alpha beta-propellor;IPR002035: von Willebrand factor, type A;IPR018184: Integrin alpha chain, C-terminal cytoplasmic region, conserved site;IPR013517: FG-GAP repeat;IPR000413: Integrin alpha chain	Plasma membrane	CS pos: 25-26. ASS-YN. Pr: 0.8162
P20810	Calpastatin OS=Homo sapiens OX=9606 GN=CAST PE=1 SV=4	CAST	0	0	0	0	0	0	2985.4	0	0	531.696	0	0	0	0	0	0	0	0	0	0	0	0	0	0	inf	0	0	up	GO:0097340 inhibition of cysteine-type endopeptidase activity;GO:1990709 presynaptic active zone organization;GO:2000675 negative regulation of type B pancreatic cell apoptotic process	GO:0005737 cytoplasm;GO:0005783 endoplasmic reticulum;GO:0005829 cytosol;GO:0016020 membrane	GO:0003723 RNA binding;GO:0004866 endopeptidase inhibitor activity;GO:0010859 calcium-dependent cysteine-type endopeptidase inhibitor activity;GO:0045296 cadherin binding	--	K04281	ko05131: Shigellosis	IPR026998: Calpastatin;IPR001259: Proteinase inhibitor I27, calpastatin	Nucleus	--
P21589	5'-nucleotidase OS=Homo sapiens OX=9606 GN=NT5E PE=1 SV=1	NT5E	1496.09	859.658	1080.85	1212.11	1226.99	1042.05	1868.23	1878.68	1223.5	1085.14	1291.46	695.785	0	0	0	0	0	0	0	0	0	0	0	0	inf	0	0	up	GO:0006196 AMP catabolic process;GO:0006259 DNA metabolic process;GO:0007159 leukocyte cell-cell adhesion;GO:0010035 response to inorganic substance;GO:0033198 response to ATP;GO:0046032 ADP catabolic process;GO:0046034 ATP metabolic process;GO:0046086 adenosine biosynthetic process;GO:0050728 negative regulation of inflammatory response;GO:0055074 calcium ion homeostasis;GO:0110148 biomineraliza…	GO:0005654 nucleoplasm;GO:0005829 cytosol;GO:0005886 plasma membrane;GO:0009897 external side of plasma membrane;GO:0009986 cell surface;GO:0016020 membrane;GO:0031225 anchored component of membrane;GO:0070062 extracellular exosome	GO:0000166 nucleotide binding;GO:0008253 5'-nucleotidase activity;GO:0046872 metal ion binding;GO:0106411 XMP 5'-nucleosidase activity	F: Nucleotide transport and metabolism	K19970	ko00230: Purine metabolism;ko00240: Pyrimidine metabolism;ko00760: Nicotinate and nicotinamide metabolism;ko01100: Metabolic pathways;ko01232: Nucleotide metabolism	IPR036907: 5'-Nucleotidase, C-terminal domain superfamily;IPR029052: Metallo-dependent phosphatase-like;IPR006179: 5'-Nucleotidase/apyrase;IPR008334: 5'-Nucleotidase, C-terminal;IPR006146: 5'-Nucleotidase, conserved site;IPR004843: Calcineurin-like phosphoesterase domain, ApaH type	Peroxisome	CS pos: 26-27. AGA-WE. Pr: 0.7969
P21964	Catechol O-methyltransferase OS=Homo sapiens OX=9606 GN=COMT PE=1 SV=2	COMT	0	0	0	0	0	0	8268.18	0	0	3027.97	0	0	0	0	0	0	0	0	0	0	0	0	0	0	inf	0	0	up	GO:0016036 cellular response to phosphate starvation;GO:0032259 methylation;GO:0042135 neurotransmitter catabolic process;GO:0042420 dopamine catabolic process	GO:0005886 plasma membrane;GO:0043231 intracellular membrane-bounded organelle	GO:0000287 magnesium ion binding;GO:0016206 catechol O-methyltransferase activity;GO:0102084 L-dopa O-methyltransferase activity;GO:0102938 orcinol O-methyltransferase activity	Q: Secondary metabolites biosynthesis, transport and catabolism	K00545	ko00140: Steroid hormone biosynthesis;ko00350: Tyrosine metabolism;ko01100: Metabolic pathways;ko04728: Dopaminergic synapse	IPR002935: Class I-like SAM-dependent O-methyltransferase;IPR017128: Catechol O-methyltransferase, eukaryotic;IPR029063: S-adenosyl-L-methionine-dependent methyltransferase superfamily	Extracell	--
P22223	Cadherin-3 OS=Homo sapiens OX=9606 GN=CDH3 PE=1 SV=2	CDH3	3905.42	1810.17	1355.84	0	1711.95	1938	1192.55	1637.84	3304.43	1102.79	1473.93	2028.48	0	0	0	0	0	0	0	0	0	0	0	0	inf	0	0	up	GO:0001895 retina homeostasis;GO:0007155 cell adhesion;GO:0007156 homophilic cell adhesion via plasma membrane adhesion molecules;GO:0007601 visual perception;GO:0009410 response to xenobiotic stimulus;GO:0010628 positive regulation of gene expression;GO:0010838 positive regulation of keratinocyte proliferation;GO:0022405 hair cycle process;GO:0031424 keratinization;GO:0032773 positive regulation…	GO:0005737 cytoplasm;GO:0005886 plasma membrane;GO:0005912 adherens junction;GO:0016021 integral component of membrane;GO:0016342 catenin complex;GO:0030054 cell junction	GO:0005509 calcium ion binding;GO:0045296 cadherin binding	S: Function unknown	K06796	ko04514: Cell adhesion molecules	IPR002126: Cadherin-like;IPR027397: Catenin binding domain superfamily;IPR000233: Cadherin, Y-type LIR-motif;IPR015919: Cadherin-like superfamily;IPR020894: Cadherin conserved site;IPR014868: Cadherin prodomain;IPR039808: Cadherin	Endoplasmic reticulum	CS pos: 23-24. CAA-SE. Pr: 0.6966
P22413	Ectonucleotide pyrophosphatase/phosphodiesterase family member 1 OS=Homo sapiens OX=9606 GN=ENPP1 PE=1 SV=2	ENPP1	1453.63	1018.94	2155.06	690.298	1258.53	1131.07	1906.94	810.635	1303.8	2214.91	683.691	676.416	0	0	0	0	0	0	0	0	0	0	0	0	inf	0	0	up	GO:0006091 generation of precursor metabolites and energy;GO:0006796 phosphate-containing compound metabolic process;GO:0006955 immune response;GO:0009143 nucleoside triphosphate catabolic process;GO:0010035 response to inorganic substance;GO:0010467 gene expression;GO:0030282 bone mineralization;GO:0030308 negative regulation of cell growth;GO:0030318 melanocyte differentiation;GO:0030500 regula…	GO:0005615 extracellular space;GO:0005765 lysosomal membrane;GO:0005886 plasma membrane;GO:0005887 integral component of plasma membrane;GO:0009986 cell surface;GO:0016021 integral component of membrane;GO:0016323 basolateral plasma membrane	GO:0003676 nucleic acid binding;GO:0004115 3',5'-cyclic-AMP phosphodiesterase activity;GO:0004527 exonuclease activity;GO:0004528 phosphodiesterase I activity;GO:0004551 nucleotide diphosphatase activity;GO:0005044 scavenger receptor activity;GO:0005158 insulin receptor binding;GO:0005509 calcium ion binding;GO:0005524 ATP binding;GO:0008270 zinc ion binding;GO:0016791 phosphatase activity;GO:003…	R: General function prediction only	K01513	ko00230: Purine metabolism;ko00240: Pyrimidine metabolism;ko00500: Starch and sucrose metabolism;ko00740: Riboflavin metabolism;ko00760: Nicotinate and nicotinamide metabolism;ko00770: Pantothenate and CoA biosynthesis;ko01100: Metabolic pathways;ko01232: Nucleotide metabolism	IPR001212: Somatomedin B domain;IPR036024: Somatomedin B-like domain superfamily;IPR001604: DNA/RNA non-specific endonuclease;IPR020436: Somatomedin B domain, chordata;IPR044929: DNA/RNA non-specific endonuclease superfamily;IPR002591: Type I phosphodiesterase/nucleotide pyrophosphatase/phosphate transferase;IPR017850: Alkaline-phosphatase-like, core domain superfamily;IPR020821: Extracellular En…	Cytoplasm	--
P23352	Anosmin-1 OS=Homo sapiens OX=9606 GN=ANOS1 PE=1 SV=3	ANOS1	0	0	0	0	0	0	0	0	0	0	0	0	0	0	0	580.087	574.247	0	0	224.621	424.822	744.885	0	416.975	0	0	0	down	GO:0006935 chemotaxis;GO:0007155 cell adhesion;GO:0007411 axon guidance;GO:0030182 neuron differentiation	GO:0005576 extracellular region;GO:0005615 extracellular space;GO:0005886 plasma membrane;GO:0009986 cell surface;GO:0031012 extracellular matrix	GO:0004867 serine-type endopeptidase inhibitor activity;GO:0005201 extracellular matrix structural constituent;GO:0008201 heparin binding	W: Extracellular structures	K23413	--	IPR013783: Immunoglobulin-like fold;IPR003961: Fibronectin type III;IPR040957: Anosmin-1, cysteine rich domain;IPR008197: WAP-type 'four-disulfide core' domain;IPR036116: Fibronectin type III superfamily;IPR042447: Anosmin-1;IPR036645: Elafin-like superfamily	Extracell	CS pos: 24-25. CLA-AG. Pr: 0.6965
P23919	Thymidylate kinase OS=Homo sapiens OX=9606 GN=DTYMK PE=1 SV=4	DTYMK	0	0	0	0	0	0	0	0	0	0	1102.77	1336.57	0	0	0	0	0	0	0	0	0	0	0	0	inf	0	0	up	GO:0006233 dTDP biosynthetic process;GO:0016310 phosphorylation;GO:0071363 cellular response to growth factor stimulus	--	GO:0004798 thymidylate kinase activity;GO:0005524 ATP binding	F: Nucleotide transport and metabolism	K00943	ko00240: Pyrimidine metabolism;ko01100: Metabolic pathways;ko01232: Nucleotide metabolism	IPR027417: P-loop containing nucleoside triphosphate hydrolase;IPR039430: Thymidylate kinase-like domain;IPR018094: Thymidylate kinase;IPR018095: Thymidylate kinase, conserved site	Cytoplasm	--
P23921	Ribonucleoside-diphosphate reductase large subunit OS=Homo sapiens OX=9606 GN=RRM1 PE=1 SV=1	RRM1	0	0	0	0	0	0	141.655	0	0	0	0	148.191	0	0	0	0	0	0	0	0	0	0	0	0	inf	0	0	up	GO:0000731 DNA synthesis involved in DNA repair;GO:0006264 mitochondrial DNA replication;GO:0006281 DNA repair;GO:0009185 ribonucleoside diphosphate metabolic process;GO:0009263 deoxyribonucleotide biosynthetic process;GO:0009265 2'-deoxyribonucleotide biosynthetic process;GO:0010971 positive regulation of G2/M transition of mitotic cell cycle;GO:0051290 protein heterotetramerization;GO:0070318 p…	GO:0005739 mitochondrion;GO:0005829 cytosol;GO:0005971 ribonucleoside-diphosphate reductase complex	GO:0004748 ribonucleoside-diphosphate reductase activity, thioredoxin disulfide as acceptor;GO:0005524 ATP binding;GO:0042802 identical protein binding;GO:0061731 ribonucleoside-diphosphate reductase activity;GO:0097718 disordered domain specific binding	F: Nucleotide transport and metabolism	K10807	ko00230: Purine metabolism;ko00240: Pyrimidine metabolism;ko00480: Glutathione metabolism;ko00983: Drug metabolism - other enzymes;ko01100: Metabolic pathways;ko01232: Nucleotide metabolism	IPR000788: Ribonucleotide reductase large subunit, C-terminal;IPR008926: Ribonucleotide reductase R1 subunit, N-terminal;IPR013509: Ribonucleotide reductase large subunit, N-terminal;IPR013346: Ribonucleotide reductase, class I , alpha subunit;IPR005144: ATP-cone domain;IPR039718: Ribonucleoside-diphosphate reductase large subunit	Cytoplasm	--
P24855	Deoxyribonuclease-1 OS=Homo sapiens OX=9606 GN=DNASE1 PE=1 SV=1	DNASE1	2104.9	4500.23	1462.81	3730.61	2232.38	5106.54	3046.74	2514.55	6719.45	1902.36	3661.81	2390.66	0	0	0	0	0	0	0	0	0	0	0	0	inf	0	0	up	GO:0000737 DNA catabolic process, endonucleolytic;GO:0002283 neutrophil activation involved in immune response;GO:0002673 regulation of acute inflammatory response;GO:0006308 DNA catabolic process;GO:0006915 apoptotic process;GO:0070948 regulation of neutrophil mediated cytotoxicity	GO:0005576 extracellular region;GO:0005634 nucleus;GO:0005635 nuclear envelope;GO:0042588 zymogen granule;GO:0070062 extracellular exosome	GO:0003677 DNA binding;GO:0003779 actin binding;GO:0004530 deoxyribonuclease I activity	--	K11994	--	IPR036691: Endonuclease/exonuclease/phosphatase superfamily;IPR016202: Deoxyribonuclease I;IPR005135: Endonuclease/exonuclease/phosphatase;IPR033125: Deoxyribonuclease I, conservied site;IPR018057: Deoxyribonuclease I, active site	Extracell	CS pos: 22-23. AVS-LK. Pr: 0.6807
P25686	DnaJ homolog subfamily B member 2 OS=Homo sapiens OX=9606 GN=DNAJB2 PE=1 SV=3	DNAJB2	0	0	0	0	841.633	700.241	0	0	470.817	0	336.809	1509.67	0	0	0	0	0	0	0	0	0	0	0	0	inf	0	0	up	GO:0006986 response to unfolded protein;GO:0008285 negative regulation of cell population proliferation;GO:0030308 negative regulation of cell growth;GO:0030433 ubiquitin-dependent ERAD pathway;GO:0031396 regulation of protein ubiquitination;GO:0031398 positive regulation of protein ubiquitination;GO:0032091 negative regulation of protein binding;GO:0032436 positive regulation of proteasomal ubiq…	GO:0005634 nucleus;GO:0005737 cytoplasm;GO:0005829 cytosol;GO:0016234 inclusion body;GO:0031227 intrinsic component of endoplasmic reticulum membrane;GO:0031965 nuclear membrane;GO:0042406 extrinsic component of endoplasmic reticulum membrane;GO:0048471 perinuclear region of cytoplasm;GO:0098554 cytoplasmic side of endoplasmic reticulum membrane	GO:0001671 ATPase activator activity;GO:0030544 Hsp70 protein binding;GO:0031593 polyubiquitin modification-dependent protein binding;GO:0031625 ubiquitin protein ligase binding;GO:0043130 ubiquitin binding;GO:0051082 unfolded protein binding;GO:0051087 chaperone binding;GO:0070628 proteasome binding;GO:0140036 ubiquitin-dependent protein binding	O: Posttranslational modification, protein turnover, chaperones	K09508	ko04141: Protein processing in endoplasmic reticulum	IPR003903: Ubiquitin interacting motif;IPR001623: DnaJ domain;IPR043183: DnaJ homolog subfamily B member 2/6-like;IPR036869: Chaperone J-domain superfamily;IPR018253: DnaJ domain, conserved site	Nucleus	--
P26639	Threonine--tRNA ligase 1, cytoplasmic OS=Homo sapiens OX=9606 GN=TARS1 PE=1 SV=3	TARS1	0	0	0	0	0	0	3281.36	0	0	2355.3	0	772.847	0	0	0	0	0	0	0	0	0	0	0	0	inf	0	0	up	GO:0006435 threonyl-tRNA aminoacylation	GO:0005829 cytosol;GO:0070062 extracellular exosome	GO:0000049 tRNA binding;GO:0004829 threonine-tRNA ligase activity;GO:0005524 ATP binding;GO:0008270 zinc ion binding;GO:0042802 identical protein binding	J: Translation, ribosomal structure and biogenesis	K01868	ko00970: Aminoacyl-tRNA biosynthesis	IPR045864: Class II Aminoacyl-tRNA synthetase/Biotinyl protein ligase (BPL) and lipoyl protein ligase (LPL);IPR012675: Beta-grasp domain superfamily;IPR012676: TGS-like;IPR002314: Aminoacyl-tRNA synthetase, class II (G/ P/ S/T);IPR033728: Threonine-tRNA ligase catalytic core domain;IPR018163: Threonyl/alanyl tRNA synthetase, class II-like, putative editing domain superfamily;IPR012947: Threonyl/a…	Cytoplasm	--
P29218	Inositol monophosphatase 1 OS=Homo sapiens OX=9606 GN=IMPA1 PE=1 SV=1	IMPA1	1201.21	950.313	1264.58	1597.57	1342.92	1377.82	1732.81	1797.82	2066.37	1721.51	1372.41	2689.41	0	0	0	0	0	0	0	0	0	0	0	0	inf	0	0	up	GO:0006021 inositol biosynthetic process;GO:0046854 phosphatidylinositol phosphate biosynthetic process;GO:0046855 inositol phosphate dephosphorylation	--	GO:0008934 inositol monophosphate 1-phosphatase activity;GO:0046872 metal ion binding;GO:0052832 inositol monophosphate 3-phosphatase activity;GO:0052833 inositol monophosphate 4-phosphatase activity	G: Carbohydrate transport and metabolism	K01092	ko00562: Inositol phosphate metabolism;ko01100: Metabolic pathways;ko04070: Phosphatidylinositol signaling system	IPR020552: Inositol monophosphatase, lithium-sensitive;IPR033942: Inositol monophosphatase;IPR000760: Inositol monophosphatase-like;IPR020583: Inositol monophosphatase, metal-binding site;IPR020550: Inositol monophosphatase, conserved site	Cytoskeleton	--
P29965	CD40 ligand OS=Homo sapiens OX=9606 GN=CD40LG PE=1 SV=1	CD40LG	0	0	0	0	0	0	0	0	0	0	0	0	1797.81	2610.71	2259	2668.29	2416.51	1282.81	2376.18	2034.96	1711.41	3250.21	2005.16	2525.31	0	0	0	down	GO:0002637 regulation of immunoglobulin production;GO:0006954 inflammatory response;GO:0007159 leukocyte cell-cell adhesion;GO:0007229 integrin-mediated signaling pathway;GO:0023035 CD40 signaling pathway;GO:0030168 platelet activation;GO:0030183 B cell differentiation;GO:0031295 T cell costimulation;GO:0032733 positive regulation of interleukin-10 production;GO:0032735 positive regulation of int…	GO:0005615 extracellular space;GO:0005794 Golgi apparatus;GO:0005886 plasma membrane;GO:0005887 integral component of plasma membrane;GO:0009897 external side of plasma membrane;GO:0009986 cell surface;GO:0016021 integral component of membrane	GO:0005125 cytokine activity;GO:0005164 tumor necrosis factor receptor binding;GO:0005174 CD40 receptor binding;GO:0005178 integrin binding;GO:0043539 protein serine/threonine kinase activator activity	--	K03161	ko04060: Cytokine-cytokine receptor interaction;ko04064: NF-kappa B signaling pathway;ko04514: Cell adhesion molecules;ko04660: T cell receptor signaling pathway;ko04672: Intestinal immune network for IgA production;ko05144: Malaria;ko05145: Toxoplasmosis;ko05310: Asthma;ko05320: Autoimmune thyroid disease;ko05322: Systemic lupus erythematosus;ko05330: Allograft rejection;ko05340: Primary immunod…	IPR003263: CD40 ligand;IPR006052: Tumour necrosis factor domain;IPR021184: Tumour necrosis factor, conserved site;IPR008983: Tumour necrosis factor-like domain superfamily	Extracell	--
P30046	D-dopachrome decarboxylase OS=Homo sapiens OX=9606 GN=DDT PE=1 SV=3	DDT	0	1620.47	0	0	0	0	6738.91	3424.58	0	3051.36	0	0	0	0	0	0	0	0	0	0	0	0	0	0	inf	0	0	up	--	--	--	V: Defense mechanisms	K10028	--	IPR001398: Macrophage migration inhibitory factor;IPR019829: Macrophage migration inhibitory factor, conserved site;IPR014347: Tautomerase/MIF superfamily	Cytoplasm	--
P30086	Phosphatidylethanolamine-binding protein 1 OS=Homo sapiens OX=9606 GN=PEBP1 PE=1 SV=3	PEBP1	0	0	0	0	0	0	4765.33	0	0	2164.37	0	0	0	0	0	0	0	0	0	0	0	0	0	0	inf	0	0	up	--	--	--	R: General function prediction only	K06910	--	IPR008914: Phosphatidylethanolamine-binding protein;IPR035810: Phosphatidylethanolamine-binding protein, eukaryotic;IPR001858: Phosphatidylethanolamine-binding, conserved site;IPR036610: PEBP-like superfamily	Cytoplasm	--
P30419	Glycylpeptide N-tetradecanoyltransferase 1 OS=Homo sapiens OX=9606 GN=NMT1 PE=1 SV=2	NMT1	0	0	0	0	0	0	578.19	0	0	1698.17	0	0	0	0	0	0	0	0	0	0	0	0	0	0	inf	0	0	up	GO:0001701 in utero embryonic development;GO:0006499 N-terminal protein myristoylation;GO:0018008 N-terminal peptidyl-glycine N-myristoylation;GO:0022400 regulation of rhodopsin mediated signaling pathway;GO:0042180 cellular ketone metabolic process;GO:1900740 positive regulation of protein insertion into mitochondrial membrane involved in apoptotic signaling pathway	GO:0005737 cytoplasm;GO:0005739 mitochondrion;GO:0005829 cytosol;GO:0005886 plasma membrane;GO:0019898 extrinsic component of membrane	GO:0004379 glycylpeptide N-tetradecanoyltransferase activity;GO:0018030 peptidyl-lysine N6-myristoyltransferase activity;GO:0019107 myristoyltransferase activity	I: Lipid transport and metabolism	K00671	--	IPR000903: Glycylpeptide N-tetradecanoyltransferase;IPR016181: Acyl-CoA N-acyltransferase;IPR022678: Glycylpeptide N-tetradecanoyltransferase, conserved site;IPR022676: Glycylpeptide N-tetradecanoyltransferase, N-terminal;IPR022677: Glycylpeptide N-tetradecanoyltransferase, C-terminal	Nucleus	--
P31942	Heterogeneous nuclear ribonucleoprotein H3 OS=Homo sapiens OX=9606 GN=HNRNPH3 PE=1 SV=2	HNRNPH3	0	0	0	0	0	0	2669.84	0	0	0	0	1146.11	0	0	0	0	0	0	0	0	0	0	0	0	inf	0	0	up	--	GO:0005654 nucleoplasm	GO:0003723 RNA binding	A: RNA processing and modification	K12898	--	IPR000504: RNA recognition motif domain;IPR012677: Nucleotide-binding alpha-beta plait domain superfamily;IPR034969: hnRNPH3, RNA recognition motif 3;IPR035979: RNA-binding domain superfamily;IPR034970: hnRNPH3, RNA recognition motif 2	Cytoplasm	--
P32754	4-hydroxyphenylpyruvate dioxygenase OS=Homo sapiens OX=9606 GN=HPD PE=1 SV=2	HPD	0	0	0	0	0	0	835.704	980.094	0	0	0	0	0	0	0	0	0	0	0	0	0	0	0	0	inf	0	0	up	GO:0006559 L-phenylalanine catabolic process;GO:0006572 tyrosine catabolic process	GO:0000139 Golgi membrane;GO:0005789 endoplasmic reticulum membrane;GO:0005829 cytosol;GO:0070062 extracellular exosome	GO:0003868 4-hydroxyphenylpyruvate dioxygenase activity;GO:0042803 protein homodimerization activity;GO:0046872 metal ion binding	E: Amino acid transport and metabolism	K00457	ko00130: Ubiquinone and other terpenoid-quinone biosynthesis;ko00350: Tyrosine metabolism;ko00360: Phenylalanine metabolism;ko01100: Metabolic pathways;ko01240: Biosynthesis of cofactors	IPR005956: 4-hydroxyphenylpyruvate dioxygenase;IPR029068: Glyoxalase/Bleomycin resistance protein/Dihydroxybiphenyl dioxygenase;IPR004360: Glyoxalase/fosfomycin resistance/dioxygenase domain;IPR041735: 4-hydroxyphenylpyruvate dioxygenase, C-terminal;IPR037523: Vicinal oxygen chelate (VOC) domain;IPR041736: 4-hydroxyphenylpyruvate dioxygenase, N-terminal	Cytoplasm	--
P33240	Cleavage stimulation factor subunit 2 OS=Homo sapiens OX=9606 GN=CSTF2 PE=1 SV=1	CSTF2	0	0	0	0	0	0	1464.63	0	0	1458.57	0	0	0	0	0	0	0	0	0	0	0	0	0	0	inf	0	0	up	GO:0006378 mRNA polyadenylation;GO:0098789 pre-mRNA cleavage required for polyadenylation;GO:1990090 cellular response to nerve growth factor stimulus	GO:0005654 nucleoplasm;GO:0005847 mRNA cleavage and polyadenylation specificity factor complex;GO:0016604 nuclear body;GO:0071920 cleavage body	GO:0003723 RNA binding;GO:0003729 mRNA binding	A: RNA processing and modification	K14407	ko03015: mRNA surveillance pathway	IPR038192: Transcription termination and cleavage factor, C-terminal domain superfamily;IPR000504: RNA recognition motif domain;IPR035979: RNA-binding domain superfamily;IPR012677: Nucleotide-binding alpha-beta plait domain superfamily;IPR026896: Transcription termination and cleavage factor, C-terminal domain;IPR025742: Cleavage stimulation factor subunit 2, hinge domain	Nucleus	--
P33316	Deoxyuridine 5'-triphosphate nucleotidohydrolase, mitochondrial OS=Homo sapiens OX=9606 GN=DUT PE=1 SV=4	DUT	0	0	0	0	0	0	3730.02	0	0	1102.62	0	0	0	0	0	0	0	0	0	0	0	0	0	0	inf	0	0	up	GO:0006139 nucleobase-containing compound metabolic process;GO:0006226 dUMP biosynthetic process;GO:0006231 dTMP biosynthetic process;GO:0006260 DNA replication;GO:0046081 dUTP catabolic process	GO:0005634 nucleus;GO:0005654 nucleoplasm;GO:0005739 mitochondrion;GO:0070062 extracellular exosome	GO:0000287 magnesium ion binding;GO:0003723 RNA binding;GO:0004170 dUTP diphosphatase activity	F: Nucleotide transport and metabolism	K01520	ko00240: Pyrimidine metabolism;ko00983: Drug metabolism - other enzymes;ko01100: Metabolic pathways;ko01232: Nucleotide metabolism	IPR036157: dUTPase-like superfamily;IPR029054: dUTPase-like;IPR008181: Deoxyuridine triphosphate nucleotidohydrolase;IPR033704: dUTPase, trimeric	Mitochondrion	--
P34897	Serine hydroxymethyltransferase, mitochondrial OS=Homo sapiens OX=9606 GN=SHMT2 PE=1 SV=3	SHMT2	0	0	0	0	0	0	1906.01	0	0	0	0	395.657	0	0	0	0	0	0	0	0	0	0	0	0	inf	0	0	up	GO:0002082 regulation of oxidative phosphorylation;GO:0006564 L-serine biosynthetic process;GO:0008284 positive regulation of cell population proliferation;GO:0019264 glycine biosynthetic process from serine;GO:0032259 methylation;GO:0035999 tetrahydrofolate interconversion;GO:0070129 regulation of mitochondrial translation	GO:0005634 nucleus;GO:0005739 mitochondrion;GO:0005743 mitochondrial inner membrane;GO:0005758 mitochondrial intermembrane space;GO:0005759 mitochondrial matrix;GO:0015630 microtubule cytoskeleton	GO:0004372 glycine hydroxymethyltransferase activity;GO:0008168 methyltransferase activity;GO:0008732 L-allo-threonine aldolase activity;GO:0016597 amino acid binding;GO:0030170 pyridoxal phosphate binding;GO:0042802 identical protein binding	E: Amino acid transport and metabolism	K00600	ko00260: Glycine, serine and threonine metabolism;ko00630: Glyoxylate and dicarboxylate metabolism;ko00670: One carbon pool by folate;ko01100: Metabolic pathways;ko01200: Carbon metabolism;ko01230: Biosynthesis of amino acids;ko01240: Biosynthesis of cofactors;ko01523: Antifolate resistance	IPR001085: Serine hydroxymethyltransferase;IPR039429: Serine hydroxymethyltransferase-like domain;IPR015421: Pyridoxal phosphate-dependent transferase, major domain;IPR015422: Pyridoxal phosphate-dependent transferase, small domain;IPR015424: Pyridoxal phosphate-dependent transferase;IPR019798: Serine hydroxymethyltransferase, pyridoxal phosphate binding site	Mitochondrion	--
P35080	Profilin-2 OS=Homo sapiens OX=9606 GN=PFN2 PE=1 SV=3	PFN2	0	522.219	309.345	0	0	0	821.41	0	0	0	0	0	0	0	0	0	0	0	0	0	0	0	0	0	inf	0	0	up	GO:0010633 negative regulation of epithelial cell migration;GO:0030036 actin cytoskeleton organization;GO:0030833 regulation of actin filament polymerization;GO:0030837 negative regulation of actin filament polymerization;GO:0030838 positive regulation of actin filament polymerization;GO:0032233 positive regulation of actin filament bundle assembly;GO:0032781 positive regulation of ATP-dependent …	GO:0005737 cytoplasm;GO:0005856 cytoskeleton;GO:0070062 extracellular exosome;GO:0098685 Schaffer collateral - CA1 synapse;GO:0098793 presynapse;GO:0098794 postsynapse;GO:0098978 glutamatergic synapse	GO:0003779 actin binding;GO:0003785 actin monomer binding;GO:0005546 phosphatidylinositol-4,5-bisphosphate binding;GO:0016887 ATP hydrolysis activity	Z: Cytoskeleton	K05759	ko04015: Rap1 signaling pathway;ko04810: Regulation of actin cytoskeleton;ko05014: Amyotrophic lateral sclerosis;ko05131: Shigellosis;ko05132: Salmonella infection	IPR005455: Profilin;IPR027310: Profilin conserved site;IPR036140: Profilin superfamily;IPR005454: Profilin1/2/3, vertebrate	Extracell	--
P35232	Prohibitin 1 OS=Homo sapiens OX=9606 GN=PHB1 PE=1 SV=1	PHB1	0	0	0	0	0	0	2684.49	0	0	2397.49	0	840.963	0	0	0	0	0	0	0	0	0	0	0	0	inf	0	0	up	GO:0000122 negative regulation of transcription by RNA polymerase II;GO:0002639 positive regulation of immunoglobulin production;GO:0007202 activation of phospholipase C activity;GO:0023035 CD40 signaling pathway;GO:0042113 B cell activation;GO:0044830 modulation by host of viral RNA genome replication;GO:0046718 viral entry into host cell;GO:0071897 DNA biosynthetic process;GO:1901224 positive r…	GO:0005634 nucleus;GO:0005739 mitochondrion;GO:0005886 plasma membrane;GO:0009986 cell surface;GO:0035632 mitochondrial prohibitin complex	GO:0003714 transcription corepressor activity	O: Posttranslational modification, protein turnover, chaperones	K17080	--	IPR036013: Band 7/SPFH domain superfamily;IPR000163: Prohibitin;IPR001107: Band 7 domain	Cytoplasm	--
P35606	Coatomer subunit beta' OS=Homo sapiens OX=9606 GN=COPB2 PE=1 SV=2	COPB2	0	0	523.587	0	699.758	0	712.375	0	562.214	887.469	0	1036.78	835.836	0	1178.75	1157.61	1717.74	0	0	0	0	1588.49	784.74	0	0.608852	0.0175999	0.999729	down	GO:0006886 intracellular protein transport;GO:0006888 endoplasmic reticulum to Golgi vesicle-mediated transport;GO:0006890 retrograde vesicle-mediated transport, Golgi to endoplasmic reticulum;GO:0006891 intra-Golgi vesicle-mediated transport;GO:1901998 toxin transport	GO:0000139 Golgi membrane;GO:0005789 endoplasmic reticulum membrane;GO:0005829 cytosol;GO:0030126 COPI vesicle coat;GO:0030133 transport vesicle	GO:0005198 structural molecule activity	U: Intracellular trafficking, secretion, and vesicular transport	K17302	--	IPR001680: WD40 repeat;IPR015943: WD40/YVTN repeat-like-containing domain superfamily;IPR036322: WD40-repeat-containing domain superfamily;IPR016453: Coatomer beta' subunit (COPB2);IPR020472: G-protein beta WD-40 repeat;IPR006692: Coatomer, WD associated region	Cytoplasm	--
P35609	Alpha-actinin-2 OS=Homo sapiens OX=9606 GN=ACTN2 PE=1 SV=1	ACTN2	0	0	0	0	0	0	0	0	0	0	0	0	2193.22	2065.12	1141.53	1396.69	1365.56	490.076	983.339	708.57	1028.8	559.638	510.644	379.642	0	0	0	down	GO:0007155 cell adhesion;GO:0030035 microspike assembly;GO:0030036 actin cytoskeleton organization;GO:0042391 regulation of membrane potential;GO:0042981 regulation of apoptotic process;GO:0043267 negative regulation of potassium ion transport;GO:0043268 positive regulation of potassium ion transport;GO:0045214 sarcomere organization;GO:0048041 focal adhesion assembly;GO:0051695 actin filament un…	GO:0005576 extracellular region;GO:0005829 cytosol;GO:0005856 cytoskeleton;GO:0005884 actin filament;GO:0005925 focal adhesion;GO:0030018 Z disc;GO:0030054 cell junction;GO:0030175 filopodium;GO:0030864 cortical actin cytoskeleton;GO:0031093 platelet alpha granule lumen;GO:0031143 pseudopodium;GO:0042995 cell projection;GO:0043197 dendritic spine;GO:0070062 extracellular exosome	GO:0005178 integrin binding;GO:0005509 calcium ion binding;GO:0005546 phosphatidylinositol-4,5-bisphosphate binding;GO:0008092 cytoskeletal protein binding;GO:0008307 structural constituent of muscle;GO:0019904 protein domain specific binding;GO:0030274 LIM domain binding;GO:0030374 nuclear receptor coactivator activity;GO:0031432 titin binding;GO:0042802 identical protein binding;GO:0044325 tran…	Z: Cytoskeleton	K21073	ko05412: Arrhythmogenic right ventricular cardiomyopathy	IPR002048: EF-hand domain;IPR001589: Actinin-type actin-binding domain, conserved site;IPR001715: Calponin homology domain;IPR036872: CH domain superfamily;IPR011992: EF-hand domain pair;IPR018159: Spectrin/alpha-actinin;IPR014837: EF-hand, Ca insensitive;IPR002017: Spectrin repeat	Cytoplasm_Nucleus	--
P35658	Nuclear pore complex protein Nup214 OS=Homo sapiens OX=9606 GN=NUP214 PE=1 SV=2	NUP214	0	0	0	0	0	0	0	0	0	0	0	0	0	1355.05	1307.19	0	0	2511.12	0	0	1211.35	1238.66	0	1499.2	0	0	0	down	GO:0000278 mitotic cell cycle;GO:0006405 RNA export from nucleus;GO:0006406 mRNA export from nucleus;GO:0006606 protein import into nucleus;GO:0006611 protein export from nucleus;GO:0006913 nucleocytoplasmic transport;GO:0046822 regulation of nucleocytoplasmic transport;GO:0051726 regulation of cell cycle	GO:0005635 nuclear envelope;GO:0005643 nuclear pore;GO:0005654 nucleoplasm;GO:0005829 cytosol;GO:1990876 cytoplasmic side of nuclear pore	GO:0005049 nuclear export signal receptor activity;GO:0008139 nuclear localization sequence binding;GO:0017056 structural constituent of nuclear pore	Y: Nuclear structure;U: Intracellular trafficking, secretion, and vesicular transport	K14317	ko03013: Nucleocytoplasmic transport;ko05014: Amyotrophic lateral sclerosis	IPR015943: WD40/YVTN repeat-like-containing domain superfamily;IPR026054: Nuclear pore complex protein;IPR001680: WD40 repeat;IPR041553: Nuclear pore complex protein Nup214, phenylalanine-glycine (FG) domain	Plasma membrane	--
P35659	Protein DEK OS=Homo sapiens OX=9606 GN=DEK PE=1 SV=1	DEK	0	0	0	0	0	0	3554.81	0	0	0	0	0	0	0	0	0	0	0	0	0	0	0	0	0	inf	0	0	up	GO:0006325 chromatin organization	GO:0005654 nucleoplasm	GO:0003677 DNA binding	B: Chromatin structure and dynamics	K17046	--	IPR014876: DEK, C-terminal;IPR044198: Protein DEK;IPR003034: SAP domain	Nucleus	--
P38570	Integrin alpha-E OS=Homo sapiens OX=9606 GN=ITGAE PE=1 SV=3	ITGAE	1320.63	1129.38	1109.66	879.277	1965.38	1399.07	0	0	1661.23	0	990.65	1369.48	0	0	0	0	0	0	0	0	0	0	0	0	inf	0	0	up	GO:0007160 cell-matrix adhesion;GO:0007229 integrin-mediated signaling pathway;GO:0033627 cell adhesion mediated by integrin;GO:0098609 cell-cell adhesion	GO:0005886 plasma membrane;GO:0008305 integrin complex;GO:0009897 external side of plasma membrane	GO:0005178 integrin binding;GO:0046872 metal ion binding	W: Extracellular structures	K06524	ko04810: Regulation of actin cytoskeleton	IPR013649: Integrin alpha-2;IPR013519: Integrin alpha beta-propellor;IPR028994: Integrin alpha, N-terminal;IPR002035: von Willebrand factor, type A;IPR013517: FG-GAP repeat;IPR018184: Integrin alpha chain, C-terminal cytoplasmic region, conserved site;IPR036465: von Willebrand factor A-like domain superfamily;IPR000413: Integrin alpha chain;IPR032695: Integrin domain superfamily	Endoplasmic reticulum	CS pos: 18-19. LAA-FN. Pr: 0.3860
P38919	Eukaryotic initiation factor 4A-III OS=Homo sapiens OX=9606 GN=EIF4A3 PE=1 SV=4	EIF4A3	0	0	0	0	0	0	885.51	0	0	1485.64	0	0	0	0	0	0	0	0	0	0	0	0	0	0	inf	0	0	up	GO:0008306 associative learning;GO:0014070 response to organic cyclic compound;GO:0035640 exploration behavior;GO:0072715 cellular response to selenite ion;GO:0090394 negative regulation of excitatory postsynaptic potential;GO:0099578 regulation of translation at postsynapse, modulating synaptic transmission;GO:1904570 negative regulation of selenocysteine incorporation;GO:1904574 negative regula…	GO:0005654 nucleoplasm;GO:0030425 dendrite;GO:0043025 neuronal cell body;GO:0098978 glutamatergic synapse;GO:0099524 postsynaptic cytosol;GO:1990904 ribonucleoprotein complex	GO:0003724 RNA helicase activity;GO:0005524 ATP binding;GO:0016787 hydrolase activity;GO:0035368 selenocysteine insertion sequence binding;GO:0035613 RNA stem-loop binding;GO:0043021 ribonucleoprotein complex binding;GO:0045182 translation regulator activity	J: Translation, ribosomal structure and biogenesis	K13025	ko03013: Nucleocytoplasmic transport;ko03015: mRNA surveillance pathway;ko03040: Spliceosome	IPR000629: ATP-dependent RNA helicase DEAD-box, conserved site;IPR001650: Helicase, C-terminal;IPR014001: Helicase superfamily 1/2, ATP-binding domain;IPR027417: P-loop containing nucleoside triphosphate hydrolase;IPR014014: RNA helicase, DEAD-box type, Q motif;IPR011545: DEAD/DEAH box helicase domain	Nucleus	--
P39748	Flap endonuclease 1 OS=Homo sapiens OX=9606 GN=FEN1 PE=1 SV=1	FEN1	0	0	0	0	0	0	0	0	0	0	0	0	384.267	567.292	416.792	0	0	0	0	0	369.183	711.411	0	0	0	0	0	down	GO:0006284 base-excision repair;GO:0007613 memory;GO:0043137 DNA replication, removal of RNA primer	GO:0005654 nucleoplasm;GO:0005730 nucleolus;GO:0005739 mitochondrion	GO:0000287 magnesium ion binding;GO:0003677 DNA binding;GO:0008409 5'-3' exonuclease activity;GO:0017108 5'-flap endonuclease activity	L: Replication, recombination and repair	K04799	ko03030: DNA replication;ko03410: Base excision repair;ko03450: Non-homologous end-joining	IPR029060: PIN-like domain superfamily;IPR006085: XPG, N-terminal;IPR006086: XPG-I domain;IPR036279: 5'-3' exonuclease, C-terminal domain superfamily;IPR023426: Flap endonuclease 1;IPR006084: XPG/Rad2 endonuclease;IPR019974: XPG conserved site;IPR008918: Helix-hairpin-helix motif, class 2	Nucleus	--
P40121	Macrophage-capping protein OS=Homo sapiens OX=9606 GN=CAPG PE=1 SV=2	CAPG	1024.03	875.55	682.296	0	899.527	921.579	1262.33	1024.2	947.077	1179.68	618.483	625.704	0	0	0	0	0	0	0	0	0	0	0	0	inf	0	0	up	GO:0008154 actin polymerization or depolymerization;GO:0051014 actin filament severing;GO:0051016 barbed-end actin filament capping	GO:0001726 ruffle;GO:0005654 nucleoplasm;GO:0030027 lamellipodium;GO:0042470 melanosome	GO:0051015 actin filament binding	Z: Cytoskeleton	K10368	--	IPR029006: ADF-H/Gelsolin-like domain superfamily;IPR007122: Villin/Gelsolin;IPR007123: Gelsolin-like domain	Cytoplasm	--
P42262	Glutamate receptor 2 OS=Homo sapiens OX=9606 GN=GRIA2 PE=1 SV=3	GRIA2	0	3907.13	0	0	0	0	0	0	0	0	2520.17	0	0	0	0	0	0	0	0	0	0	0	0	0	inf	0	0	up	GO:0007165 signal transduction;GO:0007268 chemical synaptic transmission;GO:0035235 ionotropic glutamate receptor signaling pathway;GO:0035249 synaptic transmission, glutamatergic	GO:0005789 endoplasmic reticulum membrane;GO:0005886 plasma membrane;GO:0005887 integral component of plasma membrane;GO:0009897 external side of plasma membrane;GO:0014069 postsynaptic density;GO:0030425 dendrite;GO:0030666 endocytic vesicle membrane;GO:0032279 asymmetric synapse;GO:0032281 AMPA glutamate receptor complex;GO:0043025 neuronal cell body;GO:0043197 dendritic spine;GO:0060076 excita…	GO:0001540 amyloid-beta binding;GO:0004970 ionotropic glutamate receptor activity;GO:0004971 AMPA glutamate receptor activity;GO:0015276 ligand-gated ion channel activity;GO:0038023 signaling receptor activity	P: Inorganic ion transport and metabolism;E: Amino acid transport and metabolism;T: Signal transduction mechanisms	K05198	ko04024: cAMP signaling pathway;ko04080: Neuroactive ligand-receptor interaction;ko04713: Circadian entrainment;ko04720: Long-term potentiation;ko04723: Retrograde endocannabinoid signaling;ko04724: Glutamatergic synapse;ko04728: Dopaminergic synapse;ko04730: Long-term depression;ko05014: Amyotrophic lateral sclerosis;ko05016: Huntington disease;ko05017: Spinocerebellar ataxia;ko05022: Pathways o…	IPR019594: Ionotropic glutamate receptor, L-glutamate and glycine-binding domain;IPR001320: Ionotropic glutamate receptor;IPR001828: Receptor, ligand binding region;IPR001508: Ionotropic glutamate receptor, metazoa;IPR028082: Periplasmic binding protein-like I	Plasma membrane	CS pos: 24-25. VSS-NS. Pr: 0.6094
P42574	Caspase-3 OS=Homo sapiens OX=9606 GN=CASP3 PE=1 SV=2	CASP3	0	0	0	0	0	0	0	0	0	938.199	0	204.255	0	0	0	0	0	0	0	0	0	0	0	0	inf	0	0	up	GO:0001554 luteolysis;GO:0001666 response to hypoxia;GO:0001782 B cell homeostasis;GO:0006508 proteolysis;GO:0006915 apoptotic process;GO:0006974 cellular response to DNA damage stimulus;GO:0007413 axonal fasciculation;GO:0007507 heart development;GO:0007605 sensory perception of sound;GO:0007611 learning or memory;GO:0008627 intrinsic apoptotic signaling pathway in response to osmotic stress;GO:…	GO:0005634 nucleus;GO:0005654 nucleoplasm;GO:0005737 cytoplasm;GO:0005829 cytosol;GO:0008303 caspase complex;GO:0031264 death-inducing signaling complex;GO:0043025 neuronal cell body;GO:0045121 membrane raft	GO:0002020 protease binding;GO:0004190 aspartic-type endopeptidase activity;GO:0004197 cysteine-type endopeptidase activity;GO:0004861 cyclin-dependent protein serine/threonine kinase inhibitor activity;GO:0005123 death receptor binding;GO:0008233 peptidase activity;GO:0016005 phospholipase A2 activator activity;GO:0044877 protein-containing complex binding;GO:0097153 cysteine-type endopeptidase …	D: Cell cycle control, cell division, chromosome partitioning	K02187	ko01524: Platinum drug resistance;ko04010: MAPK signaling pathway;ko04115: p53 signaling pathway;ko04210: Apoptosis;ko04215: Apoptosis - multiple species;ko04623: Cytosolic DNA-sensing pathway;ko04650: Natural killer cell mediated cytotoxicity;ko04657: IL-17 signaling pathway;ko04668: TNF signaling pathway;ko04726: Serotonergic synapse;ko04932: Non-alcoholic fatty liver disease;ko04933: AGE-RAGE …	IPR016129: Peptidase family C14A, His active site;IPR015917: Peptidase C14A, caspase catalytic domain;IPR029030: Caspase-like domain superfamily;IPR002138: Peptidase C14, caspase non-catalytic subunit p10;IPR033139: Peptidase family C14A, cysteine active site;IPR001309: Peptidase C14, p20 domain;IPR002398: Peptidase C14 family	Cytoplasm	--
P42830	C-X-C motif chemokine 5 OS=Homo sapiens OX=9606 GN=CXCL5 PE=1 SV=1	CXCL5	0	0	0	0	0	0	0	0	0	0	0	3350.15	0	0	0	0	0	0	0	0	0	0	0	0	inf	0	0	up	GO:0006952 defense response;GO:0006955 immune response	GO:0005615 extracellular space	GO:0008009 chemokine activity	--	K05506	ko04060: Cytokine-cytokine receptor interaction;ko04061: Viral protein interaction with cytokine and cytokine receptor;ko04062: Chemokine signaling pathway;ko04657: IL-17 signaling pathway;ko04668: TNF signaling pathway;ko05133: Pertussis;ko05323: Rheumatoid arthritis	IPR018048: CXC chemokine, conserved site;IPR001811: Chemokine interleukin-8-like domain;IPR036048: Chemokine interleukin-8-like superfamily;IPR001089: CXC chemokine;IPR033899: CXC Chemokine domain	Extracell	CS pos: 37-38. ASA-GP. Pr: 0.8009
P43034	Platelet-activating factor acetylhydrolase IB subunit beta OS=Homo sapiens OX=9606 GN=PAFAH1B1 PE=1 SV=2	PAFAH1B1	0	0	0	0	0	0	1368.22	0	0	1516.73	0	0	0	0	0	0	0	0	0	0	0	0	0	0	inf	0	0	up	GO:0000132 establishment of mitotic spindle orientation;GO:0000226 microtubule cytoskeleton organization;GO:0001667 ameboidal-type cell migration;GO:0001675 acrosome assembly;GO:0001764 neuron migration;GO:0001961 positive regulation of cytokine-mediated signaling pathway;GO:0007017 microtubule-based process;GO:0007097 nuclear migration;GO:0007254 JNK cascade;GO:0007268 chemical synaptic transmis…	GO:0000235 astral microtubule;GO:0000776 kinetochore;GO:0005635 nuclear envelope;GO:0005813 centrosome;GO:0005829 cytosol;GO:0005871 kinesin complex;GO:0005875 microtubule associated complex;GO:0005881 cytoplasmic microtubule;GO:0005938 cell cortex;GO:0008247 1-alkyl-2-acetylglycerophosphocholine esterase complex;GO:0031252 cell leading edge;GO:0031514 motile cilium;GO:0031965 nuclear membrane;GO…	GO:0008017 microtubule binding;GO:0008201 heparin binding;GO:0034452 dynactin binding;GO:0042802 identical protein binding;GO:0043274 phospholipase binding;GO:0045505 dynein intermediate chain binding;GO:0046982 protein heterodimerization activity;GO:0051010 microtubule plus-end binding;GO:0051219 phosphoprotein binding;GO:0070840 dynein complex binding	S: Function unknown	K16794	ko00565: Ether lipid metabolism;ko01100: Metabolic pathways	IPR001680: WD40 repeat;IPR020472: G-protein beta WD-40 repeat;IPR019775: WD40 repeat, conserved site;IPR036322: WD40-repeat-containing domain superfamily;IPR006594: LIS1 homology motif;IPR015943: WD40/YVTN repeat-like-containing domain superfamily;IPR017252: Dynein regulator LIS1;IPR037190: LIS1, N-terminal	Cytoplasm_Nucleus	--
P43304	Glycerol-3-phosphate dehydrogenase, mitochondrial OS=Homo sapiens OX=9606 GN=GPD2 PE=1 SV=3	GPD2	0	0	0	0	0	0	0	0	0	1214.56	0	0	0	0	0	0	0	0	0	0	0	0	0	0	inf	0	0	up	GO:0006072 glycerol-3-phosphate metabolic process;GO:0006127 glycerophosphate shuttle;GO:0019563 glycerol catabolic process	GO:0005739 mitochondrion;GO:0005743 mitochondrial inner membrane;GO:0009331 glycerol-3-phosphate dehydrogenase complex	GO:0004368 glycerol-3-phosphate dehydrogenase (quinone) activity;GO:0005509 calcium ion binding;GO:0052591 sn-glycerol-3-phosphate:ubiquinone-8 oxidoreductase activity	C: Energy production and conversion	K00111	ko00564: Glycerophospholipid metabolism	IPR002048: EF-hand domain;IPR031656: Alpha-glycerophosphate oxidase, C-terminal;IPR038299: Alpha-glycerophosphate oxidase, C-terminal domain superfamily;IPR036188: FAD/NAD(P)-binding domain superfamily;IPR000447: FAD-dependent glycerol-3-phosphate dehydrogenase;IPR011992: EF-hand domain pair;IPR018247: EF-Hand 1, calcium-binding site;IPR006076: FAD dependent oxidoreductase	Mitochondrion	--
P46734	Dual specificity mitogen-activated protein kinase kinase 3 OS=Homo sapiens OX=9606 GN=MAP2K3 PE=1 SV=2	MAP2K3	0	0	372.655	0	0	0	0	0	0	509.497	507.918	1752.03	0	0	0	0	0	0	0	0	0	0	0	0	inf	0	0	up	GO:0001817 regulation of cytokine production;GO:0001934 positive regulation of protein phosphorylation;GO:0002931 response to ischemia;GO:0006468 protein phosphorylation;GO:0006954 inflammatory response;GO:0007507 heart development;GO:0043410 positive regulation of MAPK cascade;GO:0051770 positive regulation of nitric-oxide synthase biosynthetic process;GO:0060048 cardiac muscle contraction;GO:00…	GO:0005829 cytosol	GO:0004674 protein serine/threonine kinase activity;GO:0004708 MAP kinase kinase activity;GO:0005524 ATP binding;GO:0019901 protein kinase binding	T: Signal transduction mechanisms	K04432	ko04010: MAPK signaling pathway;ko04015: Rap1 signaling pathway;ko04218: Cellular senescence;ko04620: Toll-like receptor signaling pathway;ko04664: Fc epsilon RI signaling pathway;ko04668: TNF signaling pathway;ko04714: Thermogenesis;ko04750: Inflammatory mediator regulation of TRP channels;ko04912: GnRH signaling pathway;ko04935: Growth hormone synthesis, secretion and action;ko04936: Alcoholic …	IPR008271: Serine/threonine-protein kinase, active site;IPR017441: Protein kinase, ATP binding site;IPR000719: Protein kinase domain;IPR011009: Protein kinase-like domain superfamily	Nucleus	--
P46776	60S ribosomal protein L27a OS=Homo sapiens OX=9606 GN=RPL27A PE=1 SV=2	RPL27A	0	0	0	0	0	0	623.239	0	0	7317.44	0	0	0	0	0	0	0	0	0	0	0	0	0	0	inf	0	0	up	GO:0002181 cytoplasmic translation;GO:0006412 translation	GO:0005737 cytoplasm;GO:0005783 endoplasmic reticulum;GO:0005829 cytosol;GO:0016020 membrane;GO:0022625 cytosolic large ribosomal subunit;GO:0022626 cytosolic ribosome	GO:0003723 RNA binding;GO:0003735 structural constituent of ribosome	J: Translation, ribosomal structure and biogenesis	K02900	ko03010: Ribosome;ko05171: Coronavirus disease - COVID-19	IPR030878: Ribosomal protein L15;IPR036227: Ribosomal L18e/L15P superfamily;IPR021131: Ribosomal protein L18e/L15P;IPR027386: Ribosomal L15/L27a, N-terminal;IPR001196: Ribosomal protein L15, conserved site	Cytoplasm	--
P48739	Phosphatidylinositol transfer protein beta isoform OS=Homo sapiens OX=9606 GN=PITPNB PE=1 SV=2	PITPNB	1465.77	1571.35	1474.74	0	0	0	0	0	0	11450.1	0	0	0	0	0	0	0	0	0	0	0	0	0	0	inf	0	0	up	GO:0006629 lipid metabolic process;GO:0006890 retrograde vesicle-mediated transport, Golgi to endoplasmic reticulum;GO:0006997 nucleus organization;GO:0015914 phospholipid transport	GO:0000139 Golgi membrane;GO:0005737 cytoplasm;GO:0005789 endoplasmic reticulum membrane;GO:0005794 Golgi apparatus	GO:0008525 phosphatidylcholine transporter activity;GO:0008526 phosphatidylinositol transfer activity;GO:0031210 phosphatidylcholine binding;GO:0035091 phosphatidylinositol binding;GO:0120019 phosphatidylcholine transfer activity;GO:0140338 sphingomyelin transfer activity	I: Lipid transport and metabolism;T: Signal transduction mechanisms	K24069	--	IPR001666: Phosphatidylinositol transfer protein;IPR023393: START-like domain superfamily	Cytoplasm	--
P49419	Alpha-aminoadipic semialdehyde dehydrogenase OS=Homo sapiens OX=9606 GN=ALDH7A1 PE=1 SV=5	ALDH7A1	451.718	625.957	761.297	0	0	684.567	510.551	691.558	0	554.468	642.052	220.21	0	0	0	0	0	0	0	0	0	0	0	0	inf	0	0	up	GO:0006081 cellular aldehyde metabolic process;GO:0007605 sensory perception of sound;GO:0019285 glycine betaine biosynthetic process from choline;GO:0042426 choline catabolic process	GO:0005634 nucleus;GO:0005739 mitochondrion;GO:0005759 mitochondrial matrix;GO:0005829 cytosol;GO:0070062 extracellular exosome	GO:0004029 aldehyde dehydrogenase (NAD+) activity;GO:0004043 L-aminoadipate-semialdehyde dehydrogenase activity;GO:0008802 betaine-aldehyde dehydrogenase activity;GO:0042802 identical protein binding;GO:0043878 glyceraldehyde-3-phosphate dehydrogenase (NAD+) (non-phosphorylating) activity	C: Energy production and conversion	K14085	ko00010: Glycolysis / Gluconeogenesis;ko00053: Ascorbate and aldarate metabolism;ko00071: Fatty acid degradation;ko00260: Glycine, serine and threonine metabolism;ko00280: Valine, leucine and isoleucine degradation;ko00310: Lysine degradation;ko00330: Arginine and proline metabolism;ko00340: Histidine metabolism;ko00380: Tryptophan metabolism;ko00410: beta-Alanine metabolism;ko00561: Glycerolipid…	IPR015590: Aldehyde dehydrogenase domain;IPR029510: Aldehyde dehydrogenase, glutamic acid active site;IPR016162: Aldehyde dehydrogenase, N-terminal;IPR016163: Aldehyde dehydrogenase, C-terminal;IPR016161: Aldehyde/histidinol dehydrogenase;IPR044638: Aldehyde dehydrogenase family 7 member A1-like	Mitochondrion	--
P49755	Transmembrane emp24 domain-containing protein 10 OS=Homo sapiens OX=9606 GN=TMED10 PE=1 SV=2	TMED10	0	0	330.809	0	0	0	1234.59	0	0	490.061	0	0	0	0	0	0	0	0	0	0	0	0	0	0	inf	0	0	up	GO:0007030 Golgi organization;GO:0032732 positive regulation of interleukin-1 production;GO:0045055 regulated exocytosis;GO:0048199 vesicle targeting, to, from or within Golgi;GO:0050714 positive regulation of protein secretion;GO:1902960 negative regulation of aspartic-type endopeptidase activity involved in amyloid precursor protein catabolic process	GO:0005789 endoplasmic reticulum membrane;GO:0005793 endoplasmic reticulum-Golgi intermediate compartment;GO:0005794 Golgi apparatus;GO:0016021 integral component of membrane;GO:0042589 zymogen granule membrane;GO:0070765 gamma-secretase complex	--	U: Intracellular trafficking, secretion, and vesicular transport	K20352	ko05130: Pathogenic Escherichia coli infection	IPR009038: GOLD domain;IPR015720: Transmembrane emp24 domain-containing protein	Extracell	CS pos: 31-32. VLA-IS. Pr: 0.9384
P49821	NADH dehydrogenase [ubiquinone] flavoprotein 1, mitochondrial OS=Homo sapiens OX=9606 GN=NDUFV1 PE=1 SV=4	NDUFV1	0	0	0	0	0	0	0	0	0	510.524	0	0	0	0	0	0	0	0	0	0	0	0	0	0	inf	0	0	up	--	GO:0005739 mitochondrion;GO:0005747 mitochondrial respiratory chain complex I;GO:0005829 cytosol	GO:0008137 NADH dehydrogenase (ubiquinone) activity;GO:0010181 FMN binding;GO:0046872 metal ion binding;GO:0051287 NAD binding;GO:0051539 4 iron, 4 sulfur cluster binding	C: Energy production and conversion	K03942	ko00190: Oxidative phosphorylation;ko01100: Metabolic pathways;ko04714: Thermogenesis;ko04723: Retrograde endocannabinoid signaling;ko04932: Non-alcoholic fatty liver disease;ko05010: Alzheimer disease;ko05012: Parkinson disease;ko05014: Amyotrophic lateral sclerosis;ko05016: Huntington disease;ko05020: Prion disease;ko05022: Pathways of neurodegeneration - multiple diseases;ko05208: Chemical car…	IPR019554: Soluble ligand binding domain;IPR001949: NADH:ubiquinone oxidoreductase, 51kDa subunit, conserved site;IPR019575: NADH-ubiquinone oxidoreductase 51kDa subunit, iron-sulphur binding domain;IPR037225: NADH-ubiquinone oxidoreductase 51kDa subunit, FMN-binding domain superfamily;IPR037207: NADH-ubiquinone oxidoreductase 51kDa subunit, iron-sulphur binding domain superfamily;IPR011538: NADH…	Mitochondrion	--
P50053	Ketohexokinase OS=Homo sapiens OX=9606 GN=KHK PE=1 SV=2	KHK	617.877	1098.39	1484.92	1614.74	0	1098.09	1889.69	2593.41	1235.73	618.125	0	746.506	0	0	0	0	0	0	0	0	0	0	0	0	inf	0	0	up	GO:0006000 fructose metabolic process;GO:0009744 response to sucrose;GO:0009749 response to glucose;GO:0009750 response to fructose;GO:0010043 response to zinc ion;GO:0032868 response to insulin;GO:0070873 regulation of glycogen metabolic process	GO:0005737 cytoplasm;GO:0005829 cytosol;GO:0070062 extracellular exosome	GO:0004454 ketohexokinase activity;GO:0005524 ATP binding	G: Carbohydrate transport and metabolism	K00846	ko00051: Fructose and mannose metabolism;ko01100: Metabolic pathways	IPR029056: Ribokinase-like;IPR034093: Ketohexokinase;IPR011611: Carbohydrate kinase PfkB	Extracell	--
P50402	Emerin OS=Homo sapiens OX=9606 GN=EMD PE=1 SV=1	EMD	0	0	0	0	0	0	2250.63	0	0	956.316	0	0	0	0	0	0	0	0	0	0	0	0	0	0	inf	0	0	up	GO:0006936 muscle contraction;GO:0007517 muscle organ development;GO:0035914 skeletal muscle cell differentiation;GO:0046827 positive regulation of protein export from nucleus;GO:0048147 negative regulation of fibroblast proliferation;GO:0060828 regulation of canonical Wnt signaling pathway;GO:0071363 cellular response to growth factor stimulus;GO:0071763 nuclear membrane organization;GO:0090090 …	GO:0005635 nuclear envelope;GO:0005637 nuclear inner membrane;GO:0005640 nuclear outer membrane;GO:0005654 nucleoplasm;GO:0005737 cytoplasm;GO:0005783 endoplasmic reticulum;GO:0005819 spindle;GO:0005829 cytosol;GO:0005874 microtubule;GO:0016020 membrane;GO:0016021 integral component of membrane;GO:0031965 nuclear membrane	GO:0003779 actin binding;GO:0045296 cadherin binding;GO:0048487 beta-tubulin binding	--	K12569	ko05410: Hypertrophic cardiomyopathy;ko05412: Arrhythmogenic right ventricular cardiomyopathy;ko05414: Dilated cardiomyopathy	IPR003887: LEM domain;IPR034989: Emerin, LEM domain;IPR011015: LEM/LEM-like domain superfamily;IPR035004: Emerin	Mitochondrion	--
P51571	Translocon-associated protein subunit delta OS=Homo sapiens OX=9606 GN=SSR4 PE=1 SV=1	SSR4	0	1561.36	0	0	0	2173.97	3676.16	0	0	0	0	0	0	0	0	0	0	0	0	0	0	0	0	0	inf	0	0	up	--	GO:0005783 endoplasmic reticulum;GO:0005784 Sec61 translocon complex;GO:0012505 endomembrane system;GO:0016021 integral component of membrane;GO:0070062 extracellular exosome	--	U: Intracellular trafficking, secretion, and vesicular transport	K04571	ko04141: Protein processing in endoplasmic reticulum	IPR008855: Translocon-associated	Plasma membrane	CS pos: 23-24. CSA-EA. Pr: 0.7194
P52888	Thimet oligopeptidase OS=Homo sapiens OX=9606 GN=THOP1 PE=1 SV=2	THOP1	1404.11	1258.44	1466.53	1813.62	1730.15	1639.38	1474.72	1850.27	1392.1	2355	972.376	1122.91	0	0	0	0	0	0	0	0	0	0	0	0	inf	0	0	up	GO:0000209 protein polyubiquitination;GO:0006508 proteolysis;GO:0006518 peptide metabolic process	GO:0005758 mitochondrial intermembrane space;GO:0005829 cytosol	GO:0004222 metalloendopeptidase activity;GO:0046872 metal ion binding	O: Posttranslational modification, protein turnover, chaperones	K01392	ko04614: Renin-angiotensin system;ko05143: African trypanosomiasis	IPR024077: Neurolysin/Thimet oligopeptidase, domain 2;IPR024079: Metallopeptidase, catalytic domain superfamily;IPR045090: Peptidase M3A/M3B;IPR024080: Neurolysin/Thimet oligopeptidase, N-terminal;IPR001567: Peptidase M3A/M3B catalytic domain	Cytoplasm	--
P52943	Cysteine-rich protein 2 OS=Homo sapiens OX=9606 GN=CRIP2 PE=1 SV=1	CRIP2	1068.04	693.357	0	756.031	1100.51	797.302	869.867	744.131	761.868	1338.35	845.417	771.979	0	0	0	0	0	0	0	0	0	0	0	0	inf	0	0	up	GO:0008284 positive regulation of cell population proliferation;GO:0030097 hemopoiesis	GO:0005938 cell cortex	GO:0008270 zinc ion binding	T: Signal transduction mechanisms;Z: Cytoskeleton	K24413	--	IPR001781: Zinc finger, LIM-type	Nucleus	--
P54105	Methylosome subunit pICln OS=Homo sapiens OX=9606 GN=CLNS1A PE=1 SV=1	CLNS1A	0	0	0	0	1657.07	1831.35	924.221	1619.04	0	1821.07	0	4617.98	0	0	0	0	0	0	0	0	0	0	0	0	inf	0	0	up	GO:0000387 spliceosomal snRNP assembly;GO:0006821 chloride transport;GO:0006884 cell volume homeostasis;GO:0043985 histone H4-R3 methylation;GO:0045292 mRNA cis splicing, via spliceosome;GO:0048026 positive regulation of mRNA splicing, via spliceosome	GO:0005634 nucleus;GO:0005654 nucleoplasm;GO:0005681 spliceosomal complex;GO:0005829 cytosol;GO:0005856 cytoskeleton;GO:0005886 plasma membrane;GO:0034709 methylosome;GO:0034715 pICln-Sm protein complex	GO:0003723 RNA binding	P: Inorganic ion transport and metabolism	K05019	--	IPR039924: Protein ICln/Lot5/Saf5;IPR011993: PH-like domain superfamily;IPR003521: ICln	Nucleus	--
P54317	Pancreatic lipase-related protein 2 OS=Homo sapiens OX=9606 GN=PNLIPRP2 PE=1 SV=2	PNLIPRP2	0	3483.93	0	0	827.856	0	0	0	0	946.829	2480.24	1357.46	0	0	0	0	0	0	0	0	0	0	0	0	inf	0	0	up	GO:0006641 triglyceride metabolic process;GO:0009395 phospholipid catabolic process;GO:0016042 lipid catabolic process;GO:0019376 galactolipid catabolic process;GO:0019433 triglyceride catabolic process;GO:0034638 phosphatidylcholine catabolic process;GO:0044241 lipid digestion	GO:0005576 extracellular region;GO:0005615 extracellular space;GO:0016020 membrane;GO:0031410 cytoplasmic vesicle;GO:0043005 neuron projection	GO:0004620 phospholipase activity;GO:0004806 triglyceride lipase activity;GO:0005509 calcium ion binding;GO:0016298 lipase activity;GO:0047372 acylglycerol lipase activity;GO:0047714 galactolipase activity;GO:0102549 1-18:1-2-16:0-monogalactosyldiacylglycerol lipase activity	--	K14075	ko00561: Glycerolipid metabolism;ko01100: Metabolic pathways;ko04972: Pancreatic secretion;ko04975: Fat digestion and absorption	IPR029058: Alpha/Beta hydrolase fold;IPR016272: Lipase, LIPH-type;IPR001024: PLAT/LH2 domain;IPR013818: Lipase;IPR036392: PLAT/LH2 domain superfamily;IPR033906: Lipase, N-terminal;IPR002331: Pancreatic lipase;IPR000734: Triacylglycerol lipase family	Extracell	CS pos: 17-18. VRG-KE. Pr: 0.9776
P54819	Adenylate kinase 2, mitochondrial OS=Homo sapiens OX=9606 GN=AK2 PE=1 SV=2	AK2	0	0	0	0	0	0	0	0	0	0	1825.08	563.952	0	0	0	0	0	0	0	0	0	0	0	0	inf	0	0	up	GO:0006172 ADP biosynthetic process;GO:0016310 phosphorylation;GO:0046033 AMP metabolic process;GO:0046034 ATP metabolic process	GO:0005758 mitochondrial intermembrane space;GO:0097226 sperm mitochondrial sheath	GO:0004017 adenylate kinase activity;GO:0005524 ATP binding	F: Nucleotide transport and metabolism	K00939	ko00230: Purine metabolism;ko00730: Thiamine metabolism;ko01100: Metabolic pathways;ko01232: Nucleotide metabolism;ko01240: Biosynthesis of cofactors	IPR007862: Adenylate kinase, active site lid domain;IPR027417: P-loop containing nucleoside triphosphate hydrolase;IPR006259: Adenylate kinase subfamily;IPR000850: Adenylate kinase/UMP-CMP kinase;IPR033690: Adenylate kinase, conserved site;IPR028587: Adenylate kinase 2	Cytoplasm	--
P55327	Tumor protein D52 OS=Homo sapiens OX=9606 GN=TPD52 PE=1 SV=2	TPD52	0	0	0	0	0	0	1689.24	0	0	1033.07	0	0	0	0	0	0	0	0	0	0	0	0	0	0	inf	0	0	up	GO:0009653 anatomical structure morphogenesis;GO:0030183 B cell differentiation;GO:0046903 secretion	GO:0005737 cytoplasm;GO:0005783 endoplasmic reticulum;GO:0048471 perinuclear region of cytoplasm	GO:0005509 calcium ion binding;GO:0042803 protein homodimerization activity	R: General function prediction only	--	--	IPR007327: Tumour protein D52	Cytoplasm	--
P56202	Cathepsin W OS=Homo sapiens OX=9606 GN=CTSW PE=1 SV=2	CTSW	0	693.087	0	725.161	0	0	579.396	0	781.065	0	0	0	773.964	1480.23	823.064	679.314	1741.03	752.207	747.601	1280.73	1377.16	2121.7	854.949	1104.21	0.606875	0.0040108	0.999729	down	GO:0006955 immune response;GO:0051603 proteolysis involved in cellular protein catabolic process	GO:0005576 extracellular region;GO:0005615 extracellular space;GO:0005764 lysosome;GO:0005783 endoplasmic reticulum;GO:0016020 membrane;GO:0031089 platelet dense granule lumen	GO:0004197 cysteine-type endopeptidase activity;GO:0008234 cysteine-type peptidase activity	O: Posttranslational modification, protein turnover, chaperones	K08569	ko04142: Lysosome;ko04210: Apoptosis	IPR025660: Cysteine peptidase, histidine active site;IPR038765: Papain-like cysteine peptidase superfamily;IPR000668: Peptidase C1A, papain C-terminal;IPR013201: Cathepsin propeptide inhibitor domain (I29);IPR039417: Papain-like cysteine endopeptidase;IPR025661: Cysteine peptidase, asparagine active site	Extracell	CS pos: 21-22. AQG-IR. Pr: 0.6762
P58304	Visual system homeobox 2 OS=Homo sapiens OX=9606 GN=VSX2 PE=1 SV=1	VSX2	0	0	0	0	0	0	0	0	0	0	0	0	1390.21	0	0	1970.64	1571.37	0	0	1544.81	0	0	0	1437.91	0	0	0	down	GO:0000122 negative regulation of transcription by RNA polymerase II;GO:0006357 regulation of transcription by RNA polymerase II;GO:0007601 visual perception;GO:0050896 response to stimulus	GO:0000785 chromatin;GO:0005634 nucleus	GO:0000977 RNA polymerase II transcription regulatory region sequence-specific DNA binding;GO:0000981 DNA-binding transcription factor activity, RNA polymerase II-specific;GO:0001227 DNA-binding transcription repressor activity, RNA polymerase II-specific;GO:1990837 sequence-specific double-stranded DNA binding	R: General function prediction only	K09336	--	IPR003654: OAR domain;IPR001356: Homeobox domain;IPR009057: Homeobox-like domain superfamily;IPR023339: CVC domain;IPR017970: Homeobox, conserved site	Nucleus	--
P60201	Myelin proteolipid protein OS=Homo sapiens OX=9606 GN=PLP1 PE=1 SV=2	PLP1	4486.56	12676	5418.23	2278.27	0	0	0	0	0	0	0	0	0	0	0	0	0	0	0	0	0	0	0	0	inf	0	0	up	GO:0006954 inflammatory response;GO:0010628 positive regulation of gene expression;GO:0014002 astrocyte development;GO:0022010 central nervous system myelination;GO:0030335 positive regulation of cell migration;GO:0042759 long-chain fatty acid biosynthetic process;GO:0061564 axon development;GO:0098990 AMPA selective glutamate receptor signaling pathway;GO:1904427 positive regulation of calcium i…	GO:0034683 integrin alphav-beta3 complex;GO:0043209 myelin sheath	GO:0019911 structural constituent of myelin sheath;GO:0044877 protein-containing complex binding	--	K17271	--	IPR018237: Myelin proteolipid protein PLP, conserved site;IPR001614: Myelin proteolipid protein PLP	Plasma membrane	--
P61221	ATP-binding cassette sub-family E member 1 OS=Homo sapiens OX=9606 GN=ABCE1 PE=1 SV=1	ABCE1	0	0	0	0	0	0	0	0	0	0	0	1659.78	0	0	0	0	0	0	0	0	0	0	0	0	inf	0	0	up	GO:0000054 ribosomal subunit export from nucleus;GO:0006413 translational initiation;GO:0006415 translational termination;GO:0006417 regulation of translation;GO:0060702 negative regulation of endoribonuclease activity	GO:0005737 cytoplasm;GO:0005739 mitochondrion;GO:0005759 mitochondrial matrix;GO:0005829 cytosol;GO:0016020 membrane	GO:0005506 iron ion binding;GO:0005524 ATP binding;GO:0043024 ribosomal small subunit binding;GO:0051539 4 iron, 4 sulfur cluster binding;GO:0060698 endoribonuclease inhibitor activity	A: RNA processing and modification	K06174	--	IPR017896: 4Fe-4S ferredoxin-type, iron-sulphur binding domain;IPR013283: RLI1;IPR003439: ABC transporter-like, ATP-binding domain;IPR027417: P-loop containing nucleoside triphosphate hydrolase;IPR034348: RLI, domain 1;IPR017871: ABC transporter-like, conserved site;IPR017900: 4Fe-4S ferredoxin, iron-sulphur binding, conserved site;IPR003593: AAA+ ATPase domain;IPR007209: RNase L inhibitor RLI-li…	Cytoplasm	--
P61353	60S ribosomal protein L27 OS=Homo sapiens OX=9606 GN=RPL27 PE=1 SV=2	RPL27	0	0	0	0	0	0	484.937	0	0	495.749	0	632.652	0	0	0	0	0	0	0	0	0	0	0	0	inf	0	0	up	GO:0006412 translation;GO:1904044 response to aldosterone	GO:0005654 nucleoplasm;GO:0005730 nucleolus;GO:0005791 rough endoplasmic reticulum;GO:0022625 cytosolic large ribosomal subunit	GO:0003735 structural constituent of ribosome	J: Translation, ribosomal structure and biogenesis	K02901	ko03010: Ribosome;ko05171: Coronavirus disease - COVID-19	IPR008991: Translation protein SH3-like domain superfamily;IPR001141: Ribosomal protein L27e;IPR038655: Ribosomal protein L27e superfamily;IPR018262: Ribosomal protein L27e, conserved site;IPR041991: Eukaryotic Ribosomal Protein L27, KOW domain;IPR005824: KOW	Mitochondrion	--
P61513	60S ribosomal protein L37a OS=Homo sapiens OX=9606 GN=RPL37A PE=1 SV=2	RPL37A	0	0	0	0	0	0	0	0	0	1430.55	0	169.472	0	0	0	0	0	0	0	0	0	0	0	0	inf	0	0	up	GO:0002181 cytoplasmic translation;GO:0006412 translation	GO:0005634 nucleus;GO:0005737 cytoplasm;GO:0005829 cytosol;GO:0005925 focal adhesion;GO:0022625 cytosolic large ribosomal subunit;GO:0022626 cytosolic ribosome;GO:0070062 extracellular exosome	GO:0003723 RNA binding;GO:0003735 structural constituent of ribosome;GO:0046872 metal ion binding	J: Translation, ribosomal structure and biogenesis	K02921	ko03010: Ribosome;ko05171: Coronavirus disease - COVID-19	IPR002674: Ribosomal protein L37ae;IPR011331: Ribosomal protein L37ae/L37e;IPR011332: Zinc-binding ribosomal protein	Extracell	--
P61604	10 kDa heat shock protein, mitochondrial OS=Homo sapiens OX=9606 GN=HSPE1 PE=1 SV=2	HSPE1	0	563.858	0	0	0	0	6587.94	777.09	0	2181.24	0	0	0	0	0	0	0	0	0	0	0	0	0	0	inf	0	0	up	--	--	GO:0005524 ATP binding;GO:0140662 ATP-dependent protein folding chaperone	O: Posttranslational modification, protein turnover, chaperones	K04078	--	IPR020818: GroES chaperonin family;IPR037124: GroES chaperonin superfamily;IPR011032: GroES-like superfamily;IPR018369: Chaperonin GroES, conserved site	Mitochondrion	--
P62318	Small nuclear ribonucleoprotein Sm D3 OS=Homo sapiens OX=9606 GN=SNRPD3 PE=1 SV=1	SNRPD3	0	0	0	0	0	0	0	0	0	0	0	0	614.522	736.931	0	0	0	0	0	0	640.658	1141.89	500.585	482.946	0	0	0	down	GO:0000387 spliceosomal snRNP assembly;GO:0000398 mRNA splicing, via spliceosome;GO:0006479 protein methylation;GO:0008380 RNA splicing;GO:0036261 7-methylguanosine cap hypermethylation;GO:1903241 U2-type prespliceosome assembly	GO:0000243 commitment complex;GO:0005634 nucleus;GO:0005654 nucleoplasm;GO:0005681 spliceosomal complex;GO:0005682 U5 snRNP;GO:0005683 U7 snRNP;GO:0005685 U1 snRNP;GO:0005686 U2 snRNP;GO:0005687 U4 snRNP;GO:0005689 U12-type spliceosomal complex;GO:0005697 telomerase holoenzyme complex;GO:0005829 cytosol;GO:0016604 nuclear body;GO:0030532 small nuclear ribonucleoprotein complex;GO:0034709 methylos…	GO:0003723 RNA binding;GO:0019899 enzyme binding;GO:0070034 telomerase RNA binding;GO:0071208 histone pre-mRNA DCP binding;GO:0071209 U7 snRNA binding	A: RNA processing and modification	K11088	ko03040: Spliceosome;ko05322: Systemic lupus erythematosus	IPR034099: Small nuclear ribonucleoprotein Sm D3;IPR010920: LSM domain superfamily;IPR001163: LSM domain, eukaryotic/archaea-type;IPR027141: Like-Sm (LSM) domain containing protein, LSm4/SmD1/SmD3	Cytoplasm	--
P62753	40S ribosomal protein S6 OS=Homo sapiens OX=9606 GN=RPS6 PE=1 SV=1	RPS6	0	0	0	0	0	0	0	0	0	0	0	0	0	0	111.198	0	27.2109	0	0	0	225.658	139.915	0	0	0	0	0	down	GO:0000082 G1/S transition of mitotic cell cycle;GO:0001890 placenta development;GO:0002309 T cell proliferation involved in immune response;GO:0006364 rRNA processing;GO:0006412 translation;GO:0006924 activation-induced cell death of T cells;GO:0007369 gastrulation;GO:0022605 mammalian oogenesis stage;GO:0033077 T cell differentiation in thymus;GO:0042274 ribosomal small subunit biogenesis;GO:00…	GO:0005783 endoplasmic reticulum;GO:0005829 cytosol;GO:0005844 polysome;GO:0022627 cytosolic small ribosomal subunit;GO:0030425 dendrite;GO:0048471 perinuclear region of cytoplasm	GO:0003735 structural constituent of ribosome	J: Translation, ribosomal structure and biogenesis	K02991	ko01521: EGFR tyrosine kinase inhibitor resistance;ko03010: Ribosome;ko04066: HIF-1 signaling pathway;ko04150: mTOR signaling pathway;ko04151: PI3K-Akt signaling pathway;ko04371: Apelin signaling pathway;ko04714: Thermogenesis;ko04910: Insulin signaling pathway;ko05171: Coronavirus disease - COVID-19;ko05205: Proteoglycans in cancer	IPR014401: Ribosomal protein S6, eukaryotic;IPR018282: Ribosomal protein S6/S6e/A/B/2, conserved site;IPR001377: Ribosomal protein S6e	Cytoplasm	--
P62760	Visinin-like protein 1 OS=Homo sapiens OX=9606 GN=VSNL1 PE=1 SV=2	VSNL1	691.079	424.346	476.765	0	0	0	0	0	0	0	155.826	0	0	0	0	0	0	0	0	0	0	0	0	0	inf	0	0	up	GO:0035774 positive regulation of insulin secretion involved in cellular response to glucose stimulus;GO:0045921 positive regulation of exocytosis;GO:0046676 negative regulation of insulin secretion	GO:0005829 cytosol;GO:0016020 membrane	GO:0005509 calcium ion binding	T: Signal transduction mechanisms	K19936	--	IPR002048: EF-hand domain;IPR011992: EF-hand domain pair;IPR028846: Recoverin family;IPR018247: EF-Hand 1, calcium-binding site	Cytoplasm	--
P62906	60S ribosomal protein L10a OS=Homo sapiens OX=9606 GN=RPL10A PE=1 SV=2	RPL10A	0	1148.91	423.196	864.433	0	1125.97	2308.47	1761.53	1143.37	1355.54	0	512.981	0	0	0	0	0	0	0	0	0	0	0	0	inf	0	0	up	GO:0000470 maturation of LSU-rRNA;GO:0002181 cytoplasmic translation;GO:0006412 translation;GO:0045471 response to ethanol	GO:0005634 nucleus;GO:0005737 cytoplasm;GO:0005829 cytosol;GO:0005925 focal adhesion;GO:0014069 postsynaptic density;GO:0016020 membrane;GO:0022625 cytosolic large ribosomal subunit;GO:0022626 cytosolic ribosome;GO:0042788 polysomal ribosome;GO:0070062 extracellular exosome	GO:0003723 RNA binding;GO:0003735 structural constituent of ribosome	J: Translation, ribosomal structure and biogenesis	K02865	ko03010: Ribosome;ko05171: Coronavirus disease - COVID-19	IPR028364: Ribosomal protein L1/ribosomal biogenesis protein;IPR023674: Ribosomal protein L1-like;IPR002143: Ribosomal protein L1;IPR023673: Ribosomal protein L1, conserved site;IPR016095: Ribosomal protein L1, 3-layer alpha/beta-sandwich	Cytoplasm_Nucleus	--
P62913	60S ribosomal protein L11 OS=Homo sapiens OX=9606 GN=RPL11 PE=1 SV=2	RPL11	0	0	0	0	0	0	0	0	0	1680.82	0	973.159	0	0	0	0	0	0	0	0	0	0	0	0	inf	0	0	up	GO:0006412 translation;GO:0032435 negative regulation of proteasomal ubiquitin-dependent protein catabolic process;GO:0034504 protein localization to nucleus;GO:1902255 positive regulation of intrinsic apoptotic signaling pathway by p53 class mediator	GO:0005730 nucleolus;GO:0022625 cytosolic large ribosomal subunit	GO:0003735 structural constituent of ribosome	J: Translation, ribosomal structure and biogenesis	K02868	ko03010: Ribosome;ko05171: Coronavirus disease - COVID-19	IPR031309: Ribosomal protein L5, C-terminal;IPR022803: Ribosomal protein L5 domain superfamily;IPR020929: Ribosomal protein L5, conserved site;IPR002132: Ribosomal protein L5;IPR031310: Ribosomal protein L5, N-terminal	Cytoplasm	--
P62942	Peptidyl-prolyl cis-trans isomerase FKBP1A OS=Homo sapiens OX=9606 GN=FKBP1A PE=1 SV=2	FKBP1A	193.119	431.54	0	0	267.043	0	681.965	0	0	1221.5	0	0	0	0	0	0	0	0	0	0	0	0	0	0	inf	0	0	up	--	--	GO:0003755 peptidyl-prolyl cis-trans isomerase activity	O: Posttranslational modification, protein turnover, chaperones	K09568	--	IPR046357: Peptidyl-prolyl cis-trans isomerase domain superfamily;IPR001179: FKBP-type peptidyl-prolyl cis-trans isomerase domain	Cytoplasm	--
P62995	Transformer-2 protein homolog beta OS=Homo sapiens OX=9606 GN=TRA2B PE=1 SV=1	TRA2B	0	0	0	0	0	0	0	0	0	0	0	0	0	0	0	0	0	0	0	0	0	2305.67	0	0	0	0	0	down	GO:0000375 RNA splicing, via transesterification reactions;GO:0000381 regulation of alternative mRNA splicing, via spliceosome;GO:0000398 mRNA splicing, via spliceosome;GO:0021796 cerebral cortex regionalization;GO:0043484 regulation of RNA splicing;GO:0048026 positive regulation of mRNA splicing, via spliceosome;GO:0071333 cellular response to glucose stimulus;GO:1990403 embryonic brain developm…	GO:0005634 nucleus;GO:0005637 nuclear inner membrane;GO:0005654 nucleoplasm;GO:0005681 spliceosomal complex;GO:0032991 protein-containing complex	GO:0003723 RNA binding;GO:0003729 mRNA binding;GO:0019904 protein domain specific binding;GO:0036002 pre-mRNA binding;GO:0042802 identical protein binding	R: General function prediction only	K12897	ko03040: Spliceosome;ko04936: Alcoholic liver disease	IPR000504: RNA recognition motif domain;IPR035979: RNA-binding domain superfamily;IPR012677: Nucleotide-binding alpha-beta plait domain superfamily	Nucleus	--
P63316	Troponin C, slow skeletal and cardiac muscles OS=Homo sapiens OX=9606 GN=TNNC1 PE=1 SV=1	TNNC1	0	0	0	0	0	0	0	0	0	0	0	0	6051.96	3578.15	3249.6	2491.31	2266.32	930.153	1915.87	1343.23	1448.85	904.202	765.113	1235.69	0	0	0	down	GO:0002086 diaphragm contraction;GO:0010038 response to metal ion;GO:0014883 transition between fast and slow fiber;GO:0032972 regulation of muscle filament sliding speed;GO:0043462 regulation of ATP-dependent activity;GO:0060048 cardiac muscle contraction	GO:0043292 contractile fiber	GO:0005509 calcium ion binding;GO:0051015 actin filament binding	T: Signal transduction mechanisms	K05865	ko04020: Calcium signaling pathway;ko04260: Cardiac muscle contraction;ko04261: Adrenergic signaling in cardiomyocytes;ko04814: Motor proteins;ko05410: Hypertrophic cardiomyopathy;ko05414: Dilated cardiomyopathy	IPR002048: EF-hand domain;IPR018247: EF-Hand 1, calcium-binding site;IPR011992: EF-hand domain pair	Cytoplasm	--
P67870	Casein kinase II subunit beta OS=Homo sapiens OX=9606 GN=CSNK2B PE=1 SV=1	CSNK2B	0	0	0	0	0	0	308.911	0	0	1163.64	0	0	0	0	0	0	0	0	0	0	0	0	0	0	inf	0	0	up	GO:0016055 Wnt signaling pathway;GO:0016310 phosphorylation	GO:0005956 protein kinase CK2 complex	GO:0016301 kinase activity;GO:0019887 protein kinase regulator activity	T: Signal transduction mechanisms;D: Cell cycle control, cell division, chromosome partitioning;K: Transcription	K03115	ko03008: Ribosome biogenesis in eukaryotes;ko03083: Polycomb repressive complex;ko04064: NF-kappa B signaling pathway;ko04137: Mitophagy - animal;ko04310: Wnt signaling pathway;ko04520: Adherens junction;ko05010: Alzheimer disease;ko05020: Prion disease;ko05022: Pathways of neurodegeneration - multiple diseases;ko05162: Measles;ko05235: PD-L1 expression and PD-1 checkpoint pathway in cancer	IPR035991: Casein kinase II subunit beta-like;IPR000704: Casein kinase II, regulatory subunit;IPR016149: Casein kinase II, regulatory subunit, N-terminal	Extracell	--
P68036	Ubiquitin-conjugating enzyme E2 L3 OS=Homo sapiens OX=9606 GN=UBE2L3 PE=1 SV=1	UBE2L3	0	0	0	0	0	0	2910.96	0	0	2368.31	0	0	0	0	0	0	0	0	0	0	0	0	0	0	inf	0	0	up	GO:0032446 protein modification by small protein conjugation	--	GO:0005524 ATP binding;GO:0019787 ubiquitin-like protein transferase activity	O: Posttranslational modification, protein turnover, chaperones	K04552	ko04120: Ubiquitin mediated proteolysis;ko05012: Parkinson disease;ko05022: Pathways of neurodegeneration - multiple diseases	IPR016135: Ubiquitin-conjugating enzyme/RWD-like;IPR000608: Ubiquitin-conjugating enzyme E2;IPR023313: Ubiquitin-conjugating enzyme, active site	Cytoplasm_Nucleus	--
P83369	U7 snRNA-associated Sm-like protein LSm11 OS=Homo sapiens OX=9606 GN=LSM11 PE=1 SV=2	LSM11	2679.68	3411.18	3649.18	6345.67	3497.08	3541.64	4904.44	3678.88	3117.03	0	4047.9	3832.12	0	0	0	0	0	0	0	0	0	0	0	0	inf	0	0	up	GO:0006398 mRNA 3'-end processing by stem-loop binding and cleavage;GO:1900087 positive regulation of G1/S transition of mitotic cell cycle;GO:1902275 regulation of chromatin organization	GO:0005634 nucleus;GO:0005654 nucleoplasm;GO:0005683 U7 snRNP;GO:0005697 telomerase holoenzyme complex;GO:0016604 nuclear body;GO:0071204 histone pre-mRNA 3'end processing complex	GO:0071209 U7 snRNA binding	--	K25592	--	IPR039267: U7 snRNA-associated Sm-like protein Lsm11;IPR034109: Sm-like protein Lsm11, middle domain;IPR010920: LSM domain superfamily;IPR001163: LSM domain, eukaryotic/archaea-type	Nucleus	--
P84098	60S ribosomal protein L19 OS=Homo sapiens OX=9606 GN=RPL19 PE=1 SV=1	RPL19	0	0	0	0	0	0	1768.53	0	0	516.844	0	0	0	0	0	0	0	0	0	0	0	0	0	0	inf	0	0	up	GO:0002181 cytoplasmic translation;GO:0006412 translation	GO:0005730 nucleolus;GO:0005737 cytoplasm;GO:0005829 cytosol;GO:0005925 focal adhesion;GO:0016020 membrane;GO:0022625 cytosolic large ribosomal subunit;GO:0022626 cytosolic ribosome;GO:0042788 polysomal ribosome;GO:0045202 synapse	GO:0003723 RNA binding;GO:0003735 structural constituent of ribosome	J: Translation, ribosomal structure and biogenesis	K02885	ko03010: Ribosome;ko05171: Coronavirus disease - COVID-19	IPR035970: Ribosomal protein L19/L19e superfamily;IPR000196: Ribosomal protein L19/L19e;IPR033935: Ribosomal protein L19, eukaryotic;IPR023638: Ribosomal protein L19/L19e conserved site;IPR015972: Ribosomal protein L19/L19e, domain 1;IPR039547: 60S ribosomal protein L19	Cytoplasm	--
Q00341	Vigilin OS=Homo sapiens OX=9606 GN=HDLBP PE=1 SV=2	HDLBP	0	0	0	0	0	0	0	0	0	0	735.179	0	0	0	0	0	0	0	0	0	0	0	0	0	inf	0	0	up	GO:0006869 lipid transport;GO:0008203 cholesterol metabolic process	GO:0005634 nucleus;GO:0005737 cytoplasm;GO:0005829 cytosol;GO:0005844 polysome;GO:0005886 plasma membrane;GO:0034364 high-density lipoprotein particle	GO:0003723 RNA binding;GO:0003729 mRNA binding;GO:0008289 lipid binding;GO:0045296 cadherin binding	I: Lipid transport and metabolism	K18756	--	IPR036612: K Homology domain, type 1 superfamily;IPR004088: K Homology domain, type 1;IPR004087: K Homology domain	Cytoplasm	--
Q01130	Serine/arginine-rich splicing factor 2 OS=Homo sapiens OX=9606 GN=SRSF2 PE=1 SV=4	SRSF2	0	0	0	0	0	0	3346.93	0	0	1037.99	0	0	0	0	0	0	0	0	0	0	0	0	0	0	inf	0	0	up	GO:0000381 regulation of alternative mRNA splicing, via spliceosome	GO:0005654 nucleoplasm;GO:0005829 cytosol;GO:0016607 nuclear speck	GO:0003723 RNA binding	A: RNA processing and modification	K12891	ko03040: Spliceosome;ko05168: Herpes simplex virus 1 infection	IPR003954: RNA recognition motif domain, eukaryote;IPR000504: RNA recognition motif domain;IPR035979: RNA-binding domain superfamily;IPR012677: Nucleotide-binding alpha-beta plait domain superfamily	Nucleus	--
Q01432	AMP deaminase 3 OS=Homo sapiens OX=9606 GN=AMPD3 PE=1 SV=1	AMPD3	0	0	0	0	0	254.582	0	395.729	0	0	0	374.256	0	0	0	0	0	0	0	0	0	0	0	0	inf	0	0	up	GO:0006188 IMP biosynthetic process;GO:0006196 AMP catabolic process;GO:0032264 IMP salvage;GO:0046033 AMP metabolic process	GO:0005576 extracellular region;GO:0005829 cytosol;GO:0034774 secretory granule lumen;GO:1904813 ficolin-1-rich granule lumen	GO:0003876 AMP deaminase activity;GO:0046872 metal ion binding	F: Nucleotide transport and metabolism	K01490	ko00230: Purine metabolism;ko01100: Metabolic pathways;ko01232: Nucleotide metabolism	IPR006329: AMP deaminase;IPR006650: Adenosine/AMP deaminase active site;IPR032466: Metal-dependent hydrolase	Cytoplasm	--
Q01995	Transgelin OS=Homo sapiens OX=9606 GN=TAGLN PE=1 SV=4	TAGLN	2071.98	1339.38	0	3243.04	0	0	1310.4	0	0	0	0	0	0	0	0	0	0	0	0	0	0	0	0	0	inf	0	0	up	--	GO:0005737 cytoplasm	GO:0051015 actin filament binding	Z: Cytoskeleton	K20526	--	IPR000557: Calponin repeat;IPR036872: CH domain superfamily;IPR001715: Calponin homology domain;IPR003096: Smooth muscle protein/calponin	Cytoplasm	--
Q02338	D-beta-hydroxybutyrate dehydrogenase, mitochondrial OS=Homo sapiens OX=9606 GN=BDH1 PE=1 SV=3	BDH1	0	0	0	0	0	0	0	0	0	0	0	0	1709.17	0	2821.06	1654.18	0	1727.63	1506.27	0	0	2511.91	0	3493.05	0	0	0	down	--	GO:0005739 mitochondrion	GO:0016491 oxidoreductase activity	Q: Secondary metabolites biosynthesis, transport and catabolism;R: General function prediction only	K00019	ko00650: Butanoate metabolism;ko01100: Metabolic pathways	IPR036291: NAD(P)-binding domain superfamily;IPR002347: Short-chain dehydrogenase/reductase SDR;IPR020904: Short-chain dehydrogenase/reductase, conserved site	Mitochondrion	--
Q04828	Aldo-keto reductase family 1 member C1 OS=Homo sapiens OX=9606 GN=AKR1C1 PE=1 SV=1	AKR1C1	0	1028.31	1640.19	0	0	3936.8	4871.73	1250.19	2580.48	0	0	0	0	0	0	0	0	0	0	0	0	0	0	0	inf	0	0	up	GO:0001523 retinoid metabolic process;GO:0006693 prostaglandin metabolic process;GO:0006805 xenobiotic metabolic process;GO:0007586 digestion;GO:0008202 steroid metabolic process;GO:0008206 bile acid metabolic process;GO:0015721 bile acid and bile salt transport;GO:0030299 intestinal cholesterol absorption;GO:0030855 epithelial cell differentiation;GO:0042448 progesterone metabolic process;GO:004…	GO:0005829 cytosol;GO:0070062 extracellular exosome	GO:0004032 alditol:NADP+ 1-oxidoreductase activity;GO:0004033 aldo-keto reductase (NADP) activity;GO:0016229 steroid dehydrogenase activity;GO:0016655 oxidoreductase activity, acting on NAD(P)H, quinone or similar compound as acceptor;GO:0018636 phenanthrene 9,10-monooxygenase activity;GO:0030283 testosterone dehydrogenase [NAD(P)] activity;GO:0031406 carboxylic acid binding;GO:0032052 bile acid …	R: General function prediction only	K00212	ko00140: Steroid hormone biosynthesis;ko00980: Metabolism of xenobiotics by cytochrome P450;ko01100: Metabolic pathways;ko05208: Chemical carcinogenesis - reactive oxygen species	IPR044482: Aldo-keto reductase family 1 member C;IPR018170: Aldo/keto reductase, conserved site;IPR036812: NADP-dependent oxidoreductase domain superfamily;IPR020471: Aldo-keto reductase;IPR023210: NADP-dependent oxidoreductase domain	Cytoplasm	--
Q06481	Amyloid beta precursor like protein 2 OS=Homo sapiens OX=9606 GN=APLP2 PE=1 SV=2	APLP2	0	0	0	0	0	0	0	0	0	0	510.466	422.985	1717.75	912.922	1497.19	2302.62	1896.04	0	2768.14	1883.2	408.741	1622.81	923.841	710.04	0.308472	0.0004671	0.264378	down	GO:0007186 G protein-coupled receptor signaling pathway;GO:0007409 axonogenesis;GO:0007417 central nervous system development;GO:0032268 regulation of cellular protein metabolic process	GO:0005634 nucleus;GO:0005788 endoplasmic reticulum lumen;GO:0005886 plasma membrane;GO:0016020 membrane;GO:0016021 integral component of membrane;GO:0031092 platelet alpha granule membrane;GO:0070062 extracellular exosome	GO:0003677 DNA binding;GO:0004867 serine-type endopeptidase inhibitor activity;GO:0008201 heparin binding;GO:0042802 identical protein binding;GO:0046914 transition metal ion binding	R: General function prediction only	K08117	--	IPR036880: Pancreatic trypsin inhibitor Kunitz domain superfamily;IPR036454: Amyloidogenic glycoprotein, heparin-binding domain superfamily;IPR020901: Proteinase inhibitor I2, Kunitz, conserved site;IPR008154: Amyloidogenic glycoprotein, extracellular;IPR024329: Amyloidogenic glycoprotein, E2 domain;IPR002223: Pancreatic trypsin inhibitor Kunitz domain;IPR019543: Beta-amyloid precursor protein C-…	Peroxisome	CS pos: 31-32. ALA-GY. Pr: 0.4499
Q06830	Peroxiredoxin-1 OS=Homo sapiens OX=9606 GN=PRDX1 PE=1 SV=1	PRDX1	16407.1	8678.57	5885.56	10885	13769.4	8104.83	16503.7	10057.5	8099.32	17641.9	6576.37	8060.25	3580.01	0	10792.3	0	0	0	5349.09	12316.9	0	3758.34	1998.94	4636.41	1.79638	0.0287409	0.999729	up	GO:0019430 removal of superoxide radicals;GO:0032872 regulation of stress-activated MAPK cascade;GO:0034101 erythrocyte homeostasis;GO:0042267 natural killer cell mediated cytotoxicity;GO:0048144 fibroblast proliferation;GO:1901222 regulation of NIK/NF-kappaB signaling	GO:0005737 cytoplasm	GO:0004601 peroxidase activity;GO:0042802 identical protein binding;GO:0051920 peroxiredoxin activity	O: Posttranslational modification, protein turnover, chaperones	K13279	ko04146: Peroxisome;ko05146: Amoebiasis	IPR013766: Thioredoxin domain;IPR024706: Peroxiredoxin, AhpC-type;IPR019479: Peroxiredoxin, C-terminal;IPR036249: Thioredoxin-like superfamily;IPR000866: Alkyl hydroperoxide reductase subunit C/ Thiol specific antioxidant	Cytoplasm	--
Q07020	60S ribosomal protein L18 OS=Homo sapiens OX=9606 GN=RPL18 PE=1 SV=2	RPL18	223.437	0	0	0	0	791.347	0	0	0	0	474.349	1608.35	3255.72	3599.73	3289.13	0	0	0	0	0	4915.55	3452.73	3914.52	3641.88	0.207931	0.0215949	0.999729	down	GO:0006412 translation	GO:0005730 nucleolus;GO:0005783 endoplasmic reticulum;GO:0005791 rough endoplasmic reticulum;GO:0005829 cytosol;GO:0005840 ribosome	GO:0003735 structural constituent of ribosome	J: Translation, ribosomal structure and biogenesis	K02883	ko03010: Ribosome;ko05171: Coronavirus disease - COVID-19	IPR000039: Ribosomal protein L18e;IPR021132: Ribosomal protein L18/L18-A/B/e, conserved site;IPR036227: Ribosomal L18e/L15P superfamily;IPR021131: Ribosomal protein L18e/L15P	Cytoplasm	--
Q07955	Serine/arginine-rich splicing factor 1 OS=Homo sapiens OX=9606 GN=SRSF1 PE=1 SV=2	SRSF1	0	0	0	0	0	0	1919.87	0	0	1479.85	0	0	0	0	0	0	0	0	0	0	0	0	0	0	inf	0	0	up	GO:0000380 alternative mRNA splicing, via spliceosome;GO:0000395 mRNA 5'-splice site recognition;GO:0000398 mRNA splicing, via spliceosome;GO:0006376 mRNA splice site selection;GO:0006397 mRNA processing;GO:0043484 regulation of RNA splicing;GO:0051028 mRNA transport	GO:0005634 nucleus;GO:0005654 nucleoplasm;GO:0005737 cytoplasm;GO:0016607 nuclear speck;GO:0071013 catalytic step 2 spliceosome	GO:0003723 RNA binding;GO:0003729 mRNA binding;GO:0044547 DNA topoisomerase binding	A: RNA processing and modification	K12890	ko03040: Spliceosome;ko04657: IL-17 signaling pathway;ko05168: Herpes simplex virus 1 infection	IPR034520: SRSF1, RNA recognition motif 1;IPR000504: RNA recognition motif domain;IPR035979: RNA-binding domain superfamily;IPR012677: Nucleotide-binding alpha-beta plait domain superfamily	Nucleus	--
Q08752	Peptidyl-prolyl cis-trans isomerase D OS=Homo sapiens OX=9606 GN=PPID PE=1 SV=3	PPID	0	0	0	0	0	0	0	0	0	2563.54	0	0	0	0	0	0	0	0	0	0	0	0	0	0	inf	0	0	up	GO:0000413 protein peptidyl-prolyl isomerization;GO:0006457 protein folding	GO:0005654 nucleoplasm;GO:0005730 nucleolus;GO:0005829 cytosol	GO:0003755 peptidyl-prolyl cis-trans isomerase activity	O: Posttranslational modification, protein turnover, chaperones	K05864	ko04217: Necroptosis;ko04218: Cellular senescence;ko05010: Alzheimer disease;ko05022: Pathways of neurodegeneration - multiple diseases;ko05131: Shigellosis	IPR002130: Cyclophilin-type peptidyl-prolyl cis-trans isomerase domain;IPR019734: Tetratricopeptide repeat;IPR020892: Cyclophilin-type peptidyl-prolyl cis-trans isomerase, conserved site;IPR011990: Tetratricopeptide-like helical domain superfamily;IPR029000: Cyclophilin-like domain superfamily	Cytoplasm	--
Q09028	Histone-binding protein RBBP4 OS=Homo sapiens OX=9606 GN=RBBP4 PE=1 SV=3	RBBP4	0	0	0	0	0	0	2808.39	777.122	0	1250.83	0	649.398	0	0	0	0	0	0	0	0	0	0	0	0	inf	0	0	up	GO:0000122 negative regulation of transcription by RNA polymerase II;GO:0006260 DNA replication;GO:0006335 DNA replication-dependent chromatin assembly;GO:0006336 DNA replication-independent chromatin assembly;GO:0006338 chromatin remodeling;GO:0006355 regulation of transcription, DNA-templated;GO:0007049 cell cycle;GO:0007420 brain development;GO:0008285 negative regulation of cell population pr…	GO:0000118 histone deacetylase complex;GO:0000781 chromosome, telomeric region;GO:0000785 chromatin;GO:0005634 nucleus;GO:0005654 nucleoplasm;GO:0005829 cytosol;GO:0016580 Sin3 complex;GO:0016581 NuRD complex;GO:0016589 NURF complex;GO:0032991 protein-containing complex;GO:0033186 CAF-1 complex;GO:0035098 ESC/E(Z) complex;GO:1904949 ATPase complex	GO:0000978 RNA polymerase II cis-regulatory region sequence-specific DNA binding;GO:0042393 histone binding;GO:0042826 histone deacetylase binding	B: Chromatin structure and dynamics	K10752	ko03082: ATP-dependent chromatin remodeling;ko03083: Polycomb repressive complex;ko04218: Cellular senescence	IPR001680: WD40 repeat;IPR019775: WD40 repeat, conserved site;IPR020472: G-protein beta WD-40 repeat;IPR015943: WD40/YVTN repeat-like-containing domain superfamily;IPR036322: WD40-repeat-containing domain superfamily;IPR022052: Histone-binding protein RBBP4, N-terminal	Cytoplasm_Nucleus	--
Q12802	A-kinase anchor protein 13 OS=Homo sapiens OX=9606 GN=AKAP13 PE=1 SV=2	AKAP13	5141.92	4248.53	0	0	4544.87	0	4824.22	4621.28	4584.25	0	0	453	0	0	0	0	0	0	0	0	0	0	0	0	inf	0	0	up	GO:0035023 regulation of Rho protein signal transduction	GO:0005737 cytoplasm	GO:0004691 cAMP-dependent protein kinase activity;GO:0005085 guanyl-nucleotide exchange factor activity	T: Signal transduction mechanisms	K16529	ko04928: Parathyroid hormone synthesis, secretion and action;ko05163: Human cytomegalovirus infection	IPR011993: PH-like domain superfamily;IPR001849: Pleckstrin homology domain;IPR046349: C1-like domain superfamily;IPR000219: Dbl homology (DH) domain;IPR002219: Protein kinase C-like, phorbol ester/diacylglycerol-binding domain;IPR035899: Dbl homology (DH) domain superfamily;IPR041020: ARHGEF1-like, PH domain;IPR018459: RII binding domain	Nucleus	--
Q12864	Cadherin-17 OS=Homo sapiens OX=9606 GN=CDH17 PE=1 SV=3	CDH17	2343.72	2024.63	2197.25	1878.09	1684.19	2449.58	1384.45	2143.48	5989.44	2309.01	3632.53	4730.52	0	0	0	0	0	0	0	0	0	0	0	0	inf	0	0	up	GO:0002314 germinal center B cell differentiation;GO:0002315 marginal zone B cell differentiation;GO:0006857 oligopeptide transport;GO:0007155 cell adhesion;GO:0007156 homophilic cell adhesion via plasma membrane adhesion molecules;GO:0007229 integrin-mediated signaling pathway;GO:0016339 calcium-dependent cell-cell adhesion via plasma membrane cell adhesion molecules;GO:0033626 positive regulati…	GO:0005654 nucleoplasm;GO:0005886 plasma membrane;GO:0009986 cell surface;GO:0016021 integral component of membrane;GO:0016323 basolateral plasma membrane;GO:0016342 catenin complex;GO:0030054 cell junction	GO:0005178 integrin binding;GO:0005427 proton-dependent oligopeptide secondary active transmembrane transporter activity;GO:0005509 calcium ion binding;GO:0045296 cadherin binding	S: Function unknown	K06811	ko05226: Gastric cancer	IPR015919: Cadherin-like superfamily;IPR002126: Cadherin-like;IPR039808: Cadherin;IPR020894: Cadherin conserved site	Endoplasmic reticulum	CS pos: 22-23. GYG-QE. Pr: 0.8719
Q12982	BCL2/adenovirus E1B 19 kDa protein-interacting protein 2 OS=Homo sapiens OX=9606 GN=BNIP2 PE=1 SV=1	BNIP2	0	0	0	0	765.855	0	0	0	0	0	0	987.588	0	0	0	0	0	0	0	0	0	0	0	0	inf	0	0	up	--	GO:0005730 nucleolus;GO:0005829 cytosol	--	--	K18448	--	IPR036865: CRAL-TRIO lipid binding domain superfamily;IPR001251: CRAL-TRIO lipid binding domain;IPR022181: Bcl2-/adenovirus E1B 19kDa-interacting protein 2	Cytoplasm	--
Q13043	Serine/threonine-protein kinase 4 OS=Homo sapiens OX=9606 GN=STK4 PE=1 SV=2	STK4	0	0	0	0	0	0	0	0	0	0	0	0	908.591	645.708	1110.25	0	0	0	0	0	957.798	1310.08	1142.69	830.781	0	0	0	down	GO:0000902 cell morphogenesis;GO:0001569 branching involved in blood vessel morphogenesis;GO:0001841 neural tube formation;GO:0001934 positive regulation of protein phosphorylation;GO:0003157 endocardium development;GO:0006468 protein phosphorylation;GO:0006606 protein import into nucleus;GO:0006915 apoptotic process;GO:0007165 signal transduction;GO:0007417 central nervous system development;GO:…	GO:0005634 nucleus;GO:0005654 nucleoplasm;GO:0005737 cytoplasm;GO:0005829 cytosol;GO:0016604 nuclear body;GO:0032991 protein-containing complex	GO:0000287 magnesium ion binding;GO:0004672 protein kinase activity;GO:0004674 protein serine/threonine kinase activity;GO:0005524 ATP binding;GO:0042802 identical protein binding;GO:0042803 protein homodimerization activity;GO:0043539 protein serine/threonine kinase activator activity;GO:0061629 RNA polymerase II-specific DNA-binding transcription factor binding;GO:0106310 protein serine kinase …	T: Signal transduction mechanisms	K04411	ko04010: MAPK signaling pathway;ko04014: Ras signaling pathway;ko04068: FoxO signaling pathway;ko05200: Pathways in cancer;ko05223: Non-small cell lung cancer	IPR017441: Protein kinase, ATP binding site;IPR000719: Protein kinase domain;IPR024205: Mst1 SARAH domain;IPR011524: SARAH domain;IPR011009: Protein kinase-like domain superfamily;IPR036674: p53-like tetramerisation domain superfamily	Cytoplasm_Nucleus	--
Q13112	Chromatin assembly factor 1 subunit B OS=Homo sapiens OX=9606 GN=CHAF1B PE=1 SV=1	CHAF1B	0	0	0	0	0	0	0	0	0	0	0	0	2642.37	2143.79	1529.57	1832.85	2655.04	2647.88	2463.14	2718.81	2249.56	1541.5	1564.77	0	0	0	0	down	GO:0006260 DNA replication;GO:0006281 DNA repair;GO:0006334 nucleosome assembly;GO:0006335 DNA replication-dependent chromatin assembly;GO:0007049 cell cycle;GO:0031497 chromatin assembly	GO:0000785 chromatin;GO:0005634 nucleus;GO:0005654 nucleoplasm;GO:0005737 cytoplasm;GO:0032991 protein-containing complex;GO:0033186 CAF-1 complex	GO:0003682 chromatin binding;GO:0042393 histone binding;GO:0051082 unfolded protein binding	B: Chromatin structure and dynamics;L: Replication, recombination and repair	K10751	--	IPR001632: G-protein, beta subunit;IPR036322: WD40-repeat-containing domain superfamily;IPR019775: WD40 repeat, conserved site;IPR015943: WD40/YVTN repeat-like-containing domain superfamily;IPR001680: WD40 repeat;IPR045145: Chromatin assembly factor 1 subunit Cac2/CHAF1B/FAS2;IPR029129: Chromatin assembly factor 1 subunit B, C-terminal domain	Nucleus	--
Q13126	S-methyl-5'-thioadenosine phosphorylase OS=Homo sapiens OX=9606 GN=MTAP PE=1 SV=2	MTAP	0	0	0	0	576.011	0	0	0	0	2579.53	0	0	0	0	0	0	0	0	0	0	0	0	0	0	inf	0	0	up	GO:0006166 purine ribonucleoside salvage;GO:0019509 L-methionine salvage from methylthioadenosine;GO:0032259 methylation;GO:0033574 response to testosterone	GO:0005654 nucleoplasm;GO:0005829 cytosol	GO:0017061 S-methyl-5-thioadenosine phosphorylase activity	F: Nucleotide transport and metabolism	K00772	ko00270: Cysteine and methionine metabolism;ko01100: Metabolic pathways	IPR010044: Methylthioadenosine phosphorylase (MTAP);IPR018099: Purine phosphorylase, family 2, conserved site;IPR035994: Nucleoside phosphorylase superfamily;IPR000845: Nucleoside phosphorylase domain	Cytoskeleton	--
Q13151	Heterogeneous nuclear ribonucleoprotein A0 OS=Homo sapiens OX=9606 GN=HNRNPA0 PE=1 SV=1	HNRNPA0	0	0	0	0	0	0	0	0	0	1018.24	712.832	1317.34	0	0	0	0	0	0	0	0	0	0	0	0	inf	0	0	up	GO:0006397 mRNA processing;GO:0006954 inflammatory response;GO:0032496 response to lipopolysaccharide;GO:0070935 3'-UTR-mediated mRNA stabilization	GO:0005634 nucleus;GO:0005654 nucleoplasm	GO:0003723 RNA binding;GO:0003730 mRNA 3'-UTR binding;GO:0019901 protein kinase binding;GO:0035925 mRNA 3'-UTR AU-rich region binding	R: General function prediction only	K12894	--	IPR035979: RNA-binding domain superfamily;IPR000504: RNA recognition motif domain;IPR012677: Nucleotide-binding alpha-beta plait domain superfamily;IPR034801: hnRNP A0, RNA recognition motif 1	Nucleus	--
Q13185	Chromobox protein homolog 3 OS=Homo sapiens OX=9606 GN=CBX3 PE=1 SV=4	CBX3	0	0	0	0	0	0	0	0	0	621.354	0	0	0	0	0	0	0	0	0	0	0	0	0	0	inf	0	0	up	GO:0045892 negative regulation of transcription, DNA-templated	GO:0000791 euchromatin;GO:0000792 heterochromatin;GO:0005634 nucleus	--	B: Chromatin structure and dynamics	K11586	ko03083: Polycomb repressive complex;ko05131: Shigellosis	IPR000953: Chromo/chromo shadow domain;IPR008251: Chromo shadow domain;IPR023780: Chromo domain;IPR016197: Chromo-like domain superfamily;IPR023779: Chromo domain, conserved site;IPR017984: Chromo domain subgroup	Nucleus	--
Q13243	Serine/arginine-rich splicing factor 5 OS=Homo sapiens OX=9606 GN=SRSF5 PE=1 SV=1	SRSF5	0	0	0	0	0	0	2304.6	0	0	3247.92	0	0	0	0	0	0	0	0	0	0	0	0	0	0	inf	0	0	up	GO:0032869 cellular response to insulin stimulus;GO:0033120 positive regulation of RNA splicing;GO:0051726 regulation of cell cycle;GO:0097421 liver regeneration	GO:0005654 nucleoplasm;GO:0005730 nucleolus;GO:0005829 cytosol	GO:0003723 RNA binding;GO:0043422 protein kinase B binding	A: RNA processing and modification	K12893	ko03040: Spliceosome;ko05168: Herpes simplex virus 1 infection	IPR012677: Nucleotide-binding alpha-beta plait domain superfamily;IPR000504: RNA recognition motif domain;IPR035979: RNA-binding domain superfamily;IPR035585: Serine/arginine-rich splicing factor SRSF4-like, RNA recognition motif 1	Nucleus	--
Q13485	Mothers against decapentaplegic homolog 4 OS=Homo sapiens OX=9606 GN=SMAD4 PE=1 SV=1	SMAD4	0	0	0	0	0	0	0	0	1736.05	0	0	0	0	0	0	0	0	0	0	0	0	0	0	0	inf	0	0	up	GO:0000122 negative regulation of transcription by RNA polymerase II;GO:0001541 ovarian follicle development;GO:0001649 osteoblast differentiation;GO:0001658 branching involved in ureteric bud morphogenesis;GO:0001701 in utero embryonic development;GO:0001702 gastrulation with mouth forming second;GO:0003148 outflow tract septum morphogenesis;GO:0003190 atrioventricular valve formation;GO:0003198…	GO:0005654 nucleoplasm;GO:0005813 centrosome;GO:0005829 cytosol;GO:0090575 RNA polymerase II transcription regulator complex	GO:0000978 RNA polymerase II cis-regulatory region sequence-specific DNA binding;GO:0001228 DNA-binding transcription activator activity, RNA polymerase II-specific;GO:0003682 chromatin binding;GO:0005518 collagen binding;GO:0031005 filamin binding;GO:0042802 identical protein binding;GO:0046332 SMAD binding;GO:0046872 metal ion binding;GO:0061629 RNA polymerase II-specific DNA-binding transcript…	T: Signal transduction mechanisms;K: Transcription	K04501	ko04068: FoxO signaling pathway;ko04110: Cell cycle;ko04310: Wnt signaling pathway;ko04350: TGF-beta signaling pathway;ko04371: Apelin signaling pathway;ko04390: Hippo signaling pathway;ko04520: Adherens junction;ko04550: Signaling pathways regulating pluripotency of stem cells;ko04659: Th17 cell differentiation;ko04933: AGE-RAGE signaling pathway in diabetic complications;ko05161: Hepatitis B;ko…	IPR036578: SMAD MH1 domain superfamily;IPR001132: SMAD domain, Dwarfin-type;IPR013019: MAD homology, MH1;IPR013790: Dwarfin;IPR017855: SMAD-like domain superfamily;IPR003619: MAD homology 1, Dwarfin-type;IPR008984: SMAD/FHA domain superfamily	Cytoskeleton	--
Q13501	Sequestosome-1 OS=Homo sapiens OX=9606 GN=SQSTM1 PE=1 SV=1	SQSTM1	0	0	0	0	0	666.515	2324.38	984.102	0	2136.46	960.06	0	0	0	0	0	0	0	0	0	0	0	0	0	inf	0	0	up	GO:0000122 negative regulation of transcription by RNA polymerase II;GO:0000422 autophagy of mitochondrion;GO:0000423 mitophagy;GO:0001659 temperature homeostasis;GO:0001934 positive regulation of protein phosphorylation;GO:0002376 immune system process;GO:0002931 response to ischemia;GO:0006366 transcription by RNA polymerase II;GO:0006468 protein phosphorylation;GO:0006511 ubiquitin-dependent p…	GO:0000407 phagophore assembly site;GO:0000932 P-body;GO:0005654 nucleoplasm;GO:0005737 cytoplasm;GO:0005739 mitochondrion;GO:0005770 late endosome;GO:0005776 autophagosome;GO:0005783 endoplasmic reticulum;GO:0005829 cytosol;GO:0016234 inclusion body;GO:0016235 aggresome;GO:0016605 PML body;GO:0030017 sarcomere;GO:0043231 intracellular membrane-bounded organelle;GO:0044753 amphisome;GO:0044754 au…	GO:0004674 protein serine/threonine kinase activity;GO:0005080 protein kinase C binding;GO:0008270 zinc ion binding;GO:0019899 enzyme binding;GO:0019901 protein kinase binding;GO:0030971 receptor tyrosine kinase binding;GO:0031625 ubiquitin protein ligase binding;GO:0035255 ionotropic glutamate receptor binding;GO:0042169 SH2 domain binding;GO:0042802 identical protein binding;GO:0043130 ubiquiti…	--	K14381	ko04137: Mitophagy - animal;ko04140: Autophagy - animal;ko04217: Necroptosis;ko04218: Cellular senescence;ko04380: Osteoclast differentiation;ko05014: Amyotrophic lateral sclerosis;ko05022: Pathways of neurodegeneration - multiple diseases;ko05131: Shigellosis;ko05418: Fluid shear stress and atherosclerosis	IPR033741: Sequestosome-1, UBA domain;IPR009060: UBA-like superfamily;IPR000433: Zinc finger, ZZ-type;IPR000270: PB1 domain;IPR034866: Sequestosome-1, PB1 domain;IPR015940: Ubiquitin-associated domain;IPR043145: Zinc finger, ZZ-type superfamily	Nucleus	--
Q13509	Tubulin beta-3 chain OS=Homo sapiens OX=9606 GN=TUBB3 PE=1 SV=2	TUBB3	0	0	0	0	0	0	0	0	0	0	0	783.055	0	0	0	0	0	0	0	0	0	0	0	0	inf	0	0	up	GO:0000226 microtubule cytoskeleton organization;GO:0000278 mitotic cell cycle;GO:0007017 microtubule-based process;GO:0007411 axon guidance;GO:1990791 dorsal root ganglion development	GO:0005634 nucleus;GO:0005737 cytoplasm;GO:0005874 microtubule;GO:0015630 microtubule cytoskeleton;GO:0030027 lamellipodium;GO:0030175 filopodium;GO:0030424 axon;GO:0030425 dendrite;GO:0030426 growth cone;GO:0043025 neuronal cell body;GO:0045171 intercellular bridge;GO:0070062 extracellular exosome;GO:0071944 cell periphery;GO:0072686 mitotic spindle	GO:0005200 structural constituent of cytoskeleton;GO:0005525 GTP binding;GO:0042277 peptide binding;GO:1990890 netrin receptor binding	Z: Cytoskeleton	K07375	ko04145: Phagosome;ko04540: Gap junction;ko04814: Motor proteins;ko05010: Alzheimer disease;ko05012: Parkinson disease;ko05014: Amyotrophic lateral sclerosis;ko05016: Huntington disease;ko05020: Prion disease;ko05022: Pathways of neurodegeneration - multiple diseases;ko05130: Pathogenic Escherichia coli infection;ko05132: Salmonella infection	IPR000217: Tubulin;IPR023123: Tubulin, C-terminal;IPR013838: Beta tubulin, autoregulation binding site;IPR036525: Tubulin/FtsZ, GTPase domain superfamily;IPR003008: Tubulin/FtsZ, GTPase domain;IPR017975: Tubulin, conserved site;IPR008280: Tubulin/FtsZ, C-terminal;IPR002453: Beta tubulin;IPR018316: Tubulin/FtsZ, 2-layer sandwich domain;IPR037103: Tubulin/FtsZ-like, C-terminal domain	Cytoplasm	--
Q13541	Eukaryotic translation initiation factor 4E-binding protein 1 OS=Homo sapiens OX=9606 GN=EIF4EBP1 PE=1 SV=3	EIF4EBP1	0	0	0	0	0	0	0	0	0	1925.58	406.988	399	0	0	0	0	0	0	0	0	0	0	0	0	inf	0	0	up	GO:0000082 G1/S transition of mitotic cell cycle;GO:0031929 TOR signaling;GO:0045931 positive regulation of mitotic cell cycle;GO:0045947 negative regulation of translational initiation	GO:0005737 cytoplasm;GO:0005829 cytosol	GO:0008190 eukaryotic initiation factor 4E binding;GO:0030371 translation repressor activity	--	K07205	ko01521: EGFR tyrosine kinase inhibitor resistance;ko04012: ErbB signaling pathway;ko04066: HIF-1 signaling pathway;ko04150: mTOR signaling pathway;ko04151: PI3K-Akt signaling pathway;ko04152: AMPK signaling pathway;ko04211: Longevity regulating pathway;ko04218: Cellular senescence;ko04910: Insulin signaling pathway;ko05163: Human cytomegalovirus infection;ko05165: Human papillomavirus infection;…	IPR008606: Eukaryotic translation initiation factor 4E binding	Mitochondrion	--
Q13554	Calcium/calmodulin-dependent protein kinase type II subunit beta OS=Homo sapiens OX=9606 GN=CAMK2B PE=1 SV=3	CAMK2B	1530.54	908.821	0	0	851.75	696.045	591.253	658.093	768.323	692.004	527.637	728.094	0	0	0	0	0	0	0	0	0	0	0	0	inf	0	0	up	GO:0006468 protein phosphorylation	GO:0043226 organelle	GO:0004683 calmodulin-dependent protein kinase activity;GO:0005516 calmodulin binding;GO:0005524 ATP binding	T: Signal transduction mechanisms	K04515	ko04012: ErbB signaling pathway;ko04020: Calcium signaling pathway;ko04024: cAMP signaling pathway;ko04066: HIF-1 signaling pathway;ko04114: Oocyte meiosis;ko04217: Necroptosis;ko04261: Adrenergic signaling in cardiomyocytes;ko04310: Wnt signaling pathway;ko04360: Axon guidance;ko04713: Circadian entrainment;ko04720: Long-term potentiation;ko04722: Neurotrophin signaling pathway;ko04725: Choliner…	IPR000719: Protein kinase domain;IPR013543: Calcium/calmodulin-dependent protein kinase II, association-domain;IPR011009: Protein kinase-like domain superfamily;IPR017441: Protein kinase, ATP binding site;IPR032710: NTF2-like domain superfamily;IPR008271: Serine/threonine-protein kinase, active site	Cytoplasm	--
Q13610	Periodic tryptophan protein 1 homolog OS=Homo sapiens OX=9606 GN=PWP1 PE=1 SV=1	PWP1	0	0	0	0	557.286	480.232	0	0	0	379.711	0	1521.03	0	0	0	0	0	0	0	0	0	0	0	0	inf	0	0	up	GO:0006364 rRNA processing;GO:0033140 negative regulation of peptidyl-serine phosphorylation of STAT protein;GO:0034773 histone H4-K20 trimethylation;GO:2000738 positive regulation of stem cell differentiation	GO:0005730 nucleolus;GO:0005794 Golgi apparatus	GO:1990889 H4K20me3 modified histone binding	S: Function unknown	K14791	--	IPR001680: WD40 repeat;IPR015943: WD40/YVTN repeat-like-containing domain superfamily;IPR044285: Periodic tryptophan protein 1;IPR019775: WD40 repeat, conserved site;IPR036322: WD40-repeat-containing domain superfamily;IPR020472: G-protein beta WD-40 repeat	Mitochondrion	--
Q14315	Filamin-C OS=Homo sapiens OX=9606 GN=FLNC PE=1 SV=3	FLNC	0	0	0	0	0	0	1144.88	0	0	2069.02	0	0	0	0	0	0	0	0	0	0	0	0	0	0	inf	0	0	up	GO:0045214 sarcomere organization	GO:0005737 cytoplasm;GO:0005829 cytosol;GO:0005856 cytoskeleton;GO:0005886 plasma membrane;GO:0005925 focal adhesion;GO:0030018 Z disc;GO:0042383 sarcolemma;GO:0043034 costamere	GO:0008092 cytoskeletal protein binding;GO:0030506 ankyrin binding;GO:0042802 identical protein binding;GO:0051015 actin filament binding	Z: Cytoskeleton	K04437	ko04010: MAPK signaling pathway;ko04510: Focal adhesion;ko05132: Salmonella infection;ko05205: Proteoglycans in cancer	IPR017868: Filamin/ABP280 repeat-like;IPR001715: Calponin homology domain;IPR014756: Immunoglobulin E-set;IPR036872: CH domain superfamily;IPR013783: Immunoglobulin-like fold;IPR001589: Actinin-type actin-binding domain, conserved site;IPR001298: Filamin/ABP280 repeat;IPR044801: Filamin family	Cytoplasm	--
Q14563	Semaphorin-3A OS=Homo sapiens OX=9606 GN=SEMA3A PE=1 SV=1	SEMA3A	518.618	0	0	0	0	0	0	0	0	0	502.74	348.947	0	0	0	0	0	0	0	0	0	0	0	0	inf	0	0	up	GO:0001755 neural crest cell migration;GO:0001764 neuron migration;GO:0006915 apoptotic process;GO:0007411 axon guidance;GO:0008045 motor neuron axon guidance;GO:0010977 negative regulation of neuron projection development;GO:0021675 nerve development;GO:0021772 olfactory bulb development;GO:0030335 positive regulation of cell migration;GO:0046330 positive regulation of JNK cascade;GO:0048485 sym…	GO:0005576 extracellular region;GO:0005615 extracellular space;GO:0005887 integral component of plasma membrane;GO:0030424 axon;GO:0030425 dendrite	GO:0030215 semaphorin receptor binding;GO:0038191 neuropilin binding;GO:0045499 chemorepellent activity	T: Signal transduction mechanisms	K06840	ko04360: Axon guidance	IPR001627: Sema domain;IPR027231: Semaphorin;IPR041416: IL-1Ra-like, immunoglobulin domain;IPR003599: Immunoglobulin subtype;IPR013783: Immunoglobulin-like fold;IPR016201: PSI domain;IPR007110: Immunoglobulin-like domain;IPR042820: Semaphorin-3A, sema domain;IPR036179: Immunoglobulin-like domain superfamily;IPR036352: Sema domain superfamily;IPR015943: WD40/YVTN repeat-like-containing domain supe…	Extracell	CS pos: 20-21. ARA-NY. Pr: 0.9218
Q14644	Ras GTPase-activating protein 3 OS=Homo sapiens OX=9606 GN=RASA3 PE=1 SV=3	RASA3	0	0	0	0	1068.02	0	0	0	0	1161.23	408.113	1242.2	0	0	0	0	0	0	0	0	0	0	0	0	inf	0	0	up	GO:0007165 signal transduction;GO:0043087 regulation of GTPase activity;GO:0046580 negative regulation of Ras protein signal transduction	GO:0005829 cytosol;GO:0031235 intrinsic component of the cytoplasmic side of the plasma membrane	GO:0005096 GTPase activator activity;GO:0015278 calcium-release channel activity;GO:0046872 metal ion binding	T: Signal transduction mechanisms	K12380	ko04014: Ras signaling pathway	IPR035892: C2 domain superfamily;IPR001849: Pleckstrin homology domain;IPR023152: Ras GTPase-activating protein, conserved site;IPR008936: Rho GTPase activation protein;IPR000008: C2 domain;IPR001936: Ras GTPase-activating domain;IPR011993: PH-like domain superfamily;IPR001562: Zinc finger, Btk motif;IPR039360: Ras GTPase-activating protein;IPR037774: RASA3, PH domain	Nucleus	--
Q14690	Protein RRP5 homolog OS=Homo sapiens OX=9606 GN=PDCD11 PE=1 SV=3	PDCD11	0	0	0	0	0	0	0	0	0	0	0	0	11483.5	0	0	12958.8	13832.7	0	0	14745.4	0	0	0	0	0	0	0	down	GO:0006364 rRNA processing	GO:0005634 nucleus;GO:0005654 nucleoplasm;GO:0005730 nucleolus;GO:0005829 cytosol;GO:0032040 small-subunit processome	GO:0003723 RNA binding;GO:0051059 NF-kappaB binding	A: RNA processing and modification	K14792	--	IPR012340: Nucleic acid-binding, OB-fold;IPR008847: Suppressor of forked;IPR003029: S1 domain;IPR011990: Tetratricopeptide-like helical domain superfamily;IPR045209: rRNA biogenesis protein Rrp5;IPR003107: HAT (Half-A-TPR) repeat;IPR022967: RNA-binding domain, S1	Cytoplasm_Nucleus	--
Q14703	Membrane-bound transcription factor site-1 protease OS=Homo sapiens OX=9606 GN=MBTPS1 PE=1 SV=1	MBTPS1	5009.07	0	0	0	0	583.282	0	0	0	1534.84	402.791	448.847	0	0	0	0	0	0	0	0	0	0	0	0	inf	0	0	up	GO:0006508 proteolysis;GO:0007040 lysosome organization;GO:0008203 cholesterol metabolic process;GO:0016485 protein processing;GO:0030968 endoplasmic reticulum unfolded protein response;GO:0031293 membrane protein intracellular domain proteolysis;GO:0034976 response to endoplasmic reticulum stress;GO:0036500 ATF6-mediated unfolded protein response;GO:0045540 regulation of cholesterol biosynthetic…	GO:0000139 Golgi membrane;GO:0005788 endoplasmic reticulum lumen;GO:0005789 endoplasmic reticulum membrane;GO:0005794 Golgi apparatus;GO:0005795 Golgi stack;GO:0016021 integral component of membrane	GO:0004252 serine-type endopeptidase activity	O: Posttranslational modification, protein turnover, chaperones	K08653	ko04141: Protein processing in endoplasmic reticulum	IPR000209: Peptidase S8/S53 domain;IPR023828: Peptidase S8, subtilisin, Ser-active site;IPR036852: Peptidase S8/S53 domain superfamily;IPR034185: Site-1 peptidase catalytic domain;IPR022398: Peptidase S8, subtilisin, His-active site;IPR015500: Peptidase S8, subtilisin-related	Plasma membrane	CS pos: 22-23. HLG-DR. Pr: 0.3412
Q14749	Glycine N-methyltransferase OS=Homo sapiens OX=9606 GN=GNMT PE=1 SV=3	GNMT	0	1506.22	2150.61	0	0	0	1747.16	1151.46	887.745	1072.05	1256.4	0	0	0	0	0	0	0	0	0	0	0	0	0	inf	0	0	up	GO:0005977 glycogen metabolic process;GO:0006111 regulation of gluconeogenesis;GO:0006555 methionine metabolic process;GO:0006730 one-carbon metabolic process;GO:0032259 methylation;GO:0046500 S-adenosylmethionine metabolic process;GO:0051289 protein homotetramerization	GO:0005829 cytosol	GO:0016594 glycine binding;GO:0017174 glycine N-methyltransferase activity	--	K00552	ko00260: Glycine, serine and threonine metabolism;ko00270: Cysteine and methionine metabolism;ko01100: Metabolic pathways	IPR014369: Glycine/Sarcosine N-methyltransferase;IPR029063: S-adenosyl-L-methionine-dependent methyltransferase superfamily;IPR041698: Methyltransferase domain 25	Cytoplasm_Nucleus	--
Q14767	Latent-transforming growth factor beta-binding protein 2 OS=Homo sapiens OX=9606 GN=LTBP2 PE=1 SV=3	LTBP2	1231.66	0	0	0	0	0	0	0	0	0	0	0	0	0	0	0	0	0	0	0	0	0	0	0	inf	0	0	up	GO:0006605 protein targeting;GO:0007179 transforming growth factor beta receptor signaling pathway;GO:0009306 protein secretion;GO:0097435 supramolecular fiber organization	GO:0005576 extracellular region;GO:0005615 extracellular space;GO:0031012 extracellular matrix;GO:0062023 collagen-containing extracellular matrix;GO:0070062 extracellular exosome	GO:0005509 calcium ion binding;GO:0008201 heparin binding;GO:0019838 growth factor binding;GO:0050436 microfibril binding	T: Signal transduction mechanisms	K08023	--	IPR000742: EGF-like domain;IPR000152: EGF-type aspartate/asparagine hydroxylation site;IPR009030: Growth factor receptor cysteine-rich domain superfamily;IPR017878: TB domain;IPR036773: TGF-beta binding (TB) domain superfamily;IPR018097: EGF-like calcium-binding, conserved site;IPR001881: EGF-like calcium-binding domain	Mitochondrion	CS pos: 35-36. GHA-QR. Pr: 0.8132
Q15029	116 kDa U5 small nuclear ribonucleoprotein component OS=Homo sapiens OX=9606 GN=EFTUD2 PE=1 SV=1	EFTUD2	0	1348.11	0	0	0	0	3543.58	0	0	1551.71	720.059	1000.66	0	0	0	0	0	0	0	0	0	0	0	0	inf	0	0	up	GO:0000398 mRNA splicing, via spliceosome;GO:0042220 response to cocaine;GO:0071466 cellular response to xenobiotic stimulus	GO:0005634 nucleus;GO:0005654 nucleoplasm;GO:0005829 cytosol;GO:0015030 Cajal body;GO:0016020 membrane;GO:0016607 nuclear speck;GO:0043231 intracellular membrane-bounded organelle;GO:0046540 U4/U6 x U5 tri-snRNP complex;GO:0071005 U2-type precatalytic spliceosome;GO:0071007 U2-type catalytic step 2 spliceosome;GO:0071013 catalytic step 2 spliceosome;GO:1990904 ribonucleoprotein complex	GO:0003723 RNA binding;GO:0003924 GTPase activity;GO:0005525 GTP binding;GO:0030623 U5 snRNA binding	J: Translation, ribosomal structure and biogenesis	K12852	ko03040: Spliceosome	IPR000640: Elongation factor EFG, domain V-like;IPR005225: Small GTP-binding protein domain;IPR035647: EF-G domain III/V-like;IPR000795: Translational (tr)-type GTP-binding domain;IPR035655: 116kDa U5 small nuclear ribonucleoprotein component, C-terminal;IPR005517: Translation elongation factor EFG/EF2, domain IV;IPR020568: Ribosomal protein S5 domain 2-type fold;IPR014721: Ribosomal protein S5 d…	Nucleus	--
Q15042	Rab3 GTPase-activating protein catalytic subunit OS=Homo sapiens OX=9606 GN=RAB3GAP1 PE=1 SV=3	RAB3GAP1	0	0	0	0	0	0	0	0	0	0	0	207.393	0	0	0	0	0	0	0	0	0	0	0	0	inf	0	0	up	GO:0043547 positive regulation of GTPase activity	GO:0005737 cytoplasm	GO:0005096 GTPase activator activity	S: Function unknown	K18270	--	IPR045700: Rab3GAP catalytic subunit;IPR026147: Rab3GAP catalytic subunit, conserved domain;IPR045698: Rab3GAP catalytic subunit, C-terminal	Nucleus	--
Q15181	Inorganic pyrophosphatase OS=Homo sapiens OX=9606 GN=PPA1 PE=1 SV=2	PPA1	0	0	1663.73	0	1190.91	1509.13	1830.66	1134.13	1681.46	1811.76	1496.34	1412.3	0	0	0	0	0	0	0	0	0	0	0	0	inf	0	0	up	GO:0006796 phosphate-containing compound metabolic process	GO:0005737 cytoplasm	GO:0000287 magnesium ion binding;GO:0004427 inorganic diphosphatase activity	C: Energy production and conversion	K01507	ko00190: Oxidative phosphorylation	IPR008162: Inorganic pyrophosphatase;IPR036649: Inorganic pyrophosphatase superfamily	Cytoplasm	--
Q15287	RNA-binding protein with serine-rich domain 1 OS=Homo sapiens OX=9606 GN=RNPS1 PE=1 SV=1	RNPS1	0	0	0	0	0	0	2350.2	0	0	1496.71	0	0	0	0	0	0	0	0	0	0	0	0	0	0	inf	0	0	up	--	GO:0005654 nucleoplasm;GO:0016607 nuclear speck	GO:0003723 RNA binding	A: RNA processing and modification	K14325	ko03013: Nucleocytoplasmic transport;ko03015: mRNA surveillance pathway	IPR012677: Nucleotide-binding alpha-beta plait domain superfamily;IPR000504: RNA recognition motif domain;IPR034201: RNPS1, RNA recognition motif;IPR035979: RNA-binding domain superfamily	Nucleus	--
Q15691	Microtubule-associated protein RP/EB family member 1 OS=Homo sapiens OX=9606 GN=MAPRE1 PE=1 SV=3	MAPRE1	0	0	454.695	0	288.851	0	445.682	0	0	460.746	0	618.983	0	0	0	0	0	0	0	0	0	0	0	0	inf	0	0	up	GO:0000132 establishment of mitotic spindle orientation;GO:0001578 microtubule bundle formation;GO:0008104 protein localization;GO:0016477 cell migration;GO:0031110 regulation of microtubule polymerization or depolymerization;GO:0031115 negative regulation of microtubule polymerization;GO:0031116 positive regulation of microtubule polymerization;GO:0035372 protein localization to microtubule;GO:0…	GO:0005794 Golgi apparatus;GO:0005813 centrosome;GO:0005815 microtubule organizing center;GO:0005829 cytosol;GO:0005874 microtubule;GO:0005881 cytoplasmic microtubule;GO:0005925 focal adhesion;GO:0030981 cortical microtubule cytoskeleton;GO:0031253 cell projection membrane;GO:0035371 microtubule plus-end;GO:0036064 ciliary basal body;GO:0051233 spindle midzone;GO:0097431 mitotic spindle pole;GO:1…	GO:0003723 RNA binding;GO:0008022 protein C-terminus binding;GO:0019901 protein kinase binding;GO:0042802 identical protein binding;GO:0045296 cadherin binding;GO:0051010 microtubule plus-end binding	D: Cell cycle control, cell division, chromosome partitioning;Z: Cytoskeleton	K10436	--	IPR036872: CH domain superfamily;IPR027328: Microtubule-associated protein RP/EB;IPR004953: EB1, C-terminal;IPR036133: EB1, C-terminal domain superfamily;IPR001715: Calponin homology domain	Cytoplasm	--
Q16719	Kynureninase OS=Homo sapiens OX=9606 GN=KYNU PE=1 SV=1	KYNU	0	0	268.922	0	0	556.97	1104.51	1522.48	429.807	0	348.894	0	0	0	0	0	0	0	0	0	0	0	0	0	inf	0	0	up	GO:0006569 tryptophan catabolic process;GO:0009435 NAD biosynthetic process;GO:0019441 tryptophan catabolic process to kynurenine;GO:0019805 quinolinate biosynthetic process;GO:0034341 response to interferon-gamma;GO:0034354 'de novo' NAD biosynthetic process from tryptophan;GO:0034516 response to vitamin B6;GO:0043420 anthranilate metabolic process;GO:0097053 L-kynurenine catabolic process	GO:0005654 nucleoplasm;GO:0005737 cytoplasm;GO:0005739 mitochondrion;GO:0005829 cytosol	GO:0030170 pyridoxal phosphate binding;GO:0030429 kynureninase activity;GO:0042803 protein homodimerization activity;GO:0061981 3-hydroxykynureninase activity	E: Amino acid transport and metabolism	K01556	ko00380: Tryptophan metabolism;ko01100: Metabolic pathways;ko01240: Biosynthesis of cofactors	IPR010111: Kynureninase;IPR000192: Aminotransferase class V domain;IPR015422: Pyridoxal phosphate-dependent transferase, small domain;IPR015424: Pyridoxal phosphate-dependent transferase;IPR015421: Pyridoxal phosphate-dependent transferase, major domain	Cytoplasm	--
Q16774	Guanylate kinase OS=Homo sapiens OX=9606 GN=GUK1 PE=1 SV=2	GUK1	0	978.317	0	0	577.1	846.71	1061.55	953.202	0	0	0	812.948	0	0	0	0	0	0	0	0	0	0	0	0	inf	0	0	up	GO:0016310 phosphorylation	GO:0001917 photoreceptor inner segment;GO:0005829 cytosol	GO:0004385 guanylate kinase activity;GO:0005524 ATP binding	F: Nucleotide transport and metabolism	K00942	ko00230: Purine metabolism;ko01100: Metabolic pathways;ko01232: Nucleotide metabolism	IPR020590: Guanylate kinase, conserved site;IPR027417: P-loop containing nucleoside triphosphate hydrolase;IPR017665: Guanylate kinase;IPR008145: Guanylate kinase/L-type calcium channel beta subunit;IPR008144: Guanylate kinase-like domain	Mitochondrion	--
Q16775	Hydroxyacylglutathione hydrolase, mitochondrial OS=Homo sapiens OX=9606 GN=HAGH PE=1 SV=2	HAGH	1994.01	1839.14	1589.67	4736.41	4238.39	4092.31	2972.9	1845.23	2714.57	2359.54	1841.56	5062.04	0	0	0	0	0	0	0	0	0	0	0	0	inf	0	0	up	GO:0006749 glutathione metabolic process;GO:0006750 glutathione biosynthetic process;GO:0019243 methylglyoxal catabolic process to D-lactate via S-lactoyl-glutathione	GO:0005737 cytoplasm;GO:0005739 mitochondrion;GO:0005759 mitochondrial matrix;GO:0005829 cytosol	GO:0004416 hydroxyacylglutathione hydrolase activity;GO:0046872 metal ion binding	R: General function prediction only	K01069	ko00620: Pyruvate metabolism;ko01100: Metabolic pathways	IPR017782: Hydroxyacylglutathione hydrolase;IPR036866: Ribonuclease Z/Hydroxyacylglutathione hydrolase-like;IPR001279: Metallo-beta-lactamase;IPR035680: Hydroxyacylglutathione hydrolase, MBL domain;IPR032282: Hydroxyacylglutathione hydrolase, C-terminal domain	Mitochondrion	--
Q16819	Meprin A subunit alpha OS=Homo sapiens OX=9606 GN=MEP1A PE=1 SV=2	MEP1A	0	0	0	0	1773.36	0	0	0	0	0	134.162	284.258	0	0	0	0	0	0	0	0	0	0	0	0	inf	0	0	up	GO:0038004 epidermal growth factor receptor ligand maturation;GO:0140448 signaling receptor ligand precursor processing	GO:0005615 extracellular space;GO:0005886 plasma membrane;GO:0005887 integral component of plasma membrane;GO:0017090 meprin A complex;GO:0070062 extracellular exosome	GO:0004222 metalloendopeptidase activity;GO:0008237 metallopeptidase activity;GO:0008270 zinc ion binding;GO:0070573 metallodipeptidase activity	O: Posttranslational modification, protein turnover, chaperones	K01395	ko04974: Protein digestion and absorption	IPR002083: MATH/TRAF domain;IPR024079: Metallopeptidase, catalytic domain superfamily;IPR000998: MAM domain;IPR013320: Concanavalin A-like lectin/glucanase domain superfamily;IPR006026: Peptidase, metallopeptidase;IPR008294: Meprin alpha/beta subunit;IPR000742: EGF-like domain;IPR008974: TRAF-like;IPR001506: Peptidase M12A;IPR034038: Meprin peptidase domain	Plasma membrane	CS pos: 21-22. IAA-VP. Pr: 0.9158
Q16820	Meprin A subunit beta OS=Homo sapiens OX=9606 GN=MEP1B PE=1 SV=3	MEP1B	3683.54	2867.42	6474.17	3999.1	9487.94	6445.13	4506.44	1677.89	3373.78	5760.42	9252.01	4197.22	0	0	0	0	0	0	0	0	0	0	0	0	inf	0	0	up	GO:0006508 proteolysis;GO:0006954 inflammatory response;GO:1901998 toxin transport	GO:0005576 extracellular region;GO:0005887 integral component of plasma membrane;GO:0017090 meprin A complex	GO:0004222 metalloendopeptidase activity;GO:0008270 zinc ion binding;GO:0042802 identical protein binding	O: Posttranslational modification, protein turnover, chaperones	K08606	ko04974: Protein digestion and absorption	IPR002083: MATH/TRAF domain;IPR000998: MAM domain;IPR001506: Peptidase M12A;IPR034038: Meprin peptidase domain;IPR006026: Peptidase, metallopeptidase;IPR008974: TRAF-like;IPR008294: Meprin alpha/beta subunit;IPR013320: Concanavalin A-like lectin/glucanase domain superfamily;IPR024079: Metallopeptidase, catalytic domain superfamily;IPR000742: EGF-like domain	Plasma membrane	CS pos: 22-23. GLA-TP. Pr: 0.6590
Q16831	Uridine phosphorylase 1 OS=Homo sapiens OX=9606 GN=UPP1 PE=1 SV=1	UPP1	0	0	3781.58	0	0	0	0	0	0	3576.05	3785.21	0	0	0	0	0	0	0	0	0	0	0	0	0	inf	0	0	up	GO:0006139 nucleobase-containing compound metabolic process;GO:0006218 uridine catabolic process;GO:0006248 CMP catabolic process;GO:0006249 dCMP catabolic process;GO:0042149 cellular response to glucose starvation;GO:0044206 UMP salvage;GO:0046050 UMP catabolic process;GO:0046074 dTMP catabolic process;GO:0046079 dUMP catabolic process	GO:0005654 nucleoplasm;GO:0005829 cytosol	GO:0004850 uridine phosphorylase activity;GO:0009032 thymidine phosphorylase activity;GO:0042802 identical protein binding;GO:0047847 deoxyuridine phosphorylase activity	F: Nucleotide transport and metabolism	K00757	ko00240: Pyrimidine metabolism;ko00983: Drug metabolism - other enzymes;ko01100: Metabolic pathways;ko01232: Nucleotide metabolism	IPR035994: Nucleoside phosphorylase superfamily;IPR010059: Uridine phosphorylase, eukaryotic;IPR018016: Nucleoside phosphorylase, conserved site;IPR000845: Nucleoside phosphorylase domain	Cytoplasm	--
Q16853	Membrane primary amine oxidase OS=Homo sapiens OX=9606 GN=AOC3 PE=1 SV=3	AOC3	0	0	0	0	0	0	0	0	0	0	0	0	1160.33	1356.79	1065.69	1311.08	874.664	726.314	595.115	671.286	608.781	671.917	684.37	1013.42	0	0	0	down	GO:0006954 inflammatory response;GO:0007155 cell adhesion;GO:0009308 amine metabolic process;GO:0046677 response to antibiotic;GO:1902283 negative regulation of primary amine oxidase activity	GO:0005737 cytoplasm;GO:0005769 early endosome;GO:0005783 endoplasmic reticulum;GO:0005794 Golgi apparatus;GO:0005886 plasma membrane;GO:0005902 microvillus;GO:0009986 cell surface;GO:0016021 integral component of membrane	GO:0005507 copper ion binding;GO:0005509 calcium ion binding;GO:0008131 primary amine oxidase activity;GO:0042802 identical protein binding;GO:0046982 protein heterodimerization activity;GO:0048038 quinone binding;GO:0052593 tryptamine:oxygen oxidoreductase (deaminating) activity;GO:0052594 aminoacetone:oxygen oxidoreductase(deaminating) activity;GO:0052595 aliphatic-amine oxidase activity;GO:005…	Q: Secondary metabolites biosynthesis, transport and catabolism	K00276	ko00260: Glycine, serine and threonine metabolism;ko00350: Tyrosine metabolism;ko00360: Phenylalanine metabolism;ko00410: beta-Alanine metabolism;ko01100: Metabolic pathways	IPR015802: Copper amine oxidase, N3-terminal;IPR000269: Copper amine oxidase;IPR015800: Copper amine oxidase, N2-terminal;IPR036460: Copper amine oxidase, catalytic domain superfamily;IPR016182: Copper amine oxidase, N-terminal;IPR015798: Copper amine oxidase, catalytic domain	Endoplasmic reticulum	--
Q2KHR2	DNA-binding protein RFX7 OS=Homo sapiens OX=9606 GN=RFX7 PE=1 SV=1	RFX7	0	0	0	0	0	0	0	0	0	0	0	0	1054.7	1134.07	1115.15	1720.12	1190.31	1636.07	1057.68	1449.46	1013.75	1118.98	1912.46	1253.3	0	0	0	down	--	--	GO:0003677 DNA binding;GO:0003700 DNA-binding transcription factor activity	--	K08061	ko04612: Antigen processing and presentation;ko05152: Tuberculosis;ko05340: Primary immunodeficiency	IPR003150: DNA-binding RFX-type winged-helix domain;IPR036390: Winged helix DNA-binding domain superfamily;IPR039779: RFX-like DNA-binding protein;IPR036388: Winged helix-like DNA-binding domain superfamily	Nucleus	--
Q4G148	Glucoside xylosyltransferase 1 OS=Homo sapiens OX=9606 GN=GXYLT1 PE=1 SV=2	GXYLT1	251.057	0	447.255	0	0	0	0	0	0	375.361	0	0	0	0	0	0	0	0	0	0	0	0	0	0	inf	0	0	up	GO:0016266 O-glycan processing	GO:0016021 integral component of membrane	GO:0035252 UDP-xylosyltransferase activity;GO:0140563 UDP-D-xylose:beta-D-glucoside alpha-1,3-D-xylosyltransferase activity	G: Carbohydrate transport and metabolism	K13676	ko00514: Other types of O-glycan biosynthesis	IPR002495: Glycosyl transferase, family 8;IPR029044: Nucleotide-diphospho-sugar transferases	Golgi apparatus	CS pos: 22-23. LYA-FS. Pr: 0.2811
Q53H12	Acylglycerol kinase, mitochondrial OS=Homo sapiens OX=9606 GN=AGK PE=1 SV=2	AGK	0	4455.87	4307.77	5097.54	4388.93	5450.37	0	0	0	0	0	0	0	0	0	0	0	0	0	0	0	0	0	0	inf	0	0	up	GO:0046486 glycerolipid metabolic process;GO:0046513 ceramide biosynthetic process	GO:0005739 mitochondrion;GO:0005743 mitochondrial inner membrane;GO:0005758 mitochondrial intermembrane space;GO:0043231 intracellular membrane-bounded organelle	GO:0001729 ceramide kinase activity;GO:0003951 NAD+ kinase activity;GO:0004143 diacylglycerol kinase activity;GO:0047620 acylglycerol kinase activity	I: Lipid transport and metabolism;T: Signal transduction mechanisms	K09881	ko00561: Glycerolipid metabolism;ko01100: Metabolic pathways	IPR001206: Diacylglycerol kinase, catalytic domain;IPR017438: Inorganic polyphosphate/ATP-NAD kinase, N-terminal;IPR045579: Acylglycerol kinase, C-terminal;IPR016064: NAD kinase/diacylglycerol kinase-like domain superfamily	Cytoplasm	--
Q59EK9	RUN domain-containing protein 3A OS=Homo sapiens OX=9606 GN=RUNDC3A PE=1 SV=2	RUNDC3A	0	11498.8	5774.79	7411.97	8043.94	14369.4	24017.7	36897.9	29107.8	0	0	0	0	0	0	0	0	0	0	0	0	0	0	0	inf	0	0	up	GO:0007264 small GTPase mediated signal transduction;GO:0010753 positive regulation of cGMP-mediated signaling	GO:0005829 cytosol;GO:0005886 plasma membrane;GO:0043231 intracellular membrane-bounded organelle	GO:0030695 GTPase regulator activity	T: Signal transduction mechanisms	K24787	--	IPR004012: RUN domain;IPR037213: RUN domain superfamily	Mitochondrion	--
Q5KSL6	Diacylglycerol kinase kappa OS=Homo sapiens OX=9606 GN=DGKK PE=1 SV=1	DGKK	16908.4	15115.4	11809.7	7806.11	0	0	21629.4	17166.8	19560.3	15565.2	0	14940.3	0	0	0	0	0	0	0	0	0	0	0	0	inf	0	0	up	GO:0006979 response to oxidative stress;GO:0007205 protein kinase C-activating G protein-coupled receptor signaling pathway;GO:0030168 platelet activation;GO:0035556 intracellular signal transduction;GO:0046339 diacylglycerol metabolic process;GO:0046834 lipid phosphorylation	GO:0005886 plasma membrane	GO:0003951 NAD+ kinase activity;GO:0004143 diacylglycerol kinase activity;GO:0005524 ATP binding;GO:0046872 metal ion binding	I: Lipid transport and metabolism	K00901	ko00561: Glycerolipid metabolism;ko00564: Glycerophospholipid metabolism;ko01100: Metabolic pathways;ko04070: Phosphatidylinositol signaling system;ko04072: Phospholipase D signaling pathway;ko05231: Choline metabolism in cancer	IPR001206: Diacylglycerol kinase, catalytic domain;IPR002219: Protein kinase C-like, phorbol ester/diacylglycerol-binding domain;IPR000756: Diacylglycerol kinase, accessory domain;IPR011993: PH-like domain superfamily;IPR001849: Pleckstrin homology domain;IPR017438: Inorganic polyphosphate/ATP-NAD kinase, N-terminal;IPR046349: C1-like domain superfamily;IPR016064: NAD kinase/diacylglycerol kinase…	Nucleus	--
Q5KU26	Collectin-12 OS=Homo sapiens OX=9606 GN=COLEC12 PE=1 SV=3	COLEC12	1135.57	1286.06	1396.51	0	2109.45	1593.43	1672.69	781.209	2196.03	2191.39	941.884	1203.63	0	0	0	0	0	0	0	0	0	0	0	0	inf	0	0	up	GO:0006910 phagocytosis, recognition;GO:0006952 defense response;GO:0009756 carbohydrate mediated signaling;GO:0034138 toll-like receptor 3 signaling pathway;GO:0042742 defense response to bacterium;GO:0044857 plasma membrane raft organization;GO:0045087 innate immune response;GO:0071360 cellular response to exogenous dsRNA	GO:0005581 collagen trimer;GO:0005615 extracellular space;GO:0005886 plasma membrane;GO:0016021 integral component of membrane;GO:0030666 endocytic vesicle membrane;GO:0031012 extracellular matrix	GO:0005044 scavenger receptor activity;GO:0005534 galactose binding;GO:0030169 low-density lipoprotein particle binding;GO:0038187 pattern recognition receptor activity;GO:0046872 metal ion binding	--	K10062	ko04145: Phagosome	IPR016187: C-type lectin fold;IPR033989: CD209-like, C-type lectin-like domain;IPR001304: C-type lectin-like;IPR008160: Collagen triple helix repeat;IPR016186: C-type lectin-like/link domain superfamily;IPR018378: C-type lectin, conserved site	Plasma membrane	--
Q5T6S3	PHD finger protein 19 OS=Homo sapiens OX=9606 GN=PHF19 PE=1 SV=1	PHF19	0	0	0	0	0	0	0	0	0	0	0	0	690.56	904.888	826.327	0	0	783.279	0	0	0	0	0	0	0	0	0	down	--	GO:0005634 nucleus	GO:0046872 metal ion binding	R: General function prediction only	K11486	ko03083: Polycomb repressive complex	IPR011011: Zinc finger, FYVE/PHD-type;IPR025894: Polycomb-like MTF2 factor 2, C-terminal domain;IPR002999: Tudor domain;IPR040477: Lysine-specific demethylase 4, Tudor domain;IPR042017: PHF19, PHD domain 2;IPR001965: Zinc finger, PHD-type;IPR013083: Zinc finger, RING/FYVE/PHD-type;IPR019787: Zinc finger, PHD-finger;IPR019786: Zinc finger, PHD-type, conserved site	Nucleus	--
Q5T985	Inter-alpha-trypsin inhibitor heavy chain 2 OS=Homo sapiens OX=9606 GN=ITIH2 PE=1 SV=1	ITIH2	0	0	0	0	0	0	0	0	0	0	0	0	0	0	4716.74	0	0	0	4692.47	0	0	3382.5	0	3732.46	0	0	0	down	GO:0030212 hyaluronan metabolic process	GO:0005576 extracellular region	GO:0004867 serine-type endopeptidase inhibitor activity	--	K19015	--	IPR002035: von Willebrand factor, type A;IPR013694: VIT domain;IPR010600: Inter-alpha-trypsin inhibitor heavy chain, C-terminal;IPR036465: von Willebrand factor A-like domain superfamily	Extracell	CS pos: 18-19. VSG-FE. Pr: 0.9864
Q5VWZ2	Lysophospholipase-like protein 1 OS=Homo sapiens OX=9606 GN=LYPLAL1 PE=1 SV=3	LYPLAL1	0	0	0	0	0	0	0	0	0	0	0	0	496.899	523.714	568.185	270.624	479.667	0	0	0	0	689.914	326.508	534.903	0	0	0	down	GO:0002084 protein depalmitoylation	GO:0005737 cytoplasm;GO:0005829 cytosol	GO:0004622 lysophospholipase activity;GO:0008474 palmitoyl-(protein) hydrolase activity;GO:0052689 carboxylic ester hydrolase activity	I: Lipid transport and metabolism	K06999	--	IPR003140: Phospholipase/carboxylesterase/thioesterase;IPR029058: Alpha/Beta hydrolase fold	Cytoplasm	--
Q6B0K9	Hemoglobin subunit mu OS=Homo sapiens OX=9606 GN=HBM PE=1 SV=1	HBM	971.567	0	1047.85	0	1863.49	1384.31	969.619	0	996.374	0	0	1763.83	0	0	0	0	0	0	0	0	0	0	0	0	inf	0	0	up	--	GO:0005833 hemoglobin complex	GO:0005344 oxygen carrier activity;GO:0019825 oxygen binding;GO:0020037 heme binding;GO:0046872 metal ion binding	C: Energy production and conversion	K13828	--	IPR000971: Globin;IPR009050: Globin-like superfamily;IPR002338: Hemoglobin, alpha-type;IPR012292: Globin/Protoglobin	Nucleus	--
Q6P2Q9	Pre-mRNA-processing-splicing factor 8 OS=Homo sapiens OX=9606 GN=PRPF8 PE=1 SV=2	PRPF8	0	0	0	0	0	0	368.086	0	0	383.059	0	0	0	0	0	0	0	0	0	0	0	0	0	0	inf	0	0	up	GO:0000244 spliceosomal tri-snRNP complex assembly;GO:0000375 RNA splicing, via transesterification reactions;GO:0000398 mRNA splicing, via spliceosome;GO:0006397 mRNA processing;GO:0008380 RNA splicing;GO:0071222 cellular response to lipopolysaccharide;GO:0071356 cellular response to tumor necrosis factor	GO:0005634 nucleus;GO:0005654 nucleoplasm;GO:0005682 U5 snRNP;GO:0016020 membrane;GO:0016607 nuclear speck;GO:0046540 U4/U6 x U5 tri-snRNP complex;GO:0071005 U2-type precatalytic spliceosome;GO:0071006 U2-type catalytic step 1 spliceosome;GO:0071007 U2-type catalytic step 2 spliceosome;GO:0071013 catalytic step 2 spliceosome	GO:0003723 RNA binding;GO:0017070 U6 snRNA binding;GO:0030619 U1 snRNA binding;GO:0030620 U2 snRNA binding;GO:0030623 U5 snRNA binding;GO:0070530 K63-linked polyubiquitin modification-dependent protein binding;GO:0097157 pre-mRNA intronic binding	A: RNA processing and modification	K12856	ko03040: Spliceosome	IPR021983: PRP8 domain IV core;IPR012337: Ribonuclease H-like superfamily;IPR042516: Pre-mRNA-processing-splicing factor 8, U5-snRNA-binding domain superfamily;IPR019582: RNA recognition motif, spliceosomal PrP8;IPR043173: Prp8 RNase domain IV, fingers region;IPR027652: Pre-mRNA-processing-splicing factor 8;IPR019581: Pre-mRNA-processing-splicing factor 8, U5-snRNA-binding;IPR012591: PRO8NT domai…	Cytoplasm	--
Q6PCE3	Glucose 1,6-bisphosphate synthase OS=Homo sapiens OX=9606 GN=PGM2L1 PE=1 SV=3	PGM2L1	839.318	1008.08	315.057	0	1452.84	1797.52	961.065	1645.46	1194.65	578.984	626.6	1767.18	0	0	0	0	0	0	0	0	0	0	0	0	inf	0	0	up	GO:0006006 glucose metabolic process	GO:0005829 cytosol	GO:0016868 intramolecular transferase activity, phosphotransferases;GO:0046872 metal ion binding;GO:0047933 glucose-1,6-bisphosphate synthase activity	G: Carbohydrate transport and metabolism	K11809	ko00500: Starch and sucrose metabolism;ko01100: Metabolic pathways	IPR005845: Alpha-D-phosphohexomutase, alpha/beta/alpha domain II;IPR005844: Alpha-D-phosphohexomutase, alpha/beta/alpha domain I;IPR016055: Alpha-D-phosphohexomutase, alpha/beta/alpha I/II/III;IPR036900: Alpha-D-phosphohexomutase, C-terminal domain superfamily;IPR005846: Alpha-D-phosphohexomutase, alpha/beta/alpha domain III;IPR005843: Alpha-D-phosphohexomutase, C-terminal	Cytoplasm	--
Q6UWT4	Uncharacterized protein C5orf46 OS=Homo sapiens OX=9606 GN=C5orf46 PE=1 SV=2	C5orf46	0	354.929	460.097	0	0	0	0	0	0	0	0	0	0	0	0	0	0	0	0	0	0	0	0	0	inf	0	0	up	--	GO:0070062 extracellular exosome	--	--	--	--	IPR027950: Protein of unknown function DUF4576	Extracell	CS pos: 23-24. CYA-DD. Pr: 0.9774
Q6XQN6	Nicotinate phosphoribosyltransferase OS=Homo sapiens OX=9606 GN=NAPRT PE=1 SV=2	NAPRT	0	0	0	0	0	0	0	0	0	0	0	0	0	929.992	1279.66	1002.64	0	1414.98	858.574	1267.46	1197.14	1409.45	1270.91	1237.08	0	0	0	down	GO:0006979 response to oxidative stress;GO:0034355 NAD salvage	GO:0005576 extracellular region;GO:0005829 cytosol;GO:0035578 azurophil granule lumen;GO:0070062 extracellular exosome	GO:0004514 nicotinate-nucleotide diphosphorylase (carboxylating) activity;GO:0004516 nicotinate phosphoribosyltransferase activity;GO:0046872 metal ion binding	H: Coenzyme transport and metabolism	K00763	ko00760: Nicotinate and nicotinamide metabolism;ko01100: Metabolic pathways;ko01240: Biosynthesis of cofactors	IPR006405: Nicotinate phosphoribosyltransferase pncB-type;IPR007229: Nicotinate phosphoribosyltransferase family;IPR041619: Nicotinate phosphoribosyltransferase C-terminal domain;IPR036068: Nicotinate phosphoribosyltransferase-like, C-terminal;IPR040727: Nicotinate phosphoribosyltransferase, N-terminal domain;IPR013785: Aldolase-type TIM barrel	Nucleus	--
Q6ZVM7	TOM1-like protein 2 OS=Homo sapiens OX=9606 GN=TOM1L2 PE=1 SV=1	TOM1L2	0	0	0	0	0	0	0	0	0	0	0	0	729.17	1054.2	828.511	0	0	0	0	0	0	583.691	0	643.716	0	0	0	down	GO:0007165 signal transduction;GO:0015031 protein transport;GO:0045839 negative regulation of mitotic nuclear division	GO:0005768 endosome;GO:0016020 membrane;GO:0070062 extracellular exosome	GO:0019901 protein kinase binding;GO:0030276 clathrin binding;GO:0035091 phosphatidylinositol binding;GO:0043130 ubiquitin binding	U: Intracellular trafficking, secretion, and vesicular transport	K26401	--	IPR004152: GAT domain;IPR002014: VHS domain;IPR014645: Target of Myb protein 1;IPR038425: GAT domain superfamily;IPR008942: ENTH/VHS	Nucleus	--
Q7L2H7	Eukaryotic translation initiation factor 3 subunit M OS=Homo sapiens OX=9606 GN=EIF3M PE=1 SV=1	EIF3M	0	0	0	0	0	0	0	0	0	950.051	0	462.488	0	0	0	0	0	0	0	0	0	0	0	0	inf	0	0	up	GO:0001732 formation of cytoplasmic translation initiation complex;GO:0002183 cytoplasmic translational initiation;GO:0006413 translational initiation	GO:0005829 cytosol;GO:0005852 eukaryotic translation initiation factor 3 complex;GO:0016282 eukaryotic 43S preinitiation complex;GO:0033290 eukaryotic 48S preinitiation complex;GO:0071541 eukaryotic translation initiation factor 3 complex, eIF3m	GO:0003743 translation initiation factor activity;GO:0031369 translation initiation factor binding	R: General function prediction only	K15030	--	IPR000717: Proteasome component (PCI) domain;IPR045237: Eukaryotic translation initiation factor 3 subunit M eIF3m/COP9 signalosome complex subunit 7 COPS7;IPR036390: Winged helix DNA-binding domain superfamily;IPR040750: eIF3 subunit M, C-terminal helix domain;IPR016024: Armadillo-type fold;IPR027528: Eukaryotic translation initiation factor 3 subunit M	Cytoplasm	--
Q7L5Y1	Mitochondrial enolase superfamily member 1 OS=Homo sapiens OX=9606 GN=ENOSF1 PE=1 SV=1	ENOSF1	797.462	882.026	0	0	1294.56	1706.49	1905.95	2297.08	1680.11	2134.51	0	1915.73	0	0	0	0	0	0	0	0	0	0	0	0	inf	0	0	up	GO:0009063 cellular amino acid catabolic process;GO:0016052 carbohydrate catabolic process;GO:0044275 cellular carbohydrate catabolic process	GO:0005739 mitochondrion	GO:0000287 magnesium ion binding;GO:0016836 hydro-lyase activity;GO:0016853 isomerase activity;GO:0050023 L-fuconate dehydratase activity	--	K18334	ko00051: Fructose and mannose metabolism;ko01100: Metabolic pathways	IPR036849: Enolase-like, C-terminal domain superfamily;IPR029017: Enolase-like, N-terminal;IPR029065: Enolase C-terminal domain-like;IPR018110: Mandelate racemase/muconate lactonizing enzyme, conserved site;IPR034610: L-fuconate dehydratase;IPR013342: Mandelate racemase/muconate lactonizing enzyme, C-terminal;IPR013341: Mandelate racemase/muconate lactonizing enzyme, N-terminal domain	Mitochondrion	--
Q7L9L4	MOB kinase activator 1B OS=Homo sapiens OX=9606 GN=MOB1B PE=1 SV=3	MOB1B	0	0	1356.93	0	0	1506.85	1191.02	905.001	0	0	0	365.945	0	0	0	0	0	0	0	0	0	0	0	0	inf	0	0	up	GO:0001934 positive regulation of protein phosphorylation;GO:0007165 signal transduction;GO:0031952 regulation of protein autophosphorylation;GO:0035329 hippo signaling	GO:0005634 nucleus;GO:0005654 nucleoplasm;GO:0005730 nucleolus;GO:0005737 cytoplasm;GO:0005829 cytosol;GO:0070062 extracellular exosome	GO:0019209 kinase activator activity;GO:0019900 kinase binding;GO:0030295 protein kinase activator activity;GO:0046872 metal ion binding	D: Cell cycle control, cell division, chromosome partitioning	K06685	ko04390: Hippo signaling pathway;ko04392: Hippo signaling pathway - multiple species	IPR005301: MOB kinase activator family;IPR036703: MOB kinase activator superfamily	Nucleus	--
Q7Z2Y5	Nik-related protein kinase OS=Homo sapiens OX=9606 GN=NRK PE=1 SV=2	NRK	0	0	0	0	0	0	0	0	0	0	0	0	0	0	0	0	0	0	0	10035.6	0	0	0	3806.54	0	0	0	down	GO:0000165 MAPK cascade;GO:0006468 protein phosphorylation;GO:0031532 actin cytoskeleton reorganization;GO:0035556 intracellular signal transduction;GO:0043408 regulation of MAPK cascade;GO:0048812 neuron projection morphogenesis	GO:0005737 cytoplasm	GO:0004674 protein serine/threonine kinase activity;GO:0005524 ATP binding;GO:0106310 protein serine kinase activity	T: Signal transduction mechanisms	K16313	--	IPR001180: Citron homology (CNH) domain;IPR017441: Protein kinase, ATP binding site;IPR011009: Protein kinase-like domain superfamily;IPR000719: Protein kinase domain;IPR008271: Serine/threonine-protein kinase, active site	Nucleus	--
Q7Z304	MAM domain-containing protein 2 OS=Homo sapiens OX=9606 GN=MAMDC2 PE=1 SV=3	MAMDC2	787.52	0	0	1387.68	914.117	0	0	0	922.593	0	0	0	0	0	0	0	0	0	0	0	0	0	0	0	inf	0	0	up	--	GO:0005576 extracellular region;GO:0005783 endoplasmic reticulum;GO:0016020 membrane	--	--	K01316	--	IPR000998: MAM domain;IPR013320: Concanavalin A-like lectin/glucanase domain superfamily	Extracell	CS pos: 18-19. AGA-LD. Pr: 0.8884
Q86V81	THO complex subunit 4 OS=Homo sapiens OX=9606 GN=ALYREF PE=1 SV=3	ALYREF	0	0	0	0	0	0	380.592	0	0	868.801	0	0	0	0	0	0	0	0	0	0	0	0	0	0	inf	0	0	up	--	GO:0016607 nuclear speck	GO:0003723 RNA binding	A: RNA processing and modification	K12881	ko03013: Nucleocytoplasmic transport;ko03015: mRNA surveillance pathway;ko03040: Spliceosome;ko05014: Amyotrophic lateral sclerosis;ko05168: Herpes simplex virus 1 infection	IPR000504: RNA recognition motif domain;IPR025715: Chromatin target of PRMT1 protein, C-terminal;IPR035979: RNA-binding domain superfamily;IPR012677: Nucleotide-binding alpha-beta plait domain superfamily	Cytoplasm	--
Q86YB7	Enoyl-CoA hydratase domain-containing protein 2, mitochondrial OS=Homo sapiens OX=9606 GN=ECHDC2 PE=1 SV=2	ECHDC2	756.704	627.296	418.378	0	0	804.32	651.054	1340.91	551.191	1075.48	390.908	315.752	0	0	0	0	0	0	0	0	0	0	0	0	inf	0	0	up	GO:0006635 fatty acid beta-oxidation	GO:0005739 mitochondrion	GO:0004300 enoyl-CoA hydratase activity	I: Lipid transport and metabolism	K05607	ko00280: Valine, leucine and isoleucine degradation;ko01100: Metabolic pathways	IPR018376: Enoyl-CoA hydratase/isomerase, conserved site;IPR001753: Enoyl-CoA hydratase/isomerase;IPR014748: Enoyl-CoA hydratase, C-terminal;IPR029045: ClpP/crotonase-like domain superfamily	Mitochondrion	--
Q8IWJ2	GRIP and coiled-coil domain-containing protein 2 OS=Homo sapiens OX=9606 GN=GCC2 PE=1 SV=4	GCC2	1076.65	391.797	0	0	324.921	0	712.599	0	410.198	483.292	350.19	442.533	0	0	0	0	0	0	0	0	0	0	0	0	inf	0	0	up	GO:0006622 protein targeting to lysosome;GO:0031023 microtubule organizing center organization;GO:0034067 protein localization to Golgi apparatus;GO:0034453 microtubule anchoring;GO:0034499 late endosome to Golgi transport;GO:0042147 retrograde transport, endosome to Golgi;GO:0070861 regulation of protein exit from endoplasmic reticulum;GO:0071955 recycling endosome to Golgi transport;GO:0090161 …	GO:0005654 nucleoplasm;GO:0005794 Golgi apparatus;GO:0005802 trans-Golgi network;GO:0005829 cytosol;GO:0016020 membrane	GO:0031267 small GTPase binding;GO:0042802 identical protein binding	--	K20282	ko05132: Salmonella infection	IPR000237: GRIP domain;IPR032023: GCC2, Rab binding domain	Cytoplasm	--
Q8IWY4	Signal peptide, CUB and EGF-like domain-containing protein 1 OS=Homo sapiens OX=9606 GN=SCUBE1 PE=1 SV=3	SCUBE1	0	0	0	0	0	0	0	0	0	0	376.692	183.411	0	0	0	0	0	0	0	0	0	0	0	0	inf	0	0	up	GO:0006954 inflammatory response;GO:0007165 signal transduction;GO:0007512 adult heart development;GO:0007596 blood coagulation;GO:0009791 post-embryonic development;GO:0045446 endothelial cell differentiation;GO:0045880 positive regulation of smoothened signaling pathway	GO:0005615 extracellular space;GO:0005886 plasma membrane;GO:0009897 external side of plasma membrane;GO:0009986 cell surface;GO:0019897 extrinsic component of plasma membrane	GO:0005509 calcium ion binding;GO:0042802 identical protein binding	T: Signal transduction mechanisms	K24468	--	IPR009030: Growth factor receptor cysteine-rich domain superfamily;IPR000859: CUB domain;IPR011641: Tyrosine-protein kinase ephrin type A/B receptor-like;IPR000152: EGF-type aspartate/asparagine hydroxylation site;IPR001881: EGF-like calcium-binding domain;IPR000742: EGF-like domain;IPR026823: Complement Clr-like EGF domain;IPR035914: Spermadhesin, CUB domain superfamily;IPR018097: EGF-like calci…	Extracell	CS pos: 25-26. AGG-SG. Pr: 0.3264
Q8IZ52	Chondroitin sulfate synthase 2 OS=Homo sapiens OX=9606 GN=CHPF PE=1 SV=2	CHPF	0	1263.34	0	1167.58	0	898.367	5401.1	1661.69	0	0	1781.96	1386.74	0	0	0	0	0	0	0	0	0	0	0	0	inf	0	0	up	GO:0030206 chondroitin sulfate biosynthetic process	GO:0000139 Golgi membrane;GO:0005759 mitochondrial matrix;GO:0005829 cytosol;GO:0016021 integral component of membrane;GO:0032580 Golgi cisterna membrane	GO:0008376 acetylgalactosaminyltransferase activity;GO:0046872 metal ion binding;GO:0047238 glucuronosyl-N-acetylgalactosaminyl-proteoglycan 4-beta-N-acetylgalactosaminyltransferase activity;GO:0050510 N-acetylgalactosaminyl-proteoglycan 3-beta-glucuronosyltransferase activity	S: Function unknown	K00747	ko00532: Glycosaminoglycan biosynthesis - chondroitin sulfate / dermatan sulfate;ko01100: Metabolic pathways	IPR008428: Chondroitin N-acetylgalactosaminyltransferase	Extracell	--
Q8N264	Rho GTPase-activating protein 24 OS=Homo sapiens OX=9606 GN=ARHGAP24 PE=1 SV=2	ARHGAP24	0	0	0	0	0	0	0	0	0	0	0	0	1525	3213.26	3945.99	4031.78	3307.08	2950.2	2547.43	5078.58	4210.32	4791.4	6138.69	3041.19	0	0	0	down	GO:0007165 signal transduction	--	GO:0005096 GTPase activator activity	T: Signal transduction mechanisms	K20642	--	IPR000198: Rho GTPase-activating protein domain;IPR008936: Rho GTPase activation protein;IPR001849: Pleckstrin homology domain;IPR011993: PH-like domain superfamily	Cytoplasm_Nucleus	--
Q8N428	Polypeptide N-acetylgalactosaminyltransferase 16 OS=Homo sapiens OX=9606 GN=GALNT16 PE=1 SV=2	GALNT16	896.881	0	802.827	587.871	554.942	691.679	986.511	807.342	1305.09	493.33	0	823.645	0	0	0	0	0	0	0	0	0	0	0	0	inf	0	0	up	GO:0006493 protein O-linked glycosylation	GO:0000139 Golgi membrane;GO:0016021 integral component of membrane	GO:0004653 polypeptide N-acetylgalactosaminyltransferase activity;GO:0030246 carbohydrate binding	O: Posttranslational modification, protein turnover, chaperones	K00710	ko00512: Mucin type O-glycan biosynthesis;ko00514: Other types of O-glycan biosynthesis;ko01100: Metabolic pathways	IPR000772: Ricin B, lectin domain;IPR029044: Nucleotide-diphospho-sugar transferases;IPR001173: Glycosyltransferase 2-like;IPR035992: Ricin B-like lectins;IPR045885: N-acetylgalactosaminyltransferase	Extracell	--
Q8N5J2	Ubiquitin carboxyl-terminal hydrolase MINDY-1 OS=Homo sapiens OX=9606 GN=MINDY1 PE=1 SV=2	MINDY1	0	0	1302.63	0	747.033	0	0	0	1125.89	612.054	0	771.722	0	0	0	0	0	0	0	0	0	0	0	0	inf	0	0	up	GO:0071108 protein K48-linked deubiquitination	GO:0005654 nucleoplasm;GO:0016604 nuclear body	GO:0004843 cysteine-type deubiquitinase activity;GO:0016807 cysteine-type carboxypeptidase activity;GO:0036435 K48-linked polyubiquitin modification-dependent protein binding;GO:1990380 Lys48-specific deubiquitinase activity	S: Function unknown	K01309	--	IPR007518: MINDY deubiquitinase;IPR033979: MINDY deubiquitinase domain	Cytoplasm_Nucleus	--
Q8N6M9	AN1-type zinc finger protein 2A OS=Homo sapiens OX=9606 GN=ZFAND2A PE=1 SV=2	ZFAND2A	26409.2	1600.27	15482.3	0	12477.2	29659.4	24057.9	23987.9	32089	1977.64	0	1508.68	0	0	0	0	0	0	0	0	0	0	0	0	inf	0	0	up	--	--	GO:0008270 zinc ion binding	R: General function prediction only	K24685	--	IPR000058: Zinc finger, AN1-type;IPR035896: AN1-like Zinc finger	Extracell	--
Q8NC51	Plasminogen activator inhibitor 1 RNA-binding protein OS=Homo sapiens OX=9606 GN=SERBP1 PE=1 SV=2	SERBP1	0	0	0	0	0	0	2372.17	0	0	512.485	663.89	0	0	0	0	0	0	0	0	0	0	0	0	0	inf	0	0	up	GO:0030578 PML body organization;GO:0043488 regulation of mRNA stability	GO:0005634 nucleus;GO:0005737 cytoplasm;GO:0005829 cytosol;GO:0016020 membrane;GO:0048471 perinuclear region of cytoplasm;GO:0070062 extracellular exosome	GO:0003723 RNA binding;GO:0003730 mRNA 3'-UTR binding;GO:0032183 SUMO binding;GO:0043022 ribosome binding;GO:0045296 cadherin binding	R: General function prediction only	K13199	--	IPR039764: RNA binding protein HABP4/SERBP1;IPR006861: Hyaluronan/mRNA-binding protein;IPR032381: Intracellular hyaluronan-binding protein 4, N-terminal domain	Nucleus	--
Q8NDV3	Structural maintenance of chromosomes protein 1B OS=Homo sapiens OX=9606 GN=SMC1B PE=2 SV=2	SMC1B	10731.3	5511.7	8408.83	0	5860.07	6250.29	7696.97	5323.34	11247.4	5966.84	6180.58	7523.19	0	0	0	0	0	0	0	0	0	0	0	0	inf	0	0	up	GO:0007062 sister chromatid cohesion;GO:0051321 meiotic cell cycle	GO:0000775 chromosome, centromeric region;GO:0000800 lateral element;GO:0005634 nucleus;GO:0005654 nucleoplasm;GO:0005829 cytosol;GO:0008278 cohesin complex;GO:0030893 meiotic cohesin complex;GO:0034991 nuclear meiotic cohesin complex	GO:0003677 DNA binding;GO:0005524 ATP binding;GO:0016887 ATP hydrolysis activity	D: Cell cycle control, cell division, chromosome partitioning	K06636	ko04110: Cell cycle;ko04114: Oocyte meiosis	IPR028468: Smc1, ATP-binding cassette domain;IPR024704: Structural maintenance of chromosomes protein;IPR027417: P-loop containing nucleoside triphosphate hydrolase;IPR010935: SMCs flexible hinge;IPR036277: SMCs flexible hinge superfamily;IPR003395: RecF/RecN/SMC, N-terminal	Cytoplasm	--
Q8NGZ6	Olfactory receptor 6F1 OS=Homo sapiens OX=9606 GN=OR6F1 PE=2 SV=1	OR6F1	0	0	0	0	0	0	0	0	0	0	0	0	0	0	0	3865.66	0	1473.92	0	0	0	0	0	3364.36	0	0	0	down	--	GO:0005886 plasma membrane;GO:0016021 integral component of membrane	GO:0004930 G protein-coupled receptor activity;GO:0004984 olfactory receptor activity	--	K04257	ko04740: Olfactory transduction	IPR000276: G protein-coupled receptor, rhodopsin-like;IPR017452: GPCR, rhodopsin-like, 7TM;IPR000725: Olfactory receptor	Plasma membrane	--
Q8TAB3	Protocadherin-19 OS=Homo sapiens OX=9606 GN=PCDH19 PE=1 SV=3	PCDH19	0	0	0	570.973	0	0	0	0	0	956.16	1026.58	632.414	0	0	0	0	0	0	0	0	0	0	0	0	inf	0	0	up	GO:0007155 cell adhesion;GO:0007156 homophilic cell adhesion via plasma membrane adhesion molecules;GO:0007420 brain development	GO:0005887 integral component of plasma membrane	GO:0005509 calcium ion binding	--	K16499	--	IPR015919: Cadherin-like superfamily;IPR002126: Cadherin-like;IPR020894: Cadherin conserved site;IPR013164: Cadherin, N-terminal	Plasma membrane	CS pos: 21-22. AAA-LI. Pr: 0.7619
Q8TAC1	Rieske domain-containing protein OS=Homo sapiens OX=9606 GN=RFESD PE=1 SV=1	RFESD	0	0	0	0	0	1517.88	678.767	0	0	0	0	850.839	0	0	0	0	0	0	0	0	0	0	0	0	inf	0	0	up	--	--	GO:0046872 metal ion binding;GO:0051537 2 iron, 2 sulfur cluster binding	--	--	--	IPR017941: Rieske [2Fe-2S] iron-sulphur domain;IPR036922: Rieske [2Fe-2S] iron-sulphur domain superfamily	Cytoplasm	--
Q8TCU4	Centrosome-associated protein ALMS1 OS=Homo sapiens OX=9606 GN=ALMS1 PE=1 SV=4	ALMS1	4260.79	5650.8	4199.81	0	2426.71	3104.08	5752.8	3239.49	7259.88	4703.54	1530.69	0	0	0	0	0	0	0	0	0	0	0	0	0	inf	0	0	up	GO:0016197 endosomal transport;GO:0051492 regulation of stress fiber assembly	GO:0005737 cytoplasm;GO:0005815 microtubule organizing center	--	--	K16741	--	IPR029299: ALMS motif;IPR040972: ALMS repeat	Nucleus	--
Q8TDI8	Transmembrane channel-like protein 1 OS=Homo sapiens OX=9606 GN=TMC1 PE=1 SV=2	TMC1	0	0	0	0	0	0	0	0	0	0	0	0	552.803	667.992	1154.04	1062.32	0	1294.6	0	0	0	1049.42	1747.92	647.321	0	0	0	down	GO:0050910 detection of mechanical stimulus involved in sensory perception of sound;GO:0060005 vestibular reflex;GO:0060117 auditory receptor cell development;GO:1903169 regulation of calcium ion transmembrane transport	GO:0005887 integral component of plasma membrane;GO:0009897 external side of plasma membrane;GO:0032426 stereocilium tip	GO:0005245 voltage-gated calcium channel activity;GO:0008381 mechanosensitive ion channel activity	--	K21988	--	IPR012496: TMC domain;IPR038900: Transmembrane channel-like protein	Plasma membrane	--
Q8TEX9	Importin-4 OS=Homo sapiens OX=9606 GN=IPO4 PE=1 SV=2	IPO4	0	256.61	0	0	255.34	219.45	0	0	294.353	0	0	0	0	0	0	0	0	0	0	0	0	0	0	0	inf	0	0	up	GO:0006335 DNA replication-dependent chromatin assembly;GO:0006336 DNA replication-independent chromatin assembly;GO:0006606 protein import into nucleus	GO:0000785 chromatin;GO:0005634 nucleus;GO:0005737 cytoplasm;GO:0016020 membrane;GO:0032991 protein-containing complex	GO:0008139 nuclear localization sequence binding;GO:0031267 small GTPase binding;GO:0061608 nuclear import signal receptor activity	Y: Nuclear structure;U: Intracellular trafficking, secretion, and vesicular transport	K20221	ko03013: Nucleocytoplasmic transport	IPR011989: Armadillo-like helical;IPR016024: Armadillo-type fold;IPR001494: Importin-beta, N-terminal domain;IPR000357: HEAT repeat;IPR034085: TOG domain;IPR021133: HEAT, type 2;IPR040122: Importin beta family	Cytoplasm_Nucleus	--
Q92499	ATP-dependent RNA helicase DDX1 OS=Homo sapiens OX=9606 GN=DDX1 PE=1 SV=2	DDX1	0	292.522	247.541	0	0	0	0	0	0	0	0	485.332	0	0	0	0	0	0	0	0	0	0	0	0	inf	0	0	up	GO:0002735 positive regulation of myeloid dendritic cell cytokine production;GO:0006397 mRNA processing;GO:0008033 tRNA processing;GO:0043123 positive regulation of I-kappaB kinase/NF-kappaB signaling;GO:0043330 response to exogenous dsRNA;GO:0051607 defense response to virus	GO:0005654 nucleoplasm;GO:0005739 mitochondrion;GO:0005829 cytosol;GO:0010494 cytoplasmic stress granule	GO:0003677 DNA binding;GO:0003724 RNA helicase activity;GO:0003725 double-stranded RNA binding;GO:0004527 exonuclease activity;GO:0005524 ATP binding	A: RNA processing and modification	K13177	--	IPR011545: DEAD/DEAH box helicase domain;IPR027417: P-loop containing nucleoside triphosphate hydrolase;IPR043136: B30.2/SPRY domain superfamily;IPR014014: RNA helicase, DEAD-box type, Q motif;IPR014001: Helicase superfamily 1/2, ATP-binding domain;IPR001650: Helicase, C-terminal;IPR013320: Concanavalin A-like lectin/glucanase domain superfamily;IPR003877: SPRY domain;IPR001870: B30.2/SPRY domain	Cytoplasm	--
Q92598	Heat shock protein 105 kDa OS=Homo sapiens OX=9606 GN=HSPH1 PE=1 SV=1	HSPH1	0	0	0	0	0	3777.28	4114.87	3761.91	0	2352.52	0	0	0	0	0	0	0	0	0	0	0	0	0	0	inf	0	0	up	GO:0051085 chaperone cofactor-dependent protein refolding	GO:0005654 nucleoplasm;GO:0005829 cytosol;GO:0005874 microtubule	GO:0005524 ATP binding;GO:0043014 alpha-tubulin binding;GO:0140662 ATP-dependent protein folding chaperone	O: Posttranslational modification, protein turnover, chaperones	K09485	ko04141: Protein processing in endoplasmic reticulum	IPR029048: Heat shock protein 70kD, C-terminal domain superfamily;IPR029047: Heat shock protein 70kD, peptide-binding domain superfamily;IPR042053: HSPH1, nucleotide-binding domain;IPR018181: Heat shock protein 70, conserved site;IPR013126: Heat shock protein 70 family;IPR043129: ATPase, nucleotide binding domain	Cytoplasm	--
Q92734	Protein TFG OS=Homo sapiens OX=9606 GN=TFG PE=1 SV=2	TFG	0	0	0	0	2082.49	2574.56	0	0	2549.13	0	1994.02	3974.84	0	4047.13	0	0	0	4514.46	0	0	0	0	0	3386.16	0.661634	0.0254479	0.999729	down	GO:0006888 endoplasmic reticulum to Golgi vesicle-mediated transport;GO:0043123 positive regulation of I-kappaB kinase/NF-kappaB signaling;GO:0048208 COPII vesicle coating	GO:0005737 cytoplasm;GO:0005829 cytosol;GO:0043231 intracellular membrane-bounded organelle;GO:0070971 endoplasmic reticulum exit site	GO:0042802 identical protein binding	--	K09292	ko05200: Pathways in cancer;ko05216: Thyroid cancer	IPR000270: PB1 domain;IPR034857: TFG, PB1 domain;IPR033512: Protein TFG	Nucleus	--
Q92783	Signal transducing adapter molecule 1 OS=Homo sapiens OX=9606 GN=STAM PE=1 SV=3	STAM	0	0	0	0	0	0	0	0	0	0	0	544.891	0	0	0	0	0	0	0	0	0	0	0	0	inf	0	0	up	GO:0007165 signal transduction;GO:0016236 macroautophagy;GO:0036258 multivesicular body assembly;GO:0043328 protein transport to vacuole involved in ubiquitin-dependent protein catabolic process via the multivesicular body sorting pathway;GO:0090148 membrane fission;GO:1903543 positive regulation of exosomal secretion;GO:1903551 regulation of extracellular exosome assembly	GO:0005829 cytosol;GO:0031901 early endosome membrane;GO:0033565 ESCRT-0 complex;GO:0043231 intracellular membrane-bounded organelle	GO:0035091 phosphatidylinositol binding;GO:0043130 ubiquitin binding;GO:0044389 ubiquitin-like protein ligase binding	T: Signal transduction mechanisms	K04705	ko04144: Endocytosis;ko04630: JAK-STAT signaling pathway	IPR001452: SH3 domain;IPR002014: VHS domain;IPR008942: ENTH/VHS;IPR035657: STAM1, SH3 domain;IPR036028: SH3-like domain superfamily;IPR003903: Ubiquitin interacting motif	Nucleus	--
Q92878	DNA repair protein RAD50 OS=Homo sapiens OX=9606 GN=RAD50 PE=1 SV=1	RAD50	0	1845.67	1236.99	0	3295.12	2471.97	0	0	1234.21	1142.13	991.826	1222.87	0	0	0	0	0	0	0	0	0	0	0	0	inf	0	0	up	GO:0000019 regulation of mitotic recombination;GO:0000722 telomere maintenance via recombination;GO:0000723 telomere maintenance;GO:0000729 DNA double-strand break processing;GO:0006281 DNA repair;GO:0006302 double-strand break repair;GO:0006310 DNA recombination;GO:0006974 cellular response to DNA damage stimulus;GO:0007004 telomere maintenance via telomerase;GO:0007131 reciprocal meiotic recomb…	GO:0000781 chromosome, telomeric region;GO:0000794 condensed nuclear chromosome;GO:0005634 nucleus;GO:0005654 nucleoplasm;GO:0016020 membrane;GO:0030870 Mre11 complex;GO:0035861 site of double-strand break;GO:0070533 BRCA1-C complex;GO:0098687 chromosomal region	GO:0003677 DNA binding;GO:0003691 double-stranded telomeric DNA binding;GO:0005524 ATP binding;GO:0016887 ATP hydrolysis activity;GO:0030674 protein-macromolecule adaptor activity;GO:0042802 identical protein binding;GO:0043047 single-stranded telomeric DNA binding;GO:0046872 metal ion binding;GO:0051880 G-quadruplex DNA binding;GO:0140664 ATP-dependent DNA damage sensor activity	L: Replication, recombination and repair	K10866	ko03440: Homologous recombination;ko03450: Non-homologous end-joining;ko04218: Cellular senescence	IPR013134: RAD50, zinc hook;IPR027417: P-loop containing nucleoside triphosphate hydrolase;IPR045171: Rad50, ATP-binding cassette domain;IPR038729: Rad50/SbcC-type AAA domain;IPR004584: DNA repair protein Rad50, eukaryotes	Cytoplasm	--
Q92879	CUGBP Elav-like family member 1 OS=Homo sapiens OX=9606 GN=CELF1 PE=1 SV=2	CELF1	0	0	0	0	0	0	0	0	0	0	0	0	0	0	1342.44	0	0	0	0	0	0	1537.16	0	0	0	0	0	down	GO:0000381 regulation of alternative mRNA splicing, via spliceosome;GO:0006376 mRNA splice site selection;GO:0006397 mRNA processing;GO:0007281 germ cell development;GO:0008285 negative regulation of cell population proliferation;GO:0009792 embryo development ending in birth or egg hatching;GO:0010628 positive regulation of gene expression;GO:0010629 negative regulation of gene expression;GO:0010…	GO:0005634 nucleus;GO:0005654 nucleoplasm;GO:0005737 cytoplasm;GO:0010494 cytoplasmic stress granule;GO:0016020 membrane;GO:0097356 perinucleolar compartment;GO:1990904 ribonucleoprotein complex	GO:0000900 mRNA regulatory element binding translation repressor activity;GO:0003723 RNA binding;GO:0003729 mRNA binding;GO:0003730 mRNA 3'-UTR binding;GO:0036002 pre-mRNA binding;GO:0042835 BRE binding	A: RNA processing and modification	K13207	--	IPR035979: RNA-binding domain superfamily;IPR034196: CELF1/2, RNA recognition motif 1;IPR000504: RNA recognition motif domain;IPR012677: Nucleotide-binding alpha-beta plait domain superfamily;IPR034198: CELF1/2, RNA recognition motif 2;IPR034199: CELF1/2, RNA recognition motif 3	Nucleus	--
Q93008	Probable ubiquitin carboxyl-terminal hydrolase FAF-X OS=Homo sapiens OX=9606 GN=USP9X PE=1 SV=4	USP9X	0	0	0	0	1047.99	1007.71	0	0	1041.16	864.789	499.816	1892.21	0	0	0	0	0	0	0	0	0	0	0	0	inf	0	0	up	GO:0000122 negative regulation of transcription by RNA polymerase II;GO:0001764 neuron migration;GO:0007049 cell cycle;GO:0007059 chromosome segregation;GO:0007179 transforming growth factor beta receptor signaling pathway;GO:0007292 female gamete generation;GO:0008104 protein localization;GO:0016477 cell migration;GO:0016567 protein ubiquitination;GO:0016579 protein deubiquitination;GO:0030509 B…	GO:0005634 nucleus;GO:0005737 cytoplasm;GO:0005829 cytosol;GO:0005856 cytoskeleton;GO:0005929 cilium;GO:0016020 membrane;GO:0030426 growth cone	GO:0004197 cysteine-type endopeptidase activity;GO:0004843 cysteine-type deubiquitinase activity;GO:0008234 cysteine-type peptidase activity;GO:0061578 Lys63-specific deubiquitinase activity;GO:0070410 co-SMAD binding;GO:0101005 deubiquitinase activity;GO:1990380 Lys48-specific deubiquitinase activity	O: Posttranslational modification, protein turnover, chaperones	K11840	--	IPR018200: Ubiquitin specific protease, conserved site;IPR028889: Ubiquitin specific protease domain;IPR038765: Papain-like cysteine peptidase superfamily;IPR021905: Domain of unknown function DUF3517;IPR016024: Armadillo-type fold;IPR001394: Peptidase C19, ubiquitin carboxyl-terminal hydrolase	Plasma membrane	--
Q93052	Lipoma-preferred partner OS=Homo sapiens OX=9606 GN=LPP PE=1 SV=1	LPP	0	1292.83	0	0	0	0	1550.05	0	355.662	849.729	0	0	0	0	0	0	0	0	0	0	0	0	0	0	inf	0	0	up	GO:0098609 cell-cell adhesion	GO:0001725 stress fiber;GO:0005634 nucleus;GO:0005829 cytosol;GO:0005886 plasma membrane;GO:0005925 focal adhesion	GO:0046872 metal ion binding	T: Signal transduction mechanisms	K16676	--	IPR001781: Zinc finger, LIM-type	Nucleus	--
Q93099	Homogentisate 1,2-dioxygenase OS=Homo sapiens OX=9606 GN=HGD PE=1 SV=2	HGD	0	1525.34	2151.24	0	0	0	3877.7	2526.81	0	2453.33	0	0	0	0	0	0	0	0	0	0	0	0	0	0	inf	0	0	up	GO:0006559 L-phenylalanine catabolic process;GO:0006572 tyrosine catabolic process	GO:0005829 cytosol;GO:0070062 extracellular exosome	GO:0004411 homogentisate 1,2-dioxygenase activity;GO:0042802 identical protein binding;GO:0046872 metal ion binding	E: Amino acid transport and metabolism	K00451	ko00350: Tyrosine metabolism;ko01100: Metabolic pathways	IPR005708: Homogentisate 1,2-dioxygenase;IPR046451: Homogentisate 1,2-dioxygenase, C-terminal domain;IPR046452: Homogentisate 1,2-dioxygenase, N-terminal domain;IPR014710: RmlC-like jelly roll fold;IPR011051: RmlC-like cupin domain superfamily	Cytoplasm	--
Q969T9	WW domain-binding protein 2 OS=Homo sapiens OX=9606 GN=WBP2 PE=1 SV=1	WBP2	1201.78	701.996	959.525	0	1799.64	1950.1	918.072	1589.77	1244.37	2112.41	1114.27	2452.12	0	0	0	0	0	0	0	0	0	0	0	0	inf	0	0	up	GO:0045815 epigenetic maintenance of chromatin in transcription-competent conformation;GO:0071391 cellular response to estrogen stimulus	GO:0000785 chromatin;GO:0005654 nucleoplasm;GO:0005829 cytosol	GO:0003713 transcription coactivator activity	T: Signal transduction mechanisms	K22524	--	IPR004182: GRAM domain;IPR044852: WW domain-binding protein 2-like	Cytoplasm	--
Q96C19	EF-hand domain-containing protein D2 OS=Homo sapiens OX=9606 GN=EFHD2 PE=1 SV=1	EFHD2	0	0	0	0	0	0	1349.86	0	0	0	564.14	1231.1	0	0	0	0	0	0	0	0	0	0	0	0	inf	0	0	up	--	--	GO:0005509 calcium ion binding	R: General function prediction only	K23922	--	IPR002048: EF-hand domain;IPR011992: EF-hand domain pair;IPR040365: EF-hand domain-containing protein D1/2	Cytoplasm	--
Q96CV9	Optineurin OS=Homo sapiens OX=9606 GN=OPTN PE=1 SV=3	OPTN	0	0	0	0	197.851	240.802	380.652	238.557	42.7797	271.237	0	298.017	0	0	0	0	0	0	0	0	0	0	0	0	inf	0	0	up	GO:0001920 negative regulation of receptor recycling;GO:0006914 autophagy;GO:0007030 Golgi organization;GO:0007165 signal transduction;GO:0008219 cell death;GO:0010508 positive regulation of autophagy;GO:0034067 protein localization to Golgi apparatus;GO:0034620 cellular response to unfolded protein;GO:0043001 Golgi to plasma membrane protein transport;GO:0043122 regulation of I-kappaB kinase/NF-…	GO:0000139 Golgi membrane;GO:0005634 nucleus;GO:0005654 nucleoplasm;GO:0005737 cytoplasm;GO:0005776 autophagosome;GO:0005794 Golgi apparatus;GO:0005802 trans-Golgi network;GO:0005829 cytosol;GO:0048471 perinuclear region of cytoplasm;GO:0055038 recycling endosome membrane	GO:0008022 protein C-terminus binding;GO:0030674 protein-macromolecule adaptor activity;GO:0031267 small GTPase binding;GO:0031593 polyubiquitin modification-dependent protein binding;GO:0042802 identical protein binding;GO:0046872 metal ion binding;GO:0070530 K63-linked polyubiquitin modification-dependent protein binding	--	K19946	ko04137: Mitophagy - animal;ko05014: Amyotrophic lateral sclerosis;ko05022: Pathways of neurodegeneration - multiple diseases	IPR032419: NF-kappa-B essential modulator NEMO, CC2-LZ domain;IPR034735: NEMO, Zinc finger;IPR021063: NF-kappa-B essential modulator NEMO, N-terminal	Cytoplasm	--
Q96DR5	BPI fold-containing family A member 2 OS=Homo sapiens OX=9606 GN=BPIFA2 PE=1 SV=2	BPIFA2	0	0	0	0	0	0	0	0	0	0	0	0	0	0	0	964.74	0	0	0	476.141	0	0	0	0	0	0	0	down	GO:0042742 defense response to bacterium	GO:0005576 extracellular region;GO:0005615 extracellular space;GO:0030141 secretory granule;GO:0070062 extracellular exosome	GO:0001530 lipopolysaccharide binding	--	K25375	--	IPR017942: Lipid-binding serum glycoprotein, N-terminal;IPR017943: Bactericidal permeability-increasing protein, alpha/beta domain superfamily	Extracell	CS pos: 20-21. SES-LL. Pr: 0.5004
Q96EE4	Coiled-coil domain-containing protein 126 OS=Homo sapiens OX=9606 GN=CCDC126 PE=2 SV=2	CCDC126	0	0	0	0	0	483.516	704.129	453.46	0	0	0	0	0	0	0	0	0	0	0	0	0	0	0	0	inf	0	0	up	--	GO:0005576 extracellular region	--	--	K00744	ko00510: N-Glycan biosynthesis;ko01100: Metabolic pathways	IPR027833: Domain of unknown function DUF4525;IPR042759: Coiled-coil domain-containing protein 126	Extracell	--
Q96EP5	DAZ-associated protein 1 OS=Homo sapiens OX=9606 GN=DAZAP1 PE=1 SV=1	DAZAP1	0	0	0	0	0	1214.93	0	0	0	0	0	1265.39	0	0	0	0	0	0	0	0	0	0	0	0	inf	0	0	up	GO:0001893 maternal placenta development;GO:0007283 spermatogenesis;GO:0048026 positive regulation of mRNA splicing, via spliceosome;GO:0048144 fibroblast proliferation	GO:0001673 male germ cell nucleus;GO:0005654 nucleoplasm;GO:0005829 cytosol	GO:0035613 RNA stem-loop binding	A: RNA processing and modification	K14411	ko03015: mRNA surveillance pathway	IPR000504: RNA recognition motif domain;IPR035979: RNA-binding domain superfamily;IPR012677: Nucleotide-binding alpha-beta plait domain superfamily;IPR034134: DAZ-associated protein 1, RNA recognition motif 1;IPR034131: DAZ-associated protein 1, RNA recognition motif 2	Nucleus	--
Q96GD0	Chronophin OS=Homo sapiens OX=9606 GN=PDXP PE=1 SV=2	PDXP	1825.52	2160.43	1543.62	1853.63	2876.56	2260.04	2885.88	2901.82	2164.87	2401.92	2255.11	3599.25	0	0	0	0	0	0	0	0	0	0	0	0	inf	0	0	up	GO:0016311 dephosphorylation;GO:0032361 pyridoxal phosphate catabolic process	GO:0005911 cell-cell junction	GO:0000287 magnesium ion binding;GO:0033883 pyridoxal phosphatase activity;GO:0042803 protein homodimerization activity	P: Inorganic ion transport and metabolism	K07758	ko00750: Vitamin B6 metabolism;ko01100: Metabolic pathways;ko01240: Biosynthesis of cofactors	IPR006357: HAD-superfamily hydrolase, subfamily IIA;IPR006349: 2-phosphoglycolate phosphatase, eukaryotic;IPR023214: HAD superfamily;IPR036412: HAD-like superfamily	Cytoplasm	--
Q96GK7	Fumarylacetoacetate hydrolase domain-containing protein 2A OS=Homo sapiens OX=9606 GN=FAHD2A PE=1 SV=1	FAHD2A	0	538.735	704.159	0	0	757.901	1217.7	1982.68	808.783	1018.41	543.77	0	0	0	0	0	0	0	0	0	0	0	0	0	inf	0	0	up	--	--	GO:0016787 hydrolase activity	R: General function prediction only	K01557	ko00350: Tyrosine metabolism;ko01100: Metabolic pathways	IPR036663: Fumarylacetoacetase-like, C-terminal domain superfamily;IPR011234: Fumarylacetoacetase-like, C-terminal	Mitochondrion	--
Q96I15	Selenocysteine lyase OS=Homo sapiens OX=9606 GN=SCLY PE=1 SV=4	SCLY	0	0	501.222	0	0	252.07	2322.95	1534.5	0	0	0	0	0	0	0	0	0	0	0	0	0	0	0	0	inf	0	0	up	--	GO:0005794 Golgi apparatus	GO:0003824 catalytic activity	E: Amino acid transport and metabolism	K01763	ko00450: Selenocompound metabolism;ko01100: Metabolic pathways	IPR015422: Pyridoxal phosphate-dependent transferase, small domain;IPR016454: Cysteine desulfurase;IPR015424: Pyridoxal phosphate-dependent transferase;IPR000192: Aminotransferase class V domain;IPR015421: Pyridoxal phosphate-dependent transferase, major domain	Cytoplasm	--
Q96IJ6	Mannose-1-phosphate guanyltransferase alpha OS=Homo sapiens OX=9606 GN=GMPPA PE=1 SV=1	GMPPA	0	0	0	0	0	0	0	0	0	0	0	710.594	0	0	0	0	0	0	0	0	0	0	0	0	inf	0	0	up	GO:0009058 biosynthetic process	--	GO:0016779 nucleotidyltransferase activity	G: Carbohydrate transport and metabolism;M: Cell wall/membrane/envelope biogenesis;O: Posttranslational modification, protein turnover, chaperones	K00966	ko00051: Fructose and mannose metabolism;ko00520: Amino sugar and nucleotide sugar metabolism;ko01100: Metabolic pathways;ko01240: Biosynthesis of cofactors;ko01250: Biosynthesis of nucleotide sugars	IPR018357: Hexapeptide transferase, conserved site;IPR029044: Nucleotide-diphospho-sugar transferases;IPR005835: Nucleotidyl transferase domain	Mitochondrion	--
Q96LJ7	Dehydrogenase/reductase SDR family member 1 OS=Homo sapiens OX=9606 GN=DHRS1 PE=1 SV=1	DHRS1	0	0	0	0	0	761.291	1054.91	1629.44	811.425	0	0	0	0	0	0	0	0	0	0	0	0	0	0	0	inf	0	0	up	--	GO:0005783 endoplasmic reticulum	GO:0004090 carbonyl reductase (NADPH) activity;GO:0016616 oxidoreductase activity, acting on the CH-OH group of donors, NAD or NADP as acceptor;GO:0047045 testosterone 17-beta-dehydrogenase (NADP+) activity	R: General function prediction only	K11163	--	IPR002347: Short-chain dehydrogenase/reductase SDR;IPR036291: NAD(P)-binding domain superfamily	Extracell	--
Q96NA2	Rab-interacting lysosomal protein OS=Homo sapiens OX=9606 GN=RILP PE=1 SV=1	RILP	0	0	1161.64	0	1274.36	1159.98	780.881	630.204	862.431	0	0	1467.5	0	0	0	0	0	0	0	0	0	0	0	0	inf	0	0	up	GO:0008333 endosome to lysosome transport;GO:0010796 regulation of multivesicular body size;GO:0015031 protein transport;GO:0032509 endosome transport via multivesicular body sorting pathway;GO:0042177 negative regulation of protein catabolic process;GO:0045022 early endosome to late endosome transport;GO:0045732 positive regulation of protein catabolic process;GO:0060271 cilium assembly;GO:00706…	GO:0005737 cytoplasm;GO:0005764 lysosome;GO:0005765 lysosomal membrane;GO:0005770 late endosome;GO:0005829 cytosol;GO:0030670 phagocytic vesicle membrane;GO:0031902 late endosome membrane;GO:0032991 protein-containing complex;GO:0036064 ciliary basal body	GO:0031267 small GTPase binding;GO:0046983 protein dimerization activity;GO:0051959 dynein light intermediate chain binding	--	K13883	ko04145: Phagosome;ko05132: Salmonella infection	IPR034744: RH2 domain;IPR019143: JNK/Rab-associated protein-1, N-terminal;IPR034743: RH1 domain;IPR021563: Rab interacting lysosomal protein, dimerization domain	Mitochondrion	--
Q96Q06	Perilipin-4 OS=Homo sapiens OX=9606 GN=PLIN4 PE=1 SV=3	PLIN4	320.518	0	0	0	422.923	231.979	0	0	552.684	0	456.209	201.624	0	0	0	0	0	0	0	0	0	0	0	0	inf	0	0	up	--	GO:0005811 lipid droplet;GO:0005829 cytosol;GO:0005886 plasma membrane	--	--	K20254	ko03320: PPAR signaling pathway	IPR004279: Perilipin	Cytoplasm	--
Q96Q83	Alpha-ketoglutarate-dependent dioxygenase alkB homolog 3 OS=Homo sapiens OX=9606 GN=ALKBH3 PE=1 SV=1	ALKBH3	27636.7	31561.4	31241.9	12847.7	34299.5	40742.2	43767.5	39129.6	39018.2	31351.3	35260.1	29516.3	0	0	0	0	0	0	0	0	0	0	0	0	inf	0	0	up	GO:0006281 DNA repair;GO:0006307 DNA dealkylation involved in DNA repair;GO:0008283 cell population proliferation;GO:0035552 oxidative single-stranded DNA demethylation;GO:0035553 oxidative single-stranded RNA demethylation	GO:0005634 nucleus;GO:0005654 nucleoplasm;GO:0005739 mitochondrion;GO:0005829 cytosol	GO:0008198 ferrous iron binding;GO:0031418 L-ascorbic acid binding;GO:0035515 oxidative RNA demethylase activity;GO:0035516 oxidative DNA demethylase activity;GO:0043734 DNA-N1-methyladenine dioxygenase activity;GO:1990930 mRNA N1-methyladenosine dioxygenase activity	--	K10860	--	IPR037151: Alpha-ketoglutarate-dependent dioxygenase AlkB-like superfamily;IPR032854: Alkylated DNA repair protein alkB homologue 3;IPR005123: Oxoglutarate/iron-dependent dioxygenase;IPR027450: Alpha-ketoglutarate-dependent dioxygenase AlkB-like	Cytoplasm	--
Q96RK0	Protein capicua homolog OS=Homo sapiens OX=9606 GN=CIC PE=1 SV=2	CIC	0	0	0	0	0	0	0	0	0	0	0	0	3387.87	0	0	3039.11	0	0	0	0	1941.86	2934.42	0	3369.21	0	0	0	down	GO:0006357 regulation of transcription by RNA polymerase II;GO:0007420 brain development;GO:0007612 learning;GO:0007613 memory;GO:0035176 social behavior;GO:0045892 negative regulation of transcription, DNA-templated	GO:0000785 chromatin;GO:0005634 nucleus;GO:0005654 nucleoplasm;GO:0043231 intracellular membrane-bounded organelle	GO:0000977 RNA polymerase II transcription regulatory region sequence-specific DNA binding;GO:0000981 DNA-binding transcription factor activity, RNA polymerase II-specific	K: Transcription	K20225	ko05017: Spinocerebellar ataxia	IPR036910: High mobility group box domain superfamily;IPR009071: High mobility group box domain	Nucleus	--
Q96RQ3	Methylcrotonoyl-CoA carboxylase subunit alpha, mitochondrial OS=Homo sapiens OX=9606 GN=MCCC1 PE=1 SV=3	MCCC1	0	1750.29	0	2369.5	0	0	0	2789.21	0	0	0	0	0	0	0	0	0	0	0	0	0	0	0	0	inf	0	0	up	--	GO:0005739 mitochondrion	GO:0005524 ATP binding;GO:0016874 ligase activity;GO:0046872 metal ion binding	I: Lipid transport and metabolism;E: Amino acid transport and metabolism	K01968	ko00280: Valine, leucine and isoleucine degradation;ko01100: Metabolic pathways	IPR005479: Carbamoyl-phosphate synthetase large subunit-like, ATP-binding domain;IPR001882: Biotin-binding site;IPR011054: Rudiment single hybrid motif;IPR011761: ATP-grasp fold;IPR011764: Biotin carboxylation domain;IPR005481: Biotin carboxylase-like, N-terminal domain;IPR005482: Biotin carboxylase, C-terminal;IPR000089: Biotin/lipoyl attachment;IPR016185: Pre-ATP-grasp domain superfamily;IPR011…	Mitochondrion	--
Q96TC7	Regulator of microtubule dynamics protein 3 OS=Homo sapiens OX=9606 GN=RMDN3 PE=1 SV=2	RMDN3	436.558	0	0	0	291.114	313.293	564.473	0	0	362.544	0	0	0	0	0	0	0	0	0	0	0	0	0	0	inf	0	0	up	--	GO:0005739 mitochondrion;GO:0016021 integral component of membrane;GO:0045171 intercellular bridge	--	--	K23293	--	IPR011990: Tetratricopeptide-like helical domain superfamily	Mitochondrion	--
Q99435	Protein kinase C-binding protein NELL2 OS=Homo sapiens OX=9606 GN=NELL2 PE=1 SV=1	NELL2	2302.44	2006.12	2043.93	2944.35	2356.56	2263.38	2668.58	2323.31	2957.91	1844.8	2620.82	2070.17	0	0	0	0	0	0	0	0	0	0	0	0	inf	0	0	up	--	GO:0110165 cellular anatomical entity	GO:0005509 calcium ion binding	T: Signal transduction mechanisms	K24342	--	IPR000152: EGF-type aspartate/asparagine hydroxylation site;IPR000742: EGF-like domain;IPR018097: EGF-like calcium-binding, conserved site;IPR001007: VWFC domain;IPR001791: Laminin G domain;IPR009030: Growth factor receptor cysteine-rich domain superfamily;IPR001881: EGF-like calcium-binding domain;IPR013320: Concanavalin A-like lectin/glucanase domain superfamily;IPR024731: EGF domain	Extracell	CS pos: 21-22. VWG-LG. Pr: 0.6531
Q99466	Neurogenic locus notch homolog protein 4 OS=Homo sapiens OX=9606 GN=NOTCH4 PE=1 SV=2	NOTCH4	3722.08	0	2375.16	0	2101.28	1253.53	3487.21	3740.63	2779.71	3296.22	3259.92	1923.48	0	0	0	0	0	0	0	0	0	0	0	0	inf	0	0	up	GO:0000122 negative regulation of transcription by RNA polymerase II;GO:0001569 branching involved in blood vessel morphogenesis;GO:0001709 cell fate determination;GO:0001763 morphogenesis of a branching structure;GO:0001837 epithelial to mesenchymal transition;GO:0001886 endothelial cell morphogenesis;GO:0001944 vasculature development;GO:0007221 positive regulation of transcription of Notch rec…	GO:0000139 Golgi membrane;GO:0005576 extracellular region;GO:0005634 nucleus;GO:0005654 nucleoplasm;GO:0005789 endoplasmic reticulum membrane;GO:0005829 cytosol;GO:0005886 plasma membrane;GO:0005887 integral component of plasma membrane;GO:0009986 cell surface	GO:0005112 Notch binding;GO:0005509 calcium ion binding;GO:0038023 signaling receptor activity	T: Signal transduction mechanisms	K20996	ko01522: Endocrine resistance;ko04330: Notch signaling pathway;ko04919: Thyroid hormone signaling pathway;ko05165: Human papillomavirus infection;ko05200: Pathways in cancer;ko05206: MicroRNAs in cancer;ko05224: Breast cancer	IPR000742: EGF-like domain;IPR002110: Ankyrin repeat;IPR010660: Notch, NOD domain;IPR000800: Notch domain;IPR000152: EGF-type aspartate/asparagine hydroxylation site;IPR035993: Notch-like domain superfamily;IPR009030: Growth factor receptor cysteine-rich domain superfamily;IPR011656: Notch, NODP domain;IPR036770: Ankyrin repeat-containing domain superfamily;IPR013032: EGF-like, conserved site;IPR…	Extracell	CS pos: 23-24. VRP-RG. Pr: 0.6342
Q99538	Legumain OS=Homo sapiens OX=9606 GN=LGMN PE=1 SV=1	LGMN	0	0	0	0	0	0	0	0	0	0	0	0	1381.77	1203.8	613.335	675.649	1344.4	0	851.288	695.096	544.907	1022.66	580.769	545.6	0	0	0	down	GO:0003014 renal system process;GO:0007613 memory;GO:0008306 associative learning;GO:0010447 response to acidic pH;GO:0032801 receptor catabolic process;GO:0040015 negative regulation of multicellular organism growth;GO:0051603 proteolysis involved in cellular protein catabolic process;GO:0097061 dendritic spine organization;GO:1900273 positive regulation of long-term synaptic potentiation;GO:190…	GO:0005764 lysosome;GO:0005770 late endosome;GO:0045177 apical part of cell	GO:0004197 cysteine-type endopeptidase activity	O: Posttranslational modification, protein turnover, chaperones	K01369	ko04142: Lysosome;ko04612: Antigen processing and presentation	IPR043577: Asparaginyl endopeptidase;IPR001096: Peptidase C13, legumain;IPR046427: Legumain prodomain superfamily	Extracell	CS pos: 17-18. IGA-VP. Pr: 0.8740
Q99541	Perilipin-2 OS=Homo sapiens OX=9606 GN=PLIN2 PE=1 SV=2	PLIN2	0	0	0	0	0	0	577.298	0	733.484	0	0	0	0	0	0	0	0	0	0	0	0	0	0	0	inf	0	0	up	GO:0009410 response to xenobiotic stimulus;GO:0014070 response to organic cyclic compound;GO:0015909 long-chain fatty acid transport;GO:0019915 lipid storage	GO:0005634 nucleus;GO:0005811 lipid droplet;GO:0005829 cytosol;GO:0005886 plasma membrane	--	--	K17284	ko03320: PPAR signaling pathway	IPR004279: Perilipin	Mitochondrion	--
Q99674	Cell growth regulator with EF hand domain protein 1 OS=Homo sapiens OX=9606 GN=CGREF1 PE=1 SV=3	CGREF1	289.816	382.357	0	0	448.816	832.055	0	241.664	413.134	385.6	483.137	512.767	0	0	0	0	0	0	0	0	0	0	0	0	inf	0	0	up	--	--	GO:0005509 calcium ion binding	--	--	--	IPR018247: EF-Hand 1, calcium-binding site;IPR011992: EF-hand domain pair;IPR002048: EF-hand domain	Extracell	CS pos: 19-20. GQA-AP. Pr: 0.9579
Q99715	Collagen alpha-1(XII) chain OS=Homo sapiens OX=9606 GN=COL12A1 PE=1 SV=2	COL12A1	0	0	0	0	0	0	0	0	0	0	0	0	381.143	448.673	0	0	549.974	914.411	382.677	801.06	515.285	446.259	0	484.737	0	0	0	down	GO:0007155 cell adhesion;GO:0030199 collagen fibril organization;GO:0035987 endodermal cell differentiation	GO:0005576 extracellular region;GO:0005595 collagen type XII trimer;GO:0005615 extracellular space;GO:0005788 endoplasmic reticulum lumen;GO:0062023 collagen-containing extracellular matrix;GO:0070062 extracellular exosome;GO:1903561 extracellular vesicle	GO:0030020 extracellular matrix structural constituent conferring tensile strength	W: Extracellular structures	K08132	ko04974: Protein digestion and absorption	IPR002035: von Willebrand factor, type A;IPR036465: von Willebrand factor A-like domain superfamily;IPR003961: Fibronectin type III;IPR036116: Fibronectin type III superfamily;IPR013783: Immunoglobulin-like fold;IPR001791: Laminin G domain;IPR008160: Collagen triple helix repeat;IPR013320: Concanavalin A-like lectin/glucanase domain superfamily	Endoplasmic reticulum	CS pos: 23-24. IEA-EV. Pr: 0.9637
Q99729	Heterogeneous nuclear ribonucleoprotein A/B OS=Homo sapiens OX=9606 GN=HNRNPAB PE=1 SV=2	HNRNPAB	0	0	0	0	0	0	5647.54	0	0	12911.6	0	0	0	0	0	0	0	0	0	0	0	0	0	0	inf	0	0	up	GO:0001837 epithelial to mesenchymal transition;GO:0010468 regulation of gene expression;GO:0016556 mRNA modification;GO:0045893 positive regulation of transcription, DNA-templated;GO:0071230 cellular response to amino acid stimulus;GO:1901537 positive regulation of DNA demethylation;GO:1904580 regulation of intracellular mRNA localization;GO:2000623 negative regulation of nuclear-transcribed mRN…	GO:0005634 nucleus;GO:0005654 nucleoplasm;GO:0005737 cytoplasm;GO:0030425 dendrite;GO:0045293 mRNA editing complex;GO:0071598 neuronal ribonucleoprotein granule;GO:0090575 RNA polymerase II transcription regulator complex;GO:1990124 messenger ribonucleoprotein complex;GO:1990904 ribonucleoprotein complex	GO:0003723 RNA binding;GO:0003729 mRNA binding;GO:0044877 protein-containing complex binding;GO:1990837 sequence-specific double-stranded DNA binding	R: General function prediction only	K13044	--	IPR012677: Nucleotide-binding alpha-beta plait domain superfamily;IPR035979: RNA-binding domain superfamily;IPR012956: CARG-binding factor, N-terminal;IPR000504: RNA recognition motif domain;IPR034846: hnRNPAB, RNA recognition motif 1	Nucleus	--
Q99873	Protein arginine N-methyltransferase 1 OS=Homo sapiens OX=9606 GN=PRMT1 PE=1 SV=3	PRMT1	0	0	0	0	0	0	0	0	0	3424.05	871.044	1391.26	0	0	0	0	0	0	0	0	0	0	0	0	inf	0	0	up	GO:0001701 in utero embryonic development;GO:0006479 protein methylation;GO:0007166 cell surface receptor signaling pathway;GO:0008284 positive regulation of cell population proliferation;GO:0008380 RNA splicing;GO:0016571 histone methylation;GO:0018216 peptidyl-arginine methylation;GO:0019082 viral protein processing;GO:0031175 neuron projection development;GO:0043985 histone H4-R3 methylation;G…	GO:0005634 nucleus;GO:0005654 nucleoplasm;GO:0005737 cytoplasm;GO:0005829 cytosol;GO:0034709 methylosome	GO:0003723 RNA binding;GO:0008168 methyltransferase activity;GO:0008170 N-methyltransferase activity;GO:0008276 protein methyltransferase activity;GO:0008327 methyl-CpG binding;GO:0016274 protein-arginine N-methyltransferase activity;GO:0019899 enzyme binding;GO:0035241 protein-arginine omega-N monomethyltransferase activity;GO:0035242 protein-arginine omega-N asymmetric methyltransferase activit…	O: Posttranslational modification, protein turnover, chaperones;K: Transcription;T: Signal transduction mechanisms	K11434	ko04068: FoxO signaling pathway;ko04922: Glucagon signaling pathway	IPR025799: Protein arginine N-methyltransferase;IPR041698: Methyltransferase domain 25;IPR029063: S-adenosyl-L-methionine-dependent methyltransferase superfamily	Cytoplasm	--
Q9BPW8	Protein NipSnap homolog 1 OS=Homo sapiens OX=9606 GN=NIPSNAP1 PE=1 SV=1	NIPSNAP1	0	0	0	0	0	0	1431.94	0	0	1121.16	1508.54	0	0	0	0	0	0	0	0	0	0	0	0	0	inf	0	0	up	GO:0019233 sensory perception of pain	GO:0005739 mitochondrion;GO:0097060 synaptic membrane	GO:0042165 neurotransmitter binding	S: Function unknown	--	--	IPR012577: NIPSNAP;IPR011008: Dimeric alpha-beta barrel	Mitochondrion	--
Q9BU40	Chordin-like protein 1 OS=Homo sapiens OX=9606 GN=CHRDL1 PE=1 SV=2	CHRDL1	0	556.513	689.333	0	561.52	288.724	719.124	811.572	438.303	1294.86	891.006	980.114	0	0	0	0	0	0	0	0	0	0	0	0	inf	0	0	up	GO:0000578 embryonic axis specification;GO:0001503 ossification;GO:0001654 eye development;GO:0030154 cell differentiation;GO:0030509 BMP signaling pathway;GO:0030514 negative regulation of BMP signaling pathway;GO:0048167 regulation of synaptic plasticity;GO:0060074 synapse maturation;GO:0097113 AMPA glutamate receptor clustering;GO:0098976 excitatory chemical synaptic transmission	GO:0005576 extracellular region;GO:0005788 endoplasmic reticulum lumen;GO:0005886 plasma membrane;GO:0045202 synapse	GO:0036122 BMP binding;GO:0050431 transforming growth factor beta binding	--	K24520	--	IPR001007: VWFC domain;IPR045717: Chordin-like protein 1/2;IPR045716: Chordin-like protein 1/2, C-terminal	Extracell	CS pos: 27-28. GKT-EQ. Pr: 0.8082
Q9BUN1	Protein MENT OS=Homo sapiens OX=9606 GN=MENT PE=1 SV=1	MENT	410.551	433.407	736.692	0	332.706	366.197	273.285	0	471.657	618.848	364.438	0	0	0	0	0	0	0	0	0	0	0	0	0	inf	0	0	up	GO:0042127 regulation of cell population proliferation	GO:0005576 extracellular region	--	--	K25382	--	IPR029292: Methylated in normal thymocytes protein	Extracell	CS pos: 22-23. AAG-AQ. Pr: 0.4810
Q9BV23	Monoacylglycerol lipase ABHD6 OS=Homo sapiens OX=9606 GN=ABHD6 PE=1 SV=1	ABHD6	3164.05	0	6414.64	0	0	3457.36	3145.52	0	0	2190.09	0	0	0	0	0	0	0	0	0	0	0	0	0	0	inf	0	0	up	GO:0009395 phospholipid catabolic process;GO:0030336 negative regulation of cell migration;GO:0046889 positive regulation of lipid biosynthetic process;GO:0052651 monoacylglycerol catabolic process;GO:0060292 long-term synaptic depression;GO:0120163 negative regulation of cold-induced thermogenesis;GO:2000124 regulation of endocannabinoid signaling pathway;GO:2001311 lysobisphosphatidic acid meta…	GO:0005739 mitochondrion;GO:0005765 lysosomal membrane;GO:0031902 late endosome membrane;GO:0032281 AMPA glutamate receptor complex;GO:0098978 glutamatergic synapse;GO:0098982 GABA-ergic synapse;GO:0099055 integral component of postsynaptic membrane	GO:0004620 phospholipase activity;GO:0047372 acylglycerol lipase activity	R: General function prediction only	K13700	ko04723: Retrograde endocannabinoid signaling	IPR000073: Alpha/beta hydrolase fold-1;IPR000639: Epoxide hydrolase-like;IPR029058: Alpha/Beta hydrolase fold	Extracell	--
Q9BWD1	Acetyl-CoA acetyltransferase, cytosolic OS=Homo sapiens OX=9606 GN=ACAT2 PE=1 SV=2	ACAT2	1355.78	738.229	0	0	0	0	0	0	0	990.785	582.346	403.575	0	0	0	0	0	0	0	0	0	0	0	0	inf	0	0	up	GO:0006629 lipid metabolic process;GO:0006635 fatty acid beta-oxidation	GO:0005737 cytoplasm;GO:0005739 mitochondrion;GO:0005829 cytosol;GO:0070062 extracellular exosome	GO:0003985 acetyl-CoA C-acetyltransferase activity	I: Lipid transport and metabolism	K00626	ko00071: Fatty acid degradation;ko00280: Valine, leucine and isoleucine degradation;ko00310: Lysine degradation;ko00380: Tryptophan metabolism;ko00620: Pyruvate metabolism;ko00630: Glyoxylate and dicarboxylate metabolism;ko00650: Butanoate metabolism;ko00900: Terpenoid backbone biosynthesis;ko01100: Metabolic pathways;ko01200: Carbon metabolism;ko01212: Fatty acid metabolism;ko04975: Fat digestio…	IPR002155: Thiolase;IPR020613: Thiolase, conserved site;IPR020617: Thiolase, C-terminal;IPR020610: Thiolase, active site;IPR016039: Thiolase-like;IPR020616: Thiolase, N-terminal	Peroxisome	--
Q9BYC2	Succinyl-CoA:3-ketoacid coenzyme A transferase 2, mitochondrial OS=Homo sapiens OX=9606 GN=OXCT2 PE=2 SV=2	OXCT2	0	1337.61	0	0	0	0	0	0	0	2437.61	0	0	0	0	0	0	0	0	0	0	0	0	0	0	inf	0	0	up	GO:0046950 cellular ketone body metabolic process;GO:0046952 ketone body catabolic process	GO:0005739 mitochondrion;GO:0005759 mitochondrial matrix;GO:0031514 motile cilium	GO:0008260 3-oxoacid CoA-transferase activity;GO:0008410 CoA-transferase activity	C: Energy production and conversion	K01027	ko00280: Valine, leucine and isoleucine degradation;ko00650: Butanoate metabolism;ko01100: Metabolic pathways	IPR012792: 3-oxoacid CoA-transferase, subunit A;IPR037171: NagB/RpiA transferase-like;IPR004163: Coenzyme A transferase binding site;IPR012791: 3-oxoacid CoA-transferase, subunit B;IPR014388: 3-oxoacid CoA-transferase;IPR004164: Coenzyme A transferase active site;IPR004165: Coenzyme A transferase family I	Mitochondrion	--
Q9BYC5	Alpha-(1,6)-fucosyltransferase OS=Homo sapiens OX=9606 GN=FUT8 PE=1 SV=2	FUT8	0	0	0	0	0	0	0	0	0	0	0	0	1853.6	1217.05	1229.55	3473.92	2199.94	1464.63	1425.28	1046.6	1779.56	1579.38	1647.31	1114.43	0	0	0	down	GO:0006486 protein glycosylation;GO:0006491 N-glycan processing;GO:0007179 transforming growth factor beta receptor signaling pathway;GO:0007229 integrin-mediated signaling pathway;GO:0007585 respiratory gaseous exchange by respiratory system;GO:0010468 regulation of gene expression;GO:0010761 fibroblast migration;GO:0043112 receptor metabolic process;GO:1900407 regulation of cellular response to…	GO:0016021 integral component of membrane;GO:0032580 Golgi cisterna membrane	GO:0008424 glycoprotein 6-alpha-L-fucosyltransferase activity;GO:0017124 SH3 domain binding	O: Posttranslational modification, protein turnover, chaperones	K00717	ko00510: N-Glycan biosynthesis;ko00513: Various types of N-glycan biosynthesis;ko00533: Glycosaminoglycan biosynthesis - keratan sulfate;ko01100: Metabolic pathways;ko05202: Transcriptional misregulation in cancer	IPR036028: SH3-like domain superfamily;IPR001452: SH3 domain;IPR015827: Alpha-(1,6)-fucosyltransferase;IPR035653: Alpha-(1,6)-fucosyltransferase, SH3 domain;IPR045573: Alpha-(1,6)-fucosyltransferase, N- and catalytic domain;IPR027350: Glycosyltransferase family 23 (GT23) domain	Endoplasmic reticulum	--
Q9BYJ0	Fibroblast growth factor-binding protein 2 OS=Homo sapiens OX=9606 GN=FGFBP2 PE=1 SV=1	FGFBP2	0	1042.98	0	0	0	348.49	0	693.417	0	697.674	0	397.462	0	0	0	0	0	0	0	0	0	0	0	0	inf	0	0	up	GO:0007267 cell-cell signaling	GO:0005615 extracellular space	GO:0019838 growth factor binding	--	K25535	--	IPR010510: FGF binding 1	Extracell	CS pos: 19-20. TLG-QA. Pr: 0.8652
Q9BYZ2	L-lactate dehydrogenase A-like 6B OS=Homo sapiens OX=9606 GN=LDHAL6B PE=1 SV=3	LDHAL6B	0	501.449	0	0	676.306	1165.34	1036.59	947.661	275.469	0	2710.79	0	2182.8	1206.05	2530.19	3317.07	3786.86	2486.09	2598.88	1708.18	4316.58	1318.14	582.792	0	0.44146	0.0172518	0.999729	down	GO:0019752 carboxylic acid metabolic process	GO:0005737 cytoplasm	GO:0004459 L-lactate dehydrogenase activity	C: Energy production and conversion	K00016	ko00010: Glycolysis / Gluconeogenesis;ko00270: Cysteine and methionine metabolism;ko00620: Pyruvate metabolism;ko00640: Propanoate metabolism;ko01100: Metabolic pathways;ko04066: HIF-1 signaling pathway;ko04922: Glucagon signaling pathway;ko05230: Central carbon metabolism in cancer	IPR022383: Lactate/malate dehydrogenase, C-terminal;IPR018177: L-lactate dehydrogenase, active site;IPR015955: Lactate dehydrogenase/glycoside hydrolase, family 4, C-terminal;IPR036291: NAD(P)-binding domain superfamily;IPR001236: Lactate/malate dehydrogenase, N-terminal;IPR001557: L-lactate/malate dehydrogenase;IPR011304: L-lactate dehydrogenase	Extracell	--
Q9C0D0	Phosphatase and actin regulator 1 OS=Homo sapiens OX=9606 GN=PHACTR1 PE=1 SV=3	PHACTR1	0	0	0	0	0	0	0	0	0	0	0	0	0	0	0	0	0	0	0	0	0	860.575	0	1456.68	0	0	0	down	GO:0021987 cerebral cortex development;GO:0030036 actin cytoskeleton organization;GO:0031032 actomyosin structure organization;GO:0031532 actin cytoskeleton reorganization;GO:0043149 stress fiber assembly;GO:0048870 cell motility;GO:0140059 dendrite arborization;GO:2001222 regulation of neuron migration	GO:0005634 nucleus;GO:0005829 cytosol;GO:0045202 synapse;GO:0070161 anchoring junction	GO:0003779 actin binding;GO:0004864 protein phosphatase inhibitor activity;GO:0008157 protein phosphatase 1 binding	R: General function prediction only	K17594	--	IPR004018: RPEL repeat	Nucleus	--
Q9GZZ1	N-alpha-acetyltransferase 50 OS=Homo sapiens OX=9606 GN=NAA50 PE=1 SV=1	NAA50	0	0	0	0	0	0	0	0	0	2957.29	0	0	0	0	0	0	0	0	0	0	0	0	0	0	inf	0	0	up	GO:0006474 N-terminal protein amino acid acetylation;GO:0007064 mitotic sister chromatid cohesion;GO:0016573 histone acetylation;GO:0034087 establishment of mitotic sister chromatid cohesion;GO:0071962 mitotic sister chromatid cohesion, centromeric	GO:0005634 nucleus;GO:0005730 nucleolus;GO:0005737 cytoplasm;GO:0005829 cytosol;GO:0031415 NatA complex;GO:0070062 extracellular exosome	GO:0004596 peptide alpha-N-acetyltransferase activity;GO:0008080 N-acetyltransferase activity;GO:0010485 H4 histone acetyltransferase activity;GO:0052858 peptidyl-lysine acetyltransferase activity	R: General function prediction only	K20793	--	IPR000182: GNAT domain;IPR016181: Acyl-CoA N-acyltransferase	Cytoplasm	--
Q9GZZ8	Extracellular glycoprotein lacritin OS=Homo sapiens OX=9606 GN=LACRT PE=1 SV=1	LACRT	3648.54	0	0	12132.6	1561.29	0	0	0	803.525	3166.12	3910.82	0	0	0	0	0	0	0	0	0	0	0	0	0	inf	0	0	up	GO:0006473 protein acetylation;GO:0008284 positive regulation of cell population proliferation;GO:0010669 epithelial structure maintenance;GO:0016239 positive regulation of macroautophagy;GO:0019722 calcium-mediated signaling;GO:0031665 negative regulation of lipopolysaccharide-mediated signaling pathway;GO:0033173 calcineurin-NFAT signaling cascade;GO:0034067 protein localization to Golgi appara…	GO:0005576 extracellular region;GO:0005615 extracellular space;GO:0030141 secretory granule	GO:0001968 fibronectin binding;GO:0005518 collagen binding;GO:0008083 growth factor activity;GO:0043237 laminin-1 binding;GO:0047485 protein N-terminus binding	--	--	--	IPR043557: Dermcidin/Lacritin	Extracell	CS pos: 19-20. VYA-ED. Pr: 0.9007
Q9H251	Cadherin-23 OS=Homo sapiens OX=9606 GN=CDH23 PE=1 SV=2	CDH23	3033.04	3077.29	2401.2	2466.73	1839.68	2796.1	2844.05	2888.85	3230.15	2065.26	2768.6	2190.91	0	0	0	0	0	0	0	0	0	0	0	0	inf	0	0	up	GO:0006816 calcium ion transport;GO:0007156 homophilic cell adhesion via plasma membrane adhesion molecules;GO:0007601 visual perception;GO:0007605 sensory perception of sound;GO:0007626 locomotory behavior;GO:0016339 calcium-dependent cell-cell adhesion via plasma membrane cell adhesion molecules;GO:0045494 photoreceptor cell maintenance;GO:0048563 post-embryonic animal organ morphogenesis;GO:00…	GO:0001917 photoreceptor inner segment;GO:0005813 centrosome;GO:0016020 membrane;GO:0016021 integral component of membrane;GO:0016342 catenin complex;GO:0032420 stereocilium;GO:0032426 stereocilium tip;GO:0060091 kinocilium;GO:0098683 cochlear hair cell ribbon synapse;GO:0098684 photoreceptor ribbon synapse	GO:0005509 calcium ion binding;GO:0045296 cadherin binding	S: Function unknown	K06813	--	IPR002126: Cadherin-like;IPR015919: Cadherin-like superfamily;IPR020894: Cadherin conserved site	Plasma membrane	CS pos: 23-24. CWG-QV. Pr: 0.9248
Q9H336	Cysteine-rich secretory protein LCCL domain-containing 1 OS=Homo sapiens OX=9606 GN=CRISPLD1 PE=2 SV=1	CRISPLD1	0	0	0	0	0	0	0	0	0	0	0	0	648.689	508.62	267.973	591.082	950.288	409.636	667.785	0	0	726.228	963.134	568.241	0	0	0	down	GO:0060325 face morphogenesis;GO:0061484 hematopoietic stem cell homeostasis	GO:0005615 extracellular space;GO:0070062 extracellular exosome	--	S: Function unknown	K24243	--	IPR018244: Allergen V5/Tpx-1-related, conserved site;IPR004043: LCCL domain;IPR001283: Cysteine-rich secretory protein-related;IPR036609: LCCL domain superfamily;IPR014044: CAP domain;IPR035940: CAP superfamily	Extracell	--
Q9H9G7	Protein argonaute-3 OS=Homo sapiens OX=9606 GN=AGO3 PE=1 SV=2	AGO3	8133.47	0	6463.24	8473.93	6086.58	4578.31	8030.61	13100.3	4137.43	13675.2	2697	1399.13	0	0	0	0	0	0	0	0	0	0	0	0	inf	0	0	up	GO:0006402 mRNA catabolic process;GO:0010501 RNA secondary structure unwinding;GO:0010628 positive regulation of gene expression;GO:0031054 pre-miRNA processing;GO:0035196 production of miRNAs involved in gene silencing by miRNA;GO:0035278 miRNA-mediated gene silencing by inhibition of translation;GO:0070922 RISC complex assembly;GO:0072091 regulation of stem cell proliferation;GO:1901224 positiv…	GO:0000794 condensed nuclear chromosome;GO:0000932 P-body;GO:0005654 nucleoplasm;GO:0005737 cytoplasm;GO:0005829 cytosol;GO:0016020 membrane;GO:0016442 RISC complex;GO:0036464 cytoplasmic ribonucleoprotein granule;GO:0070578 RISC-loading complex	GO:0003723 RNA binding;GO:0003725 double-stranded RNA binding;GO:0003727 single-stranded RNA binding;GO:0004521 endoribonuclease activity;GO:0035198 miRNA binding;GO:0046872 metal ion binding;GO:0090624 endoribonuclease activity, cleaving miRNA-paired mRNA	J: Translation, ribosomal structure and biogenesis	K11593	--	IPR032472: Argonaute linker 2 domain;IPR014811: Argonaute, linker 1 domain;IPR045246: Argonaute-like, PIWI domain;IPR003165: Piwi domain;IPR012337: Ribonuclease H-like superfamily;IPR036085: PAZ domain superfamily;IPR036397: Ribonuclease H superfamily;IPR003100: PAZ domain;IPR032474: Protein argonaute, N-terminal;IPR028603: Protein argonaute-3;IPR032473: Protein argonaute, Mid domain	Cytoplasm	--
Q9H9Q2	COP9 signalosome complex subunit 7b OS=Homo sapiens OX=9606 GN=COPS7B PE=1 SV=1	COPS7B	0	0	0	0	849.11	456.812	0	417.101	386.11	0	362.585	765.165	0	0	0	0	0	0	0	0	0	0	0	0	inf	0	0	up	GO:0010387 COP9 signalosome assembly	GO:0005654 nucleoplasm;GO:0005737 cytoplasm;GO:0008180 COP9 signalosome	--	O: Posttranslational modification, protein turnover, chaperones;T: Signal transduction mechanisms	K12180	--	IPR000717: Proteasome component (PCI) domain;IPR041481: COP9 signalosome complex subunit 7, helix I;IPR045237: Eukaryotic translation initiation factor 3 subunit M eIF3m/COP9 signalosome complex subunit 7 COPS7	Cytoplasm	--
Q9HB07	MYG1 exonuclease OS=Homo sapiens OX=9606 GN=MYG1 PE=1 SV=3	MYG1	1499.51	966.403	1802.28	1963.66	2715.14	3729	3347.26	3494.49	4377.36	0	0	0	0	0	0	0	0	0	0	0	0	0	0	0	inf	0	0	up	GO:0035641 locomotory exploration behavior	GO:0005634 nucleus;GO:0005654 nucleoplasm;GO:0005730 nucleolus;GO:0005737 cytoplasm;GO:0005739 mitochondrion;GO:0005759 mitochondrial matrix	GO:0004518 nuclease activity	R: General function prediction only	K25877	--	IPR003226: Metal-dependent protein hydrolase	Mitochondrion	--
Q9HB71	Calcyclin-binding protein OS=Homo sapiens OX=9606 GN=CACYBP PE=1 SV=2	CACYBP	0	0	0	0	0	0	0	0	0	974.443	0	0	0	0	0	0	0	0	0	0	0	0	0	0	inf	0	0	up	GO:1990830 cellular response to leukemia inhibitory factor	GO:0005641 nuclear envelope lumen;GO:0005654 nucleoplasm;GO:0005829 cytosol;GO:0019005 SCF ubiquitin ligase complex	GO:0015631 tubulin binding;GO:0019904 protein domain specific binding;GO:0031625 ubiquitin protein ligase binding;GO:0044548 S100 protein binding	T: Signal transduction mechanisms	K04507	ko04310: Wnt signaling pathway	IPR037893: Calcyclin-binding Protein, CS domain;IPR037201: Calcyclin-binding protein, N-terminal;IPR008978: HSP20-like chaperone;IPR007699: SGS domain;IPR007052: CS domain;IPR015120: Siah interacting protein, N-terminal	Nucleus	--
Q9HC56	Protocadherin-9 OS=Homo sapiens OX=9606 GN=PCDH9 PE=1 SV=2	PCDH9	1021.83	0	630.668	0	0	418.486	0	593.032	503.904	349.249	468.14	612.597	0	0	0	0	0	0	0	0	0	0	0	0	inf	0	0	up	GO:0007156 homophilic cell adhesion via plasma membrane adhesion molecules	GO:0005886 plasma membrane;GO:0016021 integral component of membrane;GO:0030426 growth cone;GO:0044291 cell-cell contact zone	GO:0005509 calcium ion binding	--	K16498	--	IPR020894: Cadherin conserved site;IPR002126: Cadherin-like;IPR015919: Cadherin-like superfamily;IPR013585: Protocadherin;IPR013164: Cadherin, N-terminal	Cytoplasm	CS pos: 23-24. AIA-QE. Pr: 0.8659
Q9NPH2	Inositol-3-phosphate synthase 1 OS=Homo sapiens OX=9606 GN=ISYNA1 PE=1 SV=1	ISYNA1	0	0	0	0	201.058	0	0	0	0	629.216	0	384.231	0	0	0	0	0	0	0	0	0	0	0	0	inf	0	0	up	GO:0006021 inositol biosynthetic process;GO:0008654 phospholipid biosynthetic process	--	GO:0004512 inositol-3-phosphate synthase activity	I: Lipid transport and metabolism	K01858	ko00562: Inositol phosphate metabolism;ko01100: Metabolic pathways	IPR013021: Myo-inositol-1-phosphate synthase, GAPDH-like;IPR036291: NAD(P)-binding domain superfamily;IPR002587: Myo-inositol-1-phosphate synthase	Nucleus	--
Q9NR12	PDZ and LIM domain protein 7 OS=Homo sapiens OX=9606 GN=PDLIM7 PE=1 SV=1	PDLIM7	0	0	0	0	0	0	0	0	525.811	0	0	1466.48	0	0	0	0	0	0	0	0	0	0	0	0	inf	0	0	up	GO:0001503 ossification;GO:0006898 receptor-mediated endocytosis;GO:0007507 heart development;GO:0030036 actin cytoskeleton organization;GO:0030154 cell differentiation;GO:0045669 positive regulation of osteoblast differentiation;GO:0061061 muscle structure development	GO:0001725 stress fiber;GO:0001726 ruffle;GO:0005654 nucleoplasm;GO:0005829 cytosol;GO:0005912 adherens junction;GO:0005925 focal adhesion;GO:0015629 actin cytoskeleton;GO:0030018 Z disc;GO:0031941 filamentous actin	GO:0003779 actin binding;GO:0046872 metal ion binding;GO:0051371 muscle alpha-actinin binding	T: Signal transduction mechanisms;Z: Cytoskeleton	K19867	--	IPR001478: PDZ domain;IPR001781: Zinc finger, LIM-type;IPR036034: PDZ superfamily	Nucleus	--
Q9NR30	Nucleolar RNA helicase 2 OS=Homo sapiens OX=9606 GN=DDX21 PE=1 SV=5	DDX21	0	0	0	0	0	0	2029.18	0	0	2264.81	0	498.479	0	0	0	0	0	0	0	0	0	0	0	0	inf	0	0	up	GO:0001649 osteoblast differentiation;GO:0002735 positive regulation of myeloid dendritic cell cytokine production;GO:0006338 chromatin remodeling;GO:0006364 rRNA processing;GO:0006366 transcription by RNA polymerase II;GO:0035066 positive regulation of histone acetylation;GO:0043123 positive regulation of I-kappaB kinase/NF-kappaB signaling;GO:0043330 response to exogenous dsRNA;GO:0045087 innat…	GO:0005654 nucleoplasm;GO:0005694 chromosome;GO:0005730 nucleolus;GO:0005739 mitochondrion;GO:0005829 cytosol;GO:0016020 membrane;GO:0110016 B-WICH complex	GO:0003723 RNA binding;GO:0003724 RNA helicase activity;GO:0003725 double-stranded RNA binding;GO:0005524 ATP binding;GO:0016887 ATP hydrolysis activity;GO:0019843 rRNA binding;GO:0030515 snoRNA binding;GO:0035198 miRNA binding;GO:0042802 identical protein binding;GO:0097322 7SK snRNA binding	A: RNA processing and modification	K16911	--	IPR001650: Helicase, C-terminal;IPR027417: P-loop containing nucleoside triphosphate hydrolase;IPR014001: Helicase superfamily 1/2, ATP-binding domain;IPR035979: RNA-binding domain superfamily;IPR011545: DEAD/DEAH box helicase domain;IPR012562: GUCT	Cytoplasm_Nucleus	--
Q9NR34	Mannosyl-oligosaccharide 1,2-alpha-mannosidase IC OS=Homo sapiens OX=9606 GN=MAN1C1 PE=1 SV=1	MAN1C1	0	3262.22	2383.62	0	0	1058.6	0	0	1046.27	0	0	0	0	0	0	0	0	0	0	0	0	0	0	0	inf	0	0	up	GO:0005975 carbohydrate metabolic process;GO:0006487 protein N-linked glycosylation;GO:0006491 N-glycan processing;GO:1904381 Golgi apparatus mannose trimming	GO:0000139 Golgi membrane;GO:0005783 endoplasmic reticulum;GO:0030173 integral component of Golgi membrane;GO:0070062 extracellular exosome	GO:0004571 mannosyl-oligosaccharide 1,2-alpha-mannosidase activity;GO:0005509 calcium ion binding	G: Carbohydrate transport and metabolism	K01230	ko00510: N-Glycan biosynthesis;ko00513: Various types of N-glycan biosynthesis;ko01100: Metabolic pathways;ko04141: Protein processing in endoplasmic reticulum	IPR012341: Six-hairpin glycosidase-like superfamily;IPR001382: Glycoside hydrolase family 47;IPR036026: Seven-hairpin glycosidases	Mitochondrion	--
Q9NR71	Neutral ceramidase OS=Homo sapiens OX=9606 GN=ASAH2 PE=1 SV=2	ASAH2	0	0	0	0	0	0	0	0	0	0	0	0	0	0	1040.25	0	0	1548.79	0	0	815.943	0	0	0	0	0	0	down	GO:0006670 sphingosine metabolic process;GO:0006672 ceramide metabolic process;GO:0006915 apoptotic process;GO:0007346 regulation of mitotic cell cycle;GO:0042759 long-chain fatty acid biosynthetic process;GO:0044241 lipid digestion;GO:0046512 sphingosine biosynthetic process;GO:0046513 ceramide biosynthetic process;GO:0046514 ceramide catabolic process;GO:0071345 cellular response to cytokine st…	GO:0000139 Golgi membrane;GO:0005576 extracellular region;GO:0005739 mitochondrion;GO:0005794 Golgi apparatus;GO:0005886 plasma membrane;GO:0005887 integral component of plasma membrane;GO:0005901 caveola;GO:0070062 extracellular exosome	GO:0005509 calcium ion binding;GO:0008270 zinc ion binding;GO:0017040 N-acylsphingosine amidohydrolase activity;GO:0102121 ceramidase activity	T: Signal transduction mechanisms	K12349	ko00600: Sphingolipid metabolism;ko01100: Metabolic pathways;ko04071: Sphingolipid signaling pathway	IPR031331: Neutral/alkaline non-lysosomal ceramidase, C-terminal;IPR031329: Neutral/alkaline non-lysosomal ceramidase, N-terminal;IPR006823: Neutral/alkaline nonlysosomal ceramidase;IPR038445: Neutral ceramidase, C-terminal domain superfamily	Plasma membrane	--
Q9NRJ7	Protocadherin beta-16 OS=Homo sapiens OX=9606 GN=PCDHB16 PE=1 SV=4	PCDHB16	1068.57	0	1778.36	977.983	1042.02	1249.43	1295.41	0	2250.03	0	0	0	0	0	0	0	0	0	0	0	0	0	0	0	inf	0	0	up	GO:0007155 cell adhesion;GO:0007156 homophilic cell adhesion via plasma membrane adhesion molecules;GO:0007268 chemical synaptic transmission;GO:0007416 synapse assembly;GO:0016339 calcium-dependent cell-cell adhesion via plasma membrane cell adhesion molecules	GO:0005887 integral component of plasma membrane;GO:0016021 integral component of membrane;GO:0045202 synapse	GO:0005509 calcium ion binding	S: Function unknown	K16494	--	IPR020894: Cadherin conserved site;IPR015919: Cadherin-like superfamily;IPR032455: Cadherin, cytoplasmic C-terminal domain;IPR002126: Cadherin-like;IPR013164: Cadherin, N-terminal	Extracell	CS pos: 28-29. AGA-EL. Pr: 0.7159
Q9NRW1	Ras-related protein Rab-6B OS=Homo sapiens OX=9606 GN=RAB6B PE=1 SV=1	RAB6B	0	0	0	0	0	0	0	0	0	0	0	0	3914.73	3017.8	0	0	0	0	4607.87	0	0	0	3918.64	1920.64	0	0	0	down	GO:0006886 intracellular protein transport;GO:0006890 retrograde vesicle-mediated transport, Golgi to endoplasmic reticulum;GO:0006891 intra-Golgi vesicle-mediated transport;GO:0007030 Golgi organization;GO:0031175 neuron projection development;GO:0042147 retrograde transport, endosome to Golgi;GO:1903292 protein localization to Golgi membrane	GO:0000139 Golgi membrane;GO:0005793 endoplasmic reticulum-Golgi intermediate compartment;GO:0005794 Golgi apparatus;GO:0005829 cytosol;GO:0031410 cytoplasmic vesicle;GO:0098793 presynapse	GO:0003924 GTPase activity;GO:0005525 GTP binding;GO:0031489 myosin V binding	U: Intracellular trafficking, secretion, and vesicular transport	K07894	--	IPR001806: Small GTPase;IPR027417: P-loop containing nucleoside triphosphate hydrolase;IPR005225: Small GTP-binding protein domain	Cytoplasm	--
Q9NS15	Latent-transforming growth factor beta-binding protein 3 OS=Homo sapiens OX=9606 GN=LTBP3 PE=1 SV=4	LTBP3	0	0	0	0	0	0	0	0	0	0	186.762	0	0	0	0	0	0	0	0	0	0	0	0	0	inf	0	0	up	GO:0002062 chondrocyte differentiation;GO:0007179 transforming growth factor beta receptor signaling pathway;GO:0030282 bone mineralization;GO:0030502 negative regulation of bone mineralization;GO:0032331 negative regulation of chondrocyte differentiation;GO:0036363 transforming growth factor beta activation;GO:0045780 positive regulation of bone resorption;GO:0046849 bone remodeling;GO:0048251 e…	GO:0005576 extracellular region;GO:0062023 collagen-containing extracellular matrix;GO:0070062 extracellular exosome	GO:0005509 calcium ion binding;GO:0050431 transforming growth factor beta binding	T: Signal transduction mechanisms	K08023	--	IPR018097: EGF-like calcium-binding, conserved site;IPR000742: EGF-like domain;IPR017878: TB domain;IPR000152: EGF-type aspartate/asparagine hydroxylation site;IPR036773: TGF-beta binding (TB) domain superfamily;IPR009030: Growth factor receptor cysteine-rich domain superfamily;IPR001881: EGF-like calcium-binding domain;IPR026823: Complement Clr-like EGF domain	Extracell	CS pos: 43-44. VEG-GP. Pr: 0.6771
Q9NS86	LanC-like protein 2 OS=Homo sapiens OX=9606 GN=LANCL2 PE=1 SV=1	LANCL2	0	1030.9	1011.35	0	1185.12	1483.33	1717.11	1360.45	1188.44	1337.96	526.437	679.417	0	0	0	0	0	0	0	0	0	0	0	0	inf	0	0	up	GO:0005975 carbohydrate metabolic process;GO:0009789 positive regulation of abscisic acid-activated signaling pathway;GO:0045892 negative regulation of transcription, DNA-templated	GO:0005634 nucleus;GO:0005654 nucleoplasm;GO:0005829 cytosol;GO:0005886 plasma membrane;GO:0030864 cortical actin cytoskeleton	GO:0005524 ATP binding;GO:0005525 GTP binding;GO:0010314 phosphatidylinositol-5-phosphate binding;GO:0032266 phosphatidylinositol-3-phosphate binding;GO:0070273 phosphatidylinositol-4-phosphate binding	V: Defense mechanisms	K25210	ko00480: Glutathione metabolism;ko01100: Metabolic pathways	IPR007822: Lanthionine synthetase C-like;IPR012341: Six-hairpin glycosidase-like superfamily;IPR020464: LanC-like protein, eukaryotic	Cytoplasm	--
Q9NY33	Dipeptidyl peptidase 3 OS=Homo sapiens OX=9606 GN=DPP3 PE=1 SV=2	DPP3	0	991.339	587.352	0	1125.81	1732.4	1678.3	767.422	1065.31	0	0	0	0	0	0	0	0	0	0	0	0	0	0	0	inf	0	0	up	GO:0006508 proteolysis	GO:0005829 cytosol	GO:0008239 dipeptidyl-peptidase activity;GO:0046872 metal ion binding;GO:0070006 metalloaminopeptidase activity	R: General function prediction only	K01277	--	IPR039461: Peptidase family M49;IPR005317: Dipeptidyl-peptidase 3	Cytoplasm	--
Q9NYQ6	Cadherin EGF LAG seven-pass G-type receptor 1 OS=Homo sapiens OX=9606 GN=CELSR1 PE=1 SV=1	CELSR1	2609.49	1800.34	2360.3	1706.53	2030.79	2091.37	1970.6	2099.87	2460.98	1697.87	2857.66	1640.45	0	0	0	0	0	0	0	0	0	0	0	0	inf	0	0	up	GO:0001736 establishment of planar polarity;GO:0001764 neuron migration;GO:0001843 neural tube closure;GO:0007156 homophilic cell adhesion via plasma membrane adhesion molecules;GO:0007266 Rho protein signal transduction;GO:0007417 central nervous system development;GO:0032956 regulation of actin cytoskeleton organization;GO:0042249 establishment of planar polarity of embryonic epithelium;GO:0045…	GO:0005654 nucleoplasm;GO:0005886 plasma membrane;GO:0016021 integral component of membrane	GO:0004930 G protein-coupled receptor activity;GO:0005509 calcium ion binding	T: Signal transduction mechanisms	K04600	--	IPR020894: Cadherin conserved site;IPR002049: Laminin-type EGF domain;IPR001879: GPCR, family 2, extracellular hormone receptor domain;IPR015919: Cadherin-like superfamily;IPR002126: Cadherin-like;IPR001791: Laminin G domain;IPR000742: EGF-like domain;IPR000832: GPCR, family 2, secretin-like;IPR000152: EGF-type aspartate/asparagine hydroxylation site;IPR046338: GAIN domain superfamily;IPR009030: …	Plasma membrane	CS pos: 25-26. AMG-LR. Pr: 0.3305
Q9NYQ8	Protocadherin Fat 2 OS=Homo sapiens OX=9606 GN=FAT2 PE=1 SV=2	FAT2	2317.22	1469.08	1580.83	2307.32	2057.16	1862.02	0	2148.95	2545.5	1744.87	2578.95	1525.14	0	0	0	0	0	0	0	0	0	0	0	0	inf	0	0	up	GO:0007156 homophilic cell adhesion via plasma membrane adhesion molecules;GO:0010631 epithelial cell migration;GO:0031589 cell-substrate adhesion;GO:0098609 cell-cell adhesion	GO:0005794 Golgi apparatus;GO:0005886 plasma membrane;GO:0005912 adherens junction;GO:0016021 integral component of membrane;GO:0070062 extracellular exosome	GO:0005509 calcium ion binding	T: Signal transduction mechanisms	K16506	--	IPR020894: Cadherin conserved site;IPR000742: EGF-like domain;IPR015919: Cadherin-like superfamily;IPR002126: Cadherin-like;IPR001881: EGF-like calcium-binding domain;IPR001791: Laminin G domain;IPR039808: Cadherin;IPR013320: Concanavalin A-like lectin/glucanase domain superfamily	Plasma membrane	CS pos: 18-19. ATC-EK. Pr: 0.8693
Q9NZ08	Endoplasmic reticulum aminopeptidase 1 OS=Homo sapiens OX=9606 GN=ERAP1 PE=1 SV=3	ERAP1	6407.11	4699.24	2221.36	4834.42	5533.06	2131.22	4065.63	3082.94	7230.38	6134.5	4473.81	2042.28	0	0	0	2608.94	3257.94	2857.55	0	2655.72	0	0	3031.81	2780.14	1.53722	0.0221229	0.999729	up	GO:0001525 angiogenesis;GO:0002250 adaptive immune response;GO:0002474 antigen processing and presentation of peptide antigen via MHC class I;GO:0006508 proteolysis;GO:0006509 membrane protein ectodomain proteolysis;GO:0007165 signal transduction;GO:0008217 regulation of blood pressure;GO:0009617 response to bacterium;GO:0019885 antigen processing and presentation of endogenous peptide antigen vi…	GO:0005576 extracellular region;GO:0005615 extracellular space;GO:0005737 cytoplasm;GO:0005783 endoplasmic reticulum;GO:0005788 endoplasmic reticulum lumen;GO:0005789 endoplasmic reticulum membrane;GO:0005829 cytosol;GO:0005886 plasma membrane;GO:0016020 membrane;GO:0016021 integral component of membrane;GO:0070062 extracellular exosome	GO:0004175 endopeptidase activity;GO:0004177 aminopeptidase activity;GO:0005138 interleukin-6 receptor binding;GO:0005151 interleukin-1, type II receptor binding;GO:0008235 metalloexopeptidase activity;GO:0008270 zinc ion binding;GO:0042277 peptide binding;GO:0070006 metalloaminopeptidase activity	E: Amino acid transport and metabolism;O: Posttranslational modification, protein turnover, chaperones	K09604	--	IPR024571: ERAP1-like C-terminal domain;IPR014782: Peptidase M1, membrane alanine aminopeptidase;IPR027268: Peptidase M4/M1, CTD superfamily;IPR042097: Aminopeptidase N-like , N-terminal domain superfamliy;IPR034016: Aminopeptidase N-type;IPR045357: Aminopeptidase N-like , N-terminal domain;IPR001930: Peptidase M1, alanine aminopeptidase/leukotriene A4 hydrolase	Extracell	CS pos: 32-33. SWC-QS. Pr: 0.4356
Q9P2F6	Rho GTPase-activating protein 20 OS=Homo sapiens OX=9606 GN=ARHGAP20 PE=1 SV=2	ARHGAP20	0	0	0	0	0	0	0	0	0	0	0	0	198.105	0	111.846	362.21	0	557.512	0	0	601.876	229.063	0	0	0	0	0	down	GO:0007165 signal transduction	--	GO:0005096 GTPase activator activity	T: Signal transduction mechanisms	K20641	--	IPR001849: Pleckstrin homology domain;IPR011993: PH-like domain superfamily;IPR000198: Rho GTPase-activating protein domain;IPR000159: Ras-associating (RA) domain;IPR008936: Rho GTPase activation protein;IPR029071: Ubiquitin-like domain superfamily	Nucleus	--
Q9P2J3	Kelch-like protein 9 OS=Homo sapiens OX=9606 GN=KLHL9 PE=1 SV=2	KLHL9	11300.7	1004.61	3238.63	0	0	0	3038.82	4186.28	8834.48	0	9566.01	9423.02	0	0	0	0	0	0	0	0	0	0	0	0	inf	0	0	up	--	--	--	T: Signal transduction mechanisms;R: General function prediction only	K10447	ko04120: Ubiquitin mediated proteolysis	IPR006652: Kelch repeat type 1;IPR015915: Kelch-type beta propeller;IPR011333: SKP1/BTB/POZ domain superfamily;IPR000210: BTB/POZ domain;IPR011705: BTB/Kelch-associated;IPR017096: BTB-kelch protein	Cytoplasm	--
Q9P2K1	Coiled-coil and C2 domain-containing protein 2A OS=Homo sapiens OX=9606 GN=CC2D2A PE=1 SV=3	CC2D2A	0	0	0	0	0	0	0	0	0	0	0	0	0	1106.59	599.19	0	0	893.062	0	0	0	0	0	0	0	0	0	down	GO:0001822 kidney development;GO:0001843 neural tube closure;GO:0007224 smoothened signaling pathway;GO:0007368 determination of left/right symmetry;GO:0007507 heart development;GO:0035082 axoneme assembly;GO:0043010 camera-type eye development;GO:0044458 motile cilium assembly;GO:0060271 cilium assembly;GO:1904491 protein localization to ciliary transition zone;GO:1905515 non-motile cilium assem…	GO:0005829 cytosol;GO:0005856 cytoskeleton;GO:0035869 ciliary transition zone;GO:0036038 MKS complex	--	R: General function prediction only	K19352	--	IPR041510: Domain of unknown function DUF5523;IPR000008: C2 domain;IPR035892: C2 domain superfamily;IPR028928: CC2D2A, N-terminal, C2 domain	Nucleus	--
Q9P2R7	Succinate--CoA ligase [ADP-forming] subunit beta, mitochondrial OS=Homo sapiens OX=9606 GN=SUCLA2 PE=1 SV=3	SUCLA2	0	0	0	0	0	0	1271.72	0	0	0	630.485	0	0	0	0	0	0	0	0	0	0	0	0	0	inf	0	0	up	GO:0006099 tricarboxylic acid cycle;GO:0006104 succinyl-CoA metabolic process;GO:0006105 succinate metabolic process	GO:0005739 mitochondrion	GO:0000287 magnesium ion binding;GO:0004775 succinate-CoA ligase (ADP-forming) activity;GO:0005524 ATP binding	C: Energy production and conversion	K01900	ko00020: Citrate cycle (TCA cycle);ko00640: Propanoate metabolism;ko01100: Metabolic pathways;ko01200: Carbon metabolism	IPR017866: Succinyl-CoA synthetase, beta subunit, conserved site;IPR005811: ATP-citrate lyase/succinyl-CoA ligase;IPR005809: Succinate--CoA synthetase, beta subunit;IPR034723: Succinate--CoA ligase [ADP-forming] subunit beta, mitochondrial;IPR016102: Succinyl-CoA synthetase-like;IPR013815: ATP-grasp fold, subdomain 1;IPR013650: ATP-grasp fold, succinyl-CoA synthetase-type;IPR011761: ATP-grasp fold	Mitochondrion	--
Q9UBI1	COMM domain-containing protein 3 OS=Homo sapiens OX=9606 GN=COMMD3 PE=1 SV=1	COMMD3	0	0	3635.45	3239.76	0	0	0	0	0	0	0	0	0	0	0	0	0	0	0	0	0	0	0	0	inf	0	0	up	GO:0006814 sodium ion transport	GO:0005576 extracellular region;GO:0005634 nucleus;GO:1904813 ficolin-1-rich granule lumen	--	--	K22559	--	IPR017920: COMM domain;IPR037355: COMM domain-containing protein 3	Cytoplasm_Nucleus	--
Q9UBW8	COP9 signalosome complex subunit 7a OS=Homo sapiens OX=9606 GN=COPS7A PE=1 SV=1	COPS7A	465.729	230.025	255.148	0	338.003	0	0	0	0	548.019	0	285.039	0	0	0	0	0	0	0	0	0	0	0	0	inf	0	0	up	GO:0000338 protein deneddylation;GO:0010387 COP9 signalosome assembly;GO:0045116 protein neddylation;GO:2000434 regulation of protein neddylation	GO:0005634 nucleus;GO:0005654 nucleoplasm;GO:0005737 cytoplasm;GO:0005829 cytosol;GO:0008180 COP9 signalosome	--	O: Posttranslational modification, protein turnover, chaperones;T: Signal transduction mechanisms	K12180	--	IPR000717: Proteasome component (PCI) domain;IPR041481: COP9 signalosome complex subunit 7, helix I;IPR045237: Eukaryotic translation initiation factor 3 subunit M eIF3m/COP9 signalosome complex subunit 7 COPS7	Cytoplasm	--
Q9UHD4	Lipid transferase CIDEB OS=Homo sapiens OX=9606 GN=CIDEB PE=1 SV=2	CIDEB	3836.21	4235.85	3519.78	0	3401.88	2694.22	5052.37	3814.64	3202.18	2759.18	0	0	0	0	0	0	0	0	0	0	0	0	0	0	inf	0	0	up	GO:0006915 apoptotic process;GO:0008630 intrinsic apoptotic signaling pathway in response to DNA damage;GO:0010942 positive regulation of cell death;GO:0031667 response to nutrient levels;GO:0038183 bile acid signaling pathway;GO:0042981 regulation of apoptotic process;GO:0090200 positive regulation of release of cytochrome c from mitochondria;GO:0097194 execution phase of apoptosis;GO:0097202 ac…	GO:0005829 cytosol;GO:0048471 perinuclear region of cytoplasm	GO:0042802 identical protein binding	--	K25914	ko04979: Cholesterol metabolism	IPR003508: CIDE-N domain	Nucleus	--
Q9UIB8	SLAM family member 5 OS=Homo sapiens OX=9606 GN=CD84 PE=1 SV=1	CD84	0	0	0	0	0	0	0	0	0	0	0	0	165.051	502.626	163.667	234.603	539.864	0	281.239	0	512.67	576.233	775.63	271.214	0	0	0	down	GO:0002250 adaptive immune response;GO:0006914 autophagy;GO:0006952 defense response;GO:0007156 homophilic cell adhesion via plasma membrane adhesion molecules;GO:0032685 negative regulation of granulocyte macrophage colony-stimulating factor production;GO:0032701 negative regulation of interleukin-18 production;GO:0032715 negative regulation of interleukin-6 production;GO:0032760 positive regula…	GO:0005886 plasma membrane;GO:0005887 integral component of plasma membrane;GO:0009897 external side of plasma membrane;GO:0043231 intracellular membrane-bounded organelle	GO:0042802 identical protein binding	--	K06511	--	IPR003599: Immunoglobulin subtype;IPR013783: Immunoglobulin-like fold;IPR036179: Immunoglobulin-like domain superfamily;IPR007110: Immunoglobulin-like domain	Extracell	CS pos: 21-22. AAG-KD. Pr: 0.8668
Q9UK22	F-box only protein 2 OS=Homo sapiens OX=9606 GN=FBXO2 PE=1 SV=2	FBXO2	0	644.362	698.767	626.195	0	692.896	804.497	0	0	1095.97	0	0	0	0	0	0	0	0	0	0	0	0	0	0	inf	0	0	up	GO:0006508 proteolysis;GO:0006516 glycoprotein catabolic process;GO:0016567 protein ubiquitination;GO:0030433 ubiquitin-dependent ERAD pathway;GO:0031146 SCF-dependent proteasomal ubiquitin-dependent protein catabolic process;GO:0031396 regulation of protein ubiquitination;GO:0036211 protein modification process	GO:0005737 cytoplasm;GO:0005783 endoplasmic reticulum;GO:0005829 cytosol;GO:0016020 membrane;GO:0019005 SCF ubiquitin ligase complex;GO:0043197 dendritic spine	GO:0001540 amyloid-beta binding;GO:0004842 ubiquitin-protein transferase activity;GO:0030246 carbohydrate binding	--	K10099	ko04120: Ubiquitin mediated proteolysis;ko04141: Protein processing in endoplasmic reticulum	IPR001810: F-box domain;IPR007397: F-box associated (FBA) domain;IPR039752: F-box only protein;IPR036047: F-box-like domain superfamily;IPR008979: Galactose-binding-like domain superfamily	Cytoplasm	--
Q9UKS6	Protein kinase C and casein kinase substrate in neurons protein 3 OS=Homo sapiens OX=9606 GN=PACSIN3 PE=1 SV=2	PACSIN3	0	0	0	0	0	0	2295.86	0	0	812.112	0	0	0	0	0	0	0	0	0	0	0	0	0	0	inf	0	0	up	GO:0006897 endocytosis;GO:0007010 cytoskeleton organization;GO:0030100 regulation of endocytosis;GO:0045806 negative regulation of endocytosis;GO:0051044 positive regulation of membrane protein ectodomain proteolysis;GO:0051926 negative regulation of calcium ion transport;GO:0097320 plasma membrane tubulation	GO:0005737 cytoplasm;GO:0005768 endosome;GO:0005829 cytosol;GO:0005886 plasma membrane;GO:0070062 extracellular exosome	GO:0005543 phospholipid binding;GO:0008092 cytoskeletal protein binding;GO:0008289 lipid binding;GO:0019855 calcium channel inhibitor activity;GO:0042802 identical protein binding	T: Signal transduction mechanisms;U: Intracellular trafficking, secretion, and vesicular transport;Z: Cytoskeleton	K20123	--	IPR027267: AH/BAR domain superfamily;IPR001452: SH3 domain;IPR031160: F-BAR domain;IPR036028: SH3-like domain superfamily;IPR001060: FCH domain	Nucleus	--
Q9UNZ2	NSFL1 cofactor p47 OS=Homo sapiens OX=9606 GN=NSFL1C PE=1 SV=2	NSFL1C	0	0	0	0	0	0	0	0	0	0	0	0	0	0	478.774	0	0	0	0	0	0	0	0	0	0	0	0	down	GO:0000045 autophagosome assembly;GO:0000132 establishment of mitotic spindle orientation;GO:0007030 Golgi organization;GO:0031468 nuclear membrane reassembly;GO:0043161 proteasome-mediated ubiquitin-dependent protein catabolic process;GO:0046604 positive regulation of mitotic centrosome separation;GO:0061025 membrane fusion;GO:1904780 negative regulation of protein localization to centrosome	GO:0005634 nucleus;GO:0005694 chromosome;GO:0005737 cytoplasm;GO:0005795 Golgi stack;GO:0005815 microtubule organizing center;GO:0005829 cytosol;GO:1990730 VCP-NSFL1C complex	GO:0008289 lipid binding;GO:0043130 ubiquitin binding	Y: Nuclear structure	K14012	ko04141: Protein processing in endoplasmic reticulum	IPR012989: SEP domain;IPR036241: NSFL1 cofactor p47, SEP domain superfamily;IPR029071: Ubiquitin-like domain superfamily;IPR001012: UBX domain;IPR009060: UBA-like superfamily	Nucleus	--
Q9UP79	A disintegrin and metalloproteinase with thrombospondin motifs 8 OS=Homo sapiens OX=9606 GN=ADAMTS8 PE=2 SV=2	ADAMTS8	2597.63	1907.45	625.907	1415	1633.32	1698.49	1130.04	2717.51	2027.24	751.872	1356.5	578.5	0	0	0	0	0	0	0	0	0	0	0	0	inf	0	0	up	GO:0006508 proteolysis;GO:0008285 negative regulation of cell population proliferation;GO:0030198 extracellular matrix organization	GO:0005576 extracellular region;GO:0031012 extracellular matrix;GO:0062023 collagen-containing extracellular matrix	GO:0004222 metalloendopeptidase activity;GO:0005178 integrin binding;GO:0008201 heparin binding;GO:0008237 metallopeptidase activity;GO:0008270 zinc ion binding;GO:0009673 low-affinity phosphate transmembrane transporter activity	O: Posttranslational modification, protein turnover, chaperones	K08623	--	IPR000884: Thrombospondin type-1 (TSP1) repeat;IPR013277: Peptidase M12B, ADAM-TS8;IPR036383: Thrombospondin type-1 (TSP1) repeat superfamily;IPR002870: Peptidase M12B, propeptide;IPR006586: ADAM, cysteine-rich domain;IPR045371: ADAMTS/ADAMTS-like, cysteine-rich domain 3;IPR001590: Peptidase M12B, ADAM/reprolysin;IPR024079: Metallopeptidase, catalytic domain superfamily;IPR041645: ADAMTS, cystein…	Extracell	CS pos: 26-27. ARG-AP. Pr: 0.7719
Q9UPU5	Ubiquitin carboxyl-terminal hydrolase 24 OS=Homo sapiens OX=9606 GN=USP24 PE=1 SV=3	USP24	2334.42	2657.82	3060.4	0	2684.77	0	3727.35	3291.66	3123.04	2208.16	0	0	0	0	0	0	0	0	0	0	0	0	0	0	inf	0	0	up	GO:0006511 ubiquitin-dependent protein catabolic process;GO:0016579 protein deubiquitination	GO:0005634 nucleus;GO:0005654 nucleoplasm;GO:0005829 cytosol	GO:0004197 cysteine-type endopeptidase activity;GO:0004843 cysteine-type deubiquitinase activity	O: Posttranslational modification, protein turnover, chaperones	K11840	--	IPR001394: Peptidase C19, ubiquitin carboxyl-terminal hydrolase;IPR018200: Ubiquitin specific protease, conserved site;IPR038765: Papain-like cysteine peptidase superfamily;IPR015940: Ubiquitin-associated domain;IPR009060: UBA-like superfamily;IPR029071: Ubiquitin-like domain superfamily;IPR016024: Armadillo-type fold;IPR021905: Domain of unknown function DUF3517;IPR028889: Ubiquitin specific pro…	Cytoplasm	--
Q9UQ16	Dynamin-3 OS=Homo sapiens OX=9606 GN=DNM3 PE=1 SV=4	DNM3	0	0	0	0	0	0	0	0	0	0	0	0	0	1039.37	1269.27	1817.33	0	4009.44	0	2121.31	2485.64	1947.23	0	2612.15	0	0	0	down	GO:0006897 endocytosis;GO:0007416 synapse assembly;GO:0031623 receptor internalization;GO:0046847 filopodium assembly;GO:0048488 synaptic vesicle endocytosis;GO:0051491 positive regulation of filopodium assembly;GO:0061002 negative regulation of dendritic spine morphogenesis;GO:0098884 postsynaptic neurotransmitter receptor internalization;GO:1903423 positive regulation of synaptic vesicle recycl…	GO:0005737 cytoplasm;GO:0005794 Golgi apparatus;GO:0005874 microtubule;GO:0005886 plasma membrane;GO:0014069 postsynaptic density;GO:0016020 membrane;GO:0030424 axon;GO:0043083 synaptic cleft;GO:0043197 dendritic spine;GO:0044327 dendritic spine head;GO:0045202 synapse;GO:0048471 perinuclear region of cytoplasm;GO:0061828 apical tubulobulbar complex;GO:0061829 basal tubulobulbar complex;GO:007006…	GO:0003924 GTPase activity;GO:0005525 GTP binding;GO:0008017 microtubule binding;GO:0031798 type 1 metabotropic glutamate receptor binding;GO:0031802 type 5 metabotropic glutamate receptor binding;GO:0042802 identical protein binding;GO:0050998 nitric-oxide synthase binding;GO:0099186 structural constituent of postsynapse	U: Intracellular trafficking, secretion, and vesicular transport;R: General function prediction only	K01528	ko04072: Phospholipase D signaling pathway;ko04144: Endocytosis;ko04721: Synaptic vesicle cycle;ko04961: Endocrine and other factor-regulated calcium reabsorption;ko05100: Bacterial invasion of epithelial cells	IPR001849: Pleckstrin homology domain;IPR045063: Dynamin, N-terminal;IPR022812: Dynamin;IPR011993: PH-like domain superfamily;IPR001401: Dynamin, GTPase domain;IPR019762: Dynamin, GTPase region, conserved site;IPR003130: Dynamin GTPase effector;IPR020850: GTPase effector domain;IPR027417: P-loop containing nucleoside triphosphate hydrolase;IPR000375: Dynamin stalk domain;IPR030381: Dynamin-type g…	Cytoplasm	--
Q9Y219	Protein jagged-2 OS=Homo sapiens OX=9606 GN=JAG2 PE=1 SV=3	JAG2	2041.73	1639.74	1479.62	0	1618.74	1340.5	1474.36	1100.28	1651.49	1338.9	1397.01	0	0	0	0	0	0	0	0	0	0	0	0	0	inf	0	0	up	GO:0001501 skeletal system development;GO:0001701 in utero embryonic development;GO:0003016 respiratory system process;GO:0007219 Notch signaling pathway;GO:0007283 spermatogenesis;GO:0009912 auditory receptor cell fate commitment;GO:0016331 morphogenesis of embryonic epithelium;GO:0030154 cell differentiation;GO:0030155 regulation of cell adhesion;GO:0030217 T cell differentiation;GO:0042127 reg…	GO:0005886 plasma membrane;GO:0005887 integral component of plasma membrane	GO:0005112 Notch binding;GO:0005509 calcium ion binding;GO:0008083 growth factor activity	T: Signal transduction mechanisms	K21635	ko01522: Endocrine resistance;ko04330: Notch signaling pathway;ko04658: Th1 and Th2 cell differentiation;ko05200: Pathways in cancer;ko05224: Breast cancer	IPR000742: EGF-like domain;IPR000152: EGF-type aspartate/asparagine hydroxylation site;IPR018097: EGF-like calcium-binding, conserved site;IPR013032: EGF-like, conserved site;IPR001774: Delta/Serrate/lag-2 (DSL) protein;IPR009030: Growth factor receptor cysteine-rich domain superfamily;IPR001007: VWFC domain;IPR011651: Notch ligand, N-terminal domain;IPR001881: EGF-like calcium-binding domain;IPR…	Extracell	CS pos: 26-27. ARP-MG. Pr: 0.4810
Q9Y224	RNA transcription, translation and transport factor protein OS=Homo sapiens OX=9606 GN=RTRAF PE=1 SV=1	RTRAF	0	0	0	0	0	0	0	0	0	1215.35	383.216	409.37	0	0	0	0	0	0	0	0	0	0	0	0	inf	0	0	up	--	GO:0005654 nucleoplasm	--	R: General function prediction only	K15433	--	IPR019265: RNA transcription, translation and transport factor protein	Cytoplasm	--
Q9Y277	Voltage-dependent anion-selective channel protein 3 OS=Homo sapiens OX=9606 GN=VDAC3 PE=1 SV=1	VDAC3	0	0	0	0	473.575	0	592.266	0	989.088	593.065	0	0	0	0	0	0	0	0	0	0	0	0	0	0	inf	0	0	up	GO:0015853 adenine transport;GO:1902017 regulation of cilium assembly	GO:0005634 nucleus;GO:0005739 mitochondrion;GO:0005741 mitochondrial outer membrane;GO:0016020 membrane;GO:0046930 pore complex;GO:0070062 extracellular exosome	GO:0000166 nucleotide binding;GO:0008308 voltage-gated anion channel activity;GO:0015288 porin activity	P: Inorganic ion transport and metabolism	K15041	ko04020: Calcium signaling pathway;ko04022: cGMP-PKG signaling pathway;ko04216: Ferroptosis;ko04217: Necroptosis;ko04218: Cellular senescence;ko04613: Neutrophil extracellular trap formation;ko04621: NOD-like receptor signaling pathway;ko04979: Cholesterol metabolism;ko05010: Alzheimer disease;ko05012: Parkinson disease;ko05016: Huntington disease;ko05017: Spinocerebellar ataxia;ko05020: Prion di…	IPR027246: Eukaryotic porin/Tom40;IPR023614: Porin domain superfamily;IPR001925: Porin, eukaryotic type	Cytoplasm	--
Q9Y2T7	Y-box-binding protein 2 OS=Homo sapiens OX=9606 GN=YBX2 PE=1 SV=2	YBX2	0	0	0	0	0	0	1810.97	0	0	1108.13	0	542.256	0	0	0	0	0	0	0	0	0	0	0	0	inf	0	0	up	GO:0048599 oocyte development	GO:0005737 cytoplasm	GO:0003676 nucleic acid binding	J: Translation, ribosomal structure and biogenesis	K09277	--	IPR019844: Cold-shock (CSD) domain;IPR002059: Cold-shock protein, DNA-binding;IPR012340: Nucleic acid-binding, OB-fold;IPR011129: Cold shock domain	Nucleus	--
Q9Y3F4	Serine-threonine kinase receptor-associated protein OS=Homo sapiens OX=9606 GN=STRAP PE=1 SV=1	STRAP	0	0	0	0	529.139	0	2360.36	0	0	1808.81	0	508.473	0	0	0	0	0	0	0	0	0	0	0	0	inf	0	0	up	GO:0000122 negative regulation of transcription by RNA polymerase II;GO:0000380 alternative mRNA splicing, via spliceosome;GO:0000387 spliceosomal snRNP assembly;GO:0030182 neuron differentiation;GO:0030277 maintenance of gastrointestinal epithelium;GO:0030512 negative regulation of transforming growth factor beta receptor signaling pathway	GO:0005634 nucleus;GO:0005737 cytoplasm;GO:0005829 cytosol;GO:0032797 SMN complex;GO:0034719 SMN-Sm protein complex	GO:0003723 RNA binding;GO:0003729 mRNA binding;GO:0005102 signaling receptor binding;GO:1990447 U2 snRNP binding	I: Lipid transport and metabolism	K13137	--	IPR001680: WD40 repeat;IPR036322: WD40-repeat-containing domain superfamily;IPR020472: G-protein beta WD-40 repeat;IPR015943: WD40/YVTN repeat-like-containing domain superfamily	Mitochondrion	--
Q9Y3Z3	Deoxynucleoside triphosphate triphosphohydrolase SAMHD1 OS=Homo sapiens OX=9606 GN=SAMHD1 PE=1 SV=2	SAMHD1	0	0	0	0	0	0	0	0	0	0	0	2049.85	0	0	0	0	0	0	0	0	0	0	0	0	inf	0	0	up	GO:0000724 double-strand break repair via homologous recombination;GO:0006203 dGTP catabolic process;GO:0006955 immune response;GO:0006974 cellular response to DNA damage stimulus;GO:0009264 deoxyribonucleotide catabolic process;GO:0016446 somatic hypermutation of immunoglobulin genes;GO:0045087 innate immune response;GO:0045088 regulation of innate immune response;GO:0046061 dATP catabolic proce…	GO:0005634 nucleus;GO:0005654 nucleoplasm;GO:0005886 plasma membrane;GO:0035861 site of double-strand break;GO:0097197 tetraspanin-enriched microdomain	GO:0003676 nucleic acid binding;GO:0003697 single-stranded DNA binding;GO:0003723 RNA binding;GO:0004540 ribonuclease activity;GO:0005525 GTP binding;GO:0008270 zinc ion binding;GO:0008832 dGTPase activity;GO:0016793 triphosphoric monoester hydrolase activity;GO:0032567 dGTP binding;GO:0042802 identical protein binding;GO:0106375 deoxynucleoside triphosphate hydrolase activity	S: Function unknown	K22544	ko03250: Viral life cycle - HIV-1;ko04623: Cytosolic DNA-sensing pathway;ko05170: Human immunodeficiency virus 1 infection	IPR001660: Sterile alpha motif domain;IPR013761: Sterile alpha motif/pointed domain superfamily;IPR003607: HD/PDEase domain;IPR006674: HD domain	Nucleus	--
Q9Y4W6	AFG3-like protein 2 OS=Homo sapiens OX=9606 GN=AFG3L2 PE=1 SV=2	AFG3L2	0	1906.63	0	0	1977.77	2740.35	0	2156.78	8030.86	0	0	0	0	0	0	0	0	0	0	0	0	0	0	0	inf	0	0	up	GO:0006508 proteolysis;GO:0007409 axonogenesis;GO:0007528 neuromuscular junction development;GO:0008053 mitochondrial fusion;GO:0016485 protein processing;GO:0016540 protein autoprocessing;GO:0021675 nerve development;GO:0033619 membrane protein proteolysis;GO:0034982 mitochondrial protein processing;GO:0036444 calcium import into the mitochondrion;GO:0040014 regulation of multicellular organism …	GO:0005739 mitochondrion;GO:0005743 mitochondrial inner membrane;GO:0005745 m-AAA complex	GO:0004176 ATP-dependent peptidase activity;GO:0004222 metalloendopeptidase activity;GO:0005524 ATP binding;GO:0008237 metallopeptidase activity;GO:0008270 zinc ion binding;GO:0016887 ATP hydrolysis activity;GO:0051082 unfolded protein binding	O: Posttranslational modification, protein turnover, chaperones	K08956	ko05017: Spinocerebellar ataxia	IPR000642: Peptidase M41;IPR005936: Peptidase, FtsH;IPR003959: ATPase, AAA-type, core;IPR003593: AAA+ ATPase domain;IPR027417: P-loop containing nucleoside triphosphate hydrolase;IPR011546: Peptidase M41, FtsH extracellular;IPR037219: Peptidase M41-like;IPR003960: ATPase, AAA-type, conserved site;IPR041569: AAA ATPase, AAA+ lid domain	Plasma membrane	--
Q9Y570	Protein phosphatase methylesterase 1 OS=Homo sapiens OX=9606 GN=PPME1 PE=1 SV=3	PPME1	378.234	0	716.561	0	662.403	444.298	654.843	0	344.795	0	167.802	611.159	0	0	0	0	0	0	0	0	0	0	0	0	inf	0	0	up	GO:0006468 protein phosphorylation;GO:0006482 protein demethylation	--	GO:0019901 protein kinase binding;GO:0051723 protein methylesterase activity;GO:0106222 lncRNA binding	R: General function prediction only	K13617	--	IPR029058: Alpha/Beta hydrolase fold;IPR016812: Protein phosphatase methylesterase, eukaryotic;IPR000073: Alpha/beta hydrolase fold-1	Nucleus	--
Q9Y5K5	Ubiquitin carboxyl-terminal hydrolase isozyme L5 OS=Homo sapiens OX=9606 GN=UCHL5 PE=1 SV=3	UCHL5	0	0	0	0	0	911.354	668.403	0	0	475.618	0	826.08	0	0	0	0	0	0	0	0	0	0	0	0	inf	0	0	up	GO:0000723 telomere maintenance;GO:0006275 regulation of DNA replication;GO:0006281 DNA repair;GO:0006310 DNA recombination;GO:0006338 chromatin remodeling;GO:0006511 ubiquitin-dependent protein catabolic process;GO:0016579 protein deubiquitination;GO:0021670 lateral ventricle development;GO:0030901 midbrain development;GO:0032435 negative regulation of proteasomal ubiquitin-dependent protein cat…	GO:0005634 nucleus;GO:0005654 nucleoplasm;GO:0005730 nucleolus;GO:0005737 cytoplasm;GO:0005829 cytosol;GO:0031011 Ino80 complex;GO:0031597 cytosolic proteasome complex	GO:0003723 RNA binding;GO:0004843 cysteine-type deubiquitinase activity;GO:0004866 endopeptidase inhibitor activity;GO:0070628 proteasome binding	O: Posttranslational modification, protein turnover, chaperones	K05610	ko03082: ATP-dependent chromatin remodeling	IPR017390: Ubiquitinyl hydrolase, UCH37 type;IPR001578: Peptidase C12, ubiquitin carboxyl-terminal hydrolase;IPR041507: Peptidase C12, C-terminal domain;IPR038765: Papain-like cysteine peptidase superfamily;IPR033837: Ubiquitinyl hydrolase-L5;IPR036959: Peptidase C12, ubiquitin carboxyl-terminal hydrolase superfamily	Cytoplasm	--
Q9Y5L4	Mitochondrial import inner membrane translocase subunit Tim13 OS=Homo sapiens OX=9606 GN=TIMM13 PE=1 SV=1	TIMM13	0	0	0	0	0	0	1010.8	0	0	1007.18	0	0	0	0	0	0	0	0	0	0	0	0	0	0	inf	0	0	up	GO:0006626 protein targeting to mitochondrion;GO:0007605 sensory perception of sound;GO:0045039 protein insertion into mitochondrial inner membrane	GO:0001650 fibrillar center;GO:0005739 mitochondrion;GO:0005743 mitochondrial inner membrane;GO:0005758 mitochondrial intermembrane space;GO:0042719 mitochondrial intermembrane space protein transporter complex	GO:0008270 zinc ion binding	U: Intracellular trafficking, secretion, and vesicular transport	K17781	--	IPR035427: Tim10-like domain superfamily;IPR004217: Tim10-like	Extracell	--
Q9Y5S9	RNA-binding protein 8A OS=Homo sapiens OX=9606 GN=RBM8A PE=1 SV=1	RBM8A	0	0	0	0	997.543	0	1808.77	0	0	2492	386.029	994.768	0	0	0	0	0	0	0	0	0	0	0	0	inf	0	0	up	GO:0000184 nuclear-transcribed mRNA catabolic process, nonsense-mediated decay;GO:0006397 mRNA processing;GO:0008380 RNA splicing;GO:0051028 mRNA transport	GO:0005681 spliceosomal complex;GO:0005737 cytoplasm;GO:0016607 nuclear speck;GO:0030425 dendrite;GO:0043025 neuronal cell body	GO:0003729 mRNA binding	R: General function prediction only	K12876	ko03013: Nucleocytoplasmic transport;ko03015: mRNA surveillance pathway;ko03040: Spliceosome	IPR035979: RNA-binding domain superfamily;IPR000504: RNA recognition motif domain;IPR012677: Nucleotide-binding alpha-beta plait domain superfamily;IPR033744: RBM8, RNA recognition motif;IPR008111: RNA-binding motif protein 8	Nucleus	--
Q9Y623	Myosin-4 OS=Homo sapiens OX=9606 GN=MYH4 PE=2 SV=2	MYH4	0	0	0	0	0	0	0	0	0	0	0	0	4845.22	5801.48	4058	3764.07	2861.9	2611.7	2872.25	3866.07	3588.97	2606.26	2364.14	2592.73	0	0	0	down	GO:0006936 muscle contraction;GO:0030048 actin filament-based movement;GO:0030049 muscle filament sliding;GO:0046034 ATP metabolic process	GO:0005859 muscle myosin complex;GO:0016460 myosin II complex;GO:0030016 myofibril;GO:0030017 sarcomere;GO:0032982 myosin filament	GO:0000146 microfilament motor activity;GO:0003725 double-stranded RNA binding;GO:0005516 calmodulin binding;GO:0005524 ATP binding;GO:0016887 ATP hydrolysis activity;GO:0051015 actin filament binding	Z: Cytoskeleton	K24220	ko04814: Motor proteins	IPR014751: DNA repair protein XRCC4-like, C-terminal;IPR036961: Kinesin motor domain superfamily;IPR001609: Myosin head, motor domain;IPR000048: IQ motif, EF-hand binding site;IPR008989: Myosin S1 fragment, N-terminal;IPR027417: P-loop containing nucleoside triphosphate hydrolase;IPR004009: Myosin, N-terminal, SH3-like;IPR002928: Myosin tail	Cytoplasm	--
Q9Y6B6	GTP-binding protein SAR1b OS=Homo sapiens OX=9606 GN=SAR1B PE=1 SV=1	SAR1B	1614.52	1589.55	1960.44	0	1150.34	1431.3	2376.49	3034.56	1110.93	1533.91	0	0	0	0	0	0	0	0	0	0	0	0	0	0	inf	0	0	up	GO:0002474 antigen processing and presentation of peptide antigen via MHC class I;GO:0003400 regulation of COPII vesicle coating;GO:0006886 intracellular protein transport;GO:0006888 endoplasmic reticulum to Golgi vesicle-mediated transport;GO:0016050 vesicle organization;GO:0032368 regulation of lipid transport;GO:0042953 lipoprotein transport;GO:0055088 lipid homeostasis;GO:0061024 membrane org…	GO:0005789 endoplasmic reticulum membrane;GO:0005829 cytosol;GO:0012507 ER to Golgi transport vesicle membrane;GO:0030127 COPII vesicle coat;GO:0032580 Golgi cisterna membrane;GO:0070971 endoplasmic reticulum exit site	GO:0003924 GTPase activity;GO:0005525 GTP binding;GO:0046872 metal ion binding	U: Intracellular trafficking, secretion, and vesicular transport	K07953	ko04141: Protein processing in endoplasmic reticulum;ko05134: Legionellosis	IPR027417: P-loop containing nucleoside triphosphate hydrolase;IPR006689: Small GTPase superfamily, ARF/SAR type;IPR006687: Small GTPase superfamily, SAR1-type;IPR005225: Small GTP-binding protein domain	Cytoplasm	--
V9GYG9	Apolipoprotein A-II (Fragment) OS=Homo sapiens OX=9606 GN=APOA2 PE=1 SV=1	APOA2	0	0	0	0	0	0	0	0	0	0	0	0	0	223.347	297.909	0	0	144.451	423.514	0	0	0	622.551	528.789	0	0	0	down	GO:0006869 lipid transport;GO:0042157 lipoprotein metabolic process	GO:0005576 extracellular region	GO:0008289 lipid binding	--	K08758	ko03320: PPAR signaling pathway;ko04979: Cholesterol metabolism	IPR006801: Apolipoprotein A-II (ApoA-II);IPR036172: Apolipoprotein A-II (ApoA-II) superfamily	Extracell	CS pos: 18-19. LEG-AL. Pr: 0.6263
