# Supplementary material for: Multi-omics analysis of hepatic outcomes in T2DM-MAFLD patients treated with semaglutide: a single-centre, longitudinal, data-driven study
Source: Front Endocrinol (Lausanne). 2025 Oct 1;16:1650729. doi: 10.3389/fendo.2025.1650729 (PMC12521249; doi:10.3389/fendo.2025.1650729)
Supplement: Supplementary Table 5 — GO enrichment analysis of differentially expressed proteins. [file Table5.xlsx]

## Sheet: ZLH_vs_ZLQ_DEPs_annotation
Accession	Description	Gene	ZLQ01	ZLH01	ZLQ02	ZLH02	ZLQ03	ZLH03	ZLQ04	ZLH04	ZLQ05	ZLH05	ZLQ06	ZLH06	ZLQ07	ZLH07	ZLQ08	ZLH08	ZLQ09	ZLH09	ZLQ10	ZLH10	ZLQ11	ZLH11	ZLQ12	ZLH12	FC	P-value	FDR	Regulation	Biological process	Cellular component	Molecular function	KOG	K	KEGG_Pathways	IPRs	Subcellular_localization	signalP
A0A075B6S6	Immunoglobulin kappa variable 2D-30 OS=Homo sapiens OX=9606 GN=IGKV2D-30 PE=3 SV=1	IGKV2D-30	0	0	0	0	0	0	0	0	0	0	0	0	0	0	848.168	0	0	0	1538.48	0	0	0	0	0	0	0	0	down	GO:0002250 adaptive immune response;GO:0006955 immune response	GO:0005576 extracellular region;GO:0005615 extracellular space;GO:0005886 plasma membrane;GO:0019814 immunoglobulin complex	--	--	K06553	--	IPR007110: Immunoglobulin-like domain;IPR013783: Immunoglobulin-like fold;IPR036179: Immunoglobulin-like domain superfamily;IPR013106: Immunoglobulin V-set domain	Extracell	CS pos: 20-21. SSG-DV. Pr: 0.8413
A0A994J439	Inter-alpha-trypsin inhibitor heavy chain 3 OS=Homo sapiens OX=9606 GN=ITIH3 PE=4 SV=1	ITIH3	0	0	0	0	0	0	0	0	0	0	0	0	0	0	0	0	0	102.456	0	0	0	175.669	0	246.75	inf	0	0	up	GO:0030212 hyaluronan metabolic process	GO:0005576 extracellular region;GO:0031089 platelet dense granule lumen;GO:0070062 extracellular exosome	GO:0004866 endopeptidase inhibitor activity;GO:0004867 serine-type endopeptidase inhibitor activity	--	K24513	--	IPR002035: von Willebrand factor, type A;IPR013694: VIT domain;IPR036465: von Willebrand factor A-like domain superfamily;IPR010600: Inter-alpha-trypsin inhibitor heavy chain, C-terminal	Endoplasmic reticulum	CS pos: 21-22. ASG-FP. Pr: 0.6126
O00267	Transcription elongation factor SPT5 OS=Homo sapiens OX=9606 GN=SUPT5H PE=1 SV=1	SUPT5H	0	0	0	0	0	0	0	0	0	0	0	0	173.681	0	0	0	0	0	486.371	0	0	0	0	0	0	0	0	down	GO:0000122 negative regulation of transcription by RNA polymerase II;GO:0006355 regulation of transcription, DNA-templated;GO:0006357 regulation of transcription by RNA polymerase II;GO:0006368 transcription elongation from RNA polymerase II promoter;GO:0016239 positive regulation of macroautophagy;GO:0032785 negative regulation of DNA-templated transcription, elongation;GO:0032786 positive regul…	GO:0005634 nucleus;GO:0005654 nucleoplasm;GO:0032044 DSIF complex	GO:0003682 chromatin binding;GO:0003723 RNA binding;GO:0003729 mRNA binding;GO:0019899 enzyme binding;GO:0046982 protein heterodimerization activity	K: Transcription	K15172	ko03250: Viral life cycle - HIV-1	IPR039659: Transcription elongation factor SPT5;IPR036735: NusG, N-terminal domain superfamily;IPR014722: Ribosomal protein L2, domain 2;IPR041978: Spt5, KOW domain repeat 5;IPR041973: Spt5, KOW domain repeat 1;IPR006645: NusG, N-terminal;IPR041977: Spt5, KOW domain repeat 4;IPR041980: Spt5, KOW domain repeat 6;IPR022581: Spt5 transcription elongation factor, N-terminal;IPR024945: Spt5 C-terminal…	Nucleus	--
O43294	Transforming growth factor beta-1-induced transcript 1 protein OS=Homo sapiens OX=9606 GN=TGFB1I1 PE=1 SV=2	TGFB1I1	0	0	0	0	0	0	0	0	0	0	0	0	0	0	0	0	0	0	920.024	0	0	0	1130.66	0	0	0	0	down	GO:0007155 cell adhesion;GO:0008285 negative regulation of cell population proliferation;GO:0010718 positive regulation of epithelial to mesenchymal transition;GO:0016055 Wnt signaling pathway;GO:0016331 morphogenesis of embryonic epithelium;GO:0030511 positive regulation of transforming growth factor beta receptor signaling pathway;GO:0030512 negative regulation of transforming growth factor bet…	GO:0005829 cytosol;GO:0005856 cytoskeleton;GO:0005886 plasma membrane;GO:0005925 focal adhesion;GO:0016363 nuclear matrix	GO:0003712 transcription coregulator activity;GO:0003713 transcription coactivator activity;GO:0046872 metal ion binding;GO:0048495 Roundabout binding;GO:0050681 nuclear androgen receptor binding;GO:0070411 I-SMAD binding	T: Signal transduction mechanisms;Z: Cytoskeleton	K24315	--	IPR001781: Zinc finger, LIM-type;IPR017305: Leupaxin/Paxillin/TGFB1I1	Nucleus	--
O43399	Tumor protein D54 OS=Homo sapiens OX=9606 GN=TPD52L2 PE=1 SV=2	TPD52L2	0	0	0	0	0	0	0	0	0	0	0	0	4905.08	0	0	0	0	0	1068.36	0	0	0	0	0	0	0	0	down	GO:0005975 carbohydrate metabolic process	GO:0110165 cellular anatomical entity	--	R: General function prediction only	--	--	IPR007327: Tumour protein D52;IPR012341: Six-hairpin glycosidase-like superfamily	Cytoplasm_Nucleus	--
O75821	Eukaryotic translation initiation factor 3 subunit G OS=Homo sapiens OX=9606 GN=EIF3G PE=1 SV=2	EIF3G	0	0	0	0	0	0	0	0	0	0	0	0	0	0	0	0	0	0	1805.1	0	0	0	577.827	0	0	0	0	down	GO:0001732 formation of cytoplasmic translation initiation complex;GO:0006413 translational initiation;GO:0075525 viral translational termination-reinitiation	GO:0005737 cytoplasm;GO:0005829 cytosol;GO:0005852 eukaryotic translation initiation factor 3 complex;GO:0016282 eukaryotic 43S preinitiation complex;GO:0033290 eukaryotic 48S preinitiation complex;GO:0048471 perinuclear region of cytoplasm	GO:0003723 RNA binding;GO:0003743 translation initiation factor activity	J: Translation, ribosomal structure and biogenesis	K03248	--	IPR017334: Eukaryotic translation initiation factor 3 subunit G;IPR034240: eIF3G, RNA recognition motif;IPR024675: Eukaryotic translation initiation factor 3 subunit G, N-terminal;IPR035979: RNA-binding domain superfamily;IPR000504: RNA recognition motif domain;IPR012677: Nucleotide-binding alpha-beta plait domain superfamily	Nucleus	--
O95071	E3 ubiquitin-protein ligase UBR5 OS=Homo sapiens OX=9606 GN=UBR5 PE=1 SV=2	UBR5	0	0	0	0	0	0	0	0	0	0	1326.51	0	0	0	0	0	0	0	1371.09	0	0	0	0	0	0	0	0	down	GO:0000209 protein polyubiquitination;GO:0006281 DNA repair;GO:0006974 cellular response to DNA damage stimulus;GO:0010628 positive regulation of gene expression;GO:0042307 positive regulation of protein import into nucleus;GO:0050847 progesterone receptor signaling pathway;GO:0070936 protein K48-linked ubiquitination;GO:0090263 positive regulation of canonical Wnt signaling pathway;GO:1901315 ne…	GO:0005634 nucleus;GO:0005654 nucleoplasm;GO:0005737 cytoplasm;GO:0005829 cytosol;GO:0016020 membrane;GO:0032991 protein-containing complex;GO:0048471 perinuclear region of cytoplasm	GO:0003723 RNA binding;GO:0008270 zinc ion binding;GO:0034450 ubiquitin-ubiquitin ligase activity;GO:0043130 ubiquitin binding;GO:0061630 ubiquitin protein ligase activity	O: Posttranslational modification, protein turnover, chaperones	K10593	ko04120: Ubiquitin mediated proteolysis	IPR002004: Polyadenylate-binding protein/Hyperplastic disc protein;IPR000569: HECT domain;IPR003126: Zinc finger, UBR-type;IPR024725: E3 ubiquitin ligase EDD, ubiquitin-associated domain;IPR035983: HECT, E3 ligase catalytic domain;IPR009091: Regulator of chromosome condensation 1/beta-lactamase-inhibitor protein II;IPR036053: PABC (PABP) domain	Nucleus	--
P01732	T-cell surface glycoprotein CD8 alpha chain OS=Homo sapiens OX=9606 GN=CD8A PE=1 SV=1	CD8A	1891.81	0	0	0	693.927	0	0	0	0	0	575.153	0	0	0	0	0	1219.06	0	1177.19	1908.44	1744.43	1824.93	873.697	1709.05	1.55334	0.0211253	0.997477	up	GO:0002250 adaptive immune response;GO:0002456 T cell mediated immunity;GO:0006955 immune response;GO:0007166 cell surface receptor signaling pathway;GO:0007169 transmembrane receptor protein tyrosine kinase signaling pathway;GO:0019882 antigen processing and presentation;GO:0042110 T cell activation;GO:0045065 cytotoxic T cell differentiation;GO:0050852 T cell receptor signaling pathway	GO:0005576 extracellular region;GO:0005886 plasma membrane;GO:0005887 integral component of plasma membrane;GO:0009897 external side of plasma membrane;GO:0042101 T cell receptor complex;GO:0043235 receptor complex;GO:0044853 plasma membrane raft	GO:0015026 coreceptor activity;GO:0023024 MHC class I protein complex binding;GO:0042288 MHC class I protein binding	--	K06458	ko04514: Cell adhesion molecules;ko04612: Antigen processing and presentation;ko04640: Hematopoietic cell lineage;ko04660: T cell receptor signaling pathway;ko05135: Yersinia infection;ko05340: Primary immunodeficiency	IPR015468: CD8 alpha subunit;IPR003599: Immunoglobulin subtype;IPR007110: Immunoglobulin-like domain;IPR013106: Immunoglobulin V-set domain;IPR013783: Immunoglobulin-like fold;IPR036179: Immunoglobulin-like domain superfamily	Extracell	CS pos: 21-22. ARP-SQ. Pr: 0.5670
P06310	Immunoglobulin kappa variable 2-30 OS=Homo sapiens OX=9606 GN=IGKV2-30 PE=3 SV=2	IGKV2-30	0	0	0	0	0	0	0	0	0	0	0	0	0	0	0	0	0	0	0	1773.33	0	1881.45	0	0	inf	0	0	up	GO:0002250 adaptive immune response;GO:0006955 immune response	GO:0005576 extracellular region;GO:0005615 extracellular space;GO:0005886 plasma membrane;GO:0019814 immunoglobulin complex;GO:0070062 extracellular exosome;GO:0072562 blood microparticle	GO:0003823 antigen binding	--	K06553	--	IPR007110: Immunoglobulin-like domain;IPR036179: Immunoglobulin-like domain superfamily;IPR013106: Immunoglobulin V-set domain;IPR013783: Immunoglobulin-like fold	Extracell	CS pos: 20-21. SSG-DV. Pr: 0.8413
P09529	Inhibin beta B chain OS=Homo sapiens OX=9606 GN=INHBB PE=1 SV=2	INHBB	0	0	1311.59	2695.44	1020.17	1419.06	0	3203.86	1604.01	2258.52	1631.92	0	2100.75	2290.01	0	2517.25	0	2604.84	0	0	1363.9	0	1159.71	0	1.66689	0.00224863	0.85178	up	GO:0001541 ovarian follicle development;GO:0006952 defense response;GO:0007283 spermatogenesis;GO:0009267 cellular response to starvation;GO:0009611 response to wounding;GO:0010259 multicellular organism aging;GO:0010862 positive regulation of pathway-restricted SMAD protein phosphorylation;GO:0017085 response to insecticide;GO:0021983 pituitary gland development;GO:0030154 cell differentiation;G…	GO:0005576 extracellular region;GO:0005615 extracellular space;GO:0048471 perinuclear region of cytoplasm;GO:0071944 cell periphery	GO:0005125 cytokine activity;GO:0005179 hormone activity;GO:0008083 growth factor activity;GO:0042803 protein homodimerization activity;GO:0046789 host cell surface receptor binding	T: Signal transduction mechanisms	K22687	ko04060: Cytokine-cytokine receptor interaction;ko04350: TGF-beta signaling pathway;ko04550: Signaling pathways regulating pluripotency of stem cells	IPR001839: Transforming growth factor-beta, C-terminal;IPR001111: TGF-beta, propeptide;IPR015615: Transforming growth factor-beta-related;IPR029034: Cystine-knot cytokine;IPR017948: Transforming growth factor beta, conserved site	Extracell	CS pos: 28-29. AWG-SP. Pr: 0.9545
P0C0L5	Complement C4-B OS=Homo sapiens OX=9606 GN=C4B PE=1 SV=2	C4B	0	0	0	0	0	0	0	13414.4	0	0	0	0	0	0	0	0	0	0	0	0	0	13396.6	0	0	inf	0	0	up	GO:0006954 inflammatory response;GO:0006956 complement activation;GO:0006958 complement activation, classical pathway;GO:0008228 opsonization;GO:0032490 detection of molecule of bacterial origin;GO:0045087 innate immune response;GO:0050778 positive regulation of immune response;GO:1903028 positive regulation of opsonization;GO:2000427 positive regulation of apoptotic cell clearance	GO:0005576 extracellular region;GO:0005601 classical-complement-pathway C3/C5 convertase complex;GO:0005615 extracellular space;GO:0005886 plasma membrane;GO:0030424 axon;GO:0030425 dendrite;GO:0045202 synapse;GO:0070062 extracellular exosome;GO:0070161 anchoring junction;GO:0072562 blood microparticle;GO:0106139 symbiont cell surface	GO:0001848 complement binding;GO:0004866 endopeptidase inhibitor activity;GO:0030246 carbohydrate binding	O: Posttranslational modification, protein turnover, chaperones	K03989	ko04610: Complement and coagulation cascades;ko04936: Alcoholic liver disease;ko05133: Pertussis;ko05150: Staphylococcus aureus infection;ko05171: Coronavirus disease - COVID-19;ko05322: Systemic lupus erythematosus	IPR009048: Alpha-macroglobulin, receptor-binding;IPR001599: Alpha-2-macroglobulin;IPR011625: Alpha-2-macroglobulin, bait region domain;IPR036595: Alpha-macroglobulin, receptor-binding domain superfamily;IPR013783: Immunoglobulin-like fold;IPR018081: Anaphylatoxin, complement system;IPR018933: Netrin module, non-TIMP type;IPR000020: Anaphylatoxin/fibulin;IPR001840: Anaphylatoxin, complement system…	Extracell	CS pos: 17-18. TLS-LQ. Pr: 0.2427
P0C7P4	Putative cytochrome b-c1 complex subunit Rieske-like protein 1 OS=Homo sapiens OX=9606 GN=UQCRFS1P1 PE=5 SV=1	UQCRFS1P1	0	0	0	0	0	0	0	0	0	0	0	0	0	0	0	0	0	0	685.818	0	1610.06	0	0	0	0	0	0	down	GO:0006122 mitochondrial electron transport, ubiquinol to cytochrome c	GO:0005750 mitochondrial respiratory chain complex III	GO:0008121 ubiquinol-cytochrome-c reductase activity;GO:0016491 oxidoreductase activity;GO:0046872 metal ion binding;GO:0051537 2 iron, 2 sulfur cluster binding	C: Energy production and conversion	K00411	ko00190: Oxidative phosphorylation;ko01100: Metabolic pathways;ko04260: Cardiac muscle contraction;ko04714: Thermogenesis;ko04932: Non-alcoholic fatty liver disease;ko05010: Alzheimer disease;ko05012: Parkinson disease;ko05014: Amyotrophic lateral sclerosis;ko05016: Huntington disease;ko05020: Prion disease;ko05022: Pathways of neurodegeneration - multiple diseases;ko05208: Chemical carcinogenesi…	IPR005805: Rieske iron-sulphur protein, C-terminal;IPR036922: Rieske [2Fe-2S] iron-sulphur domain superfamily;IPR037008: Cytochrome bc1 complex subunit Rieske, transmembrane domain superfamily;IPR011070: Globular protein, non-globular alpha/beta subunit;IPR004192: Cytochrome b-c1 complex subunit Rieske, transmembrane domain;IPR015248: Ubiquinol-cytochrome c reductase 8kDa, N-terminal;IPR006317: U…	Mitochondrion	--
P12429	Annexin A3 OS=Homo sapiens OX=9606 GN=ANXA3 PE=1 SV=3	ANXA3	0	0	0	0	0	0	0	0	0	0	0	0	1529.2	0	0	0	0	0	2692.69	0	0	0	0	0	0	0	0	down	GO:0006909 phagocytosis;GO:0010595 positive regulation of endothelial cell migration;GO:0021766 hippocampus development;GO:0031100 animal organ regeneration;GO:0042742 defense response to bacterium;GO:0043312 neutrophil degranulation;GO:0045766 positive regulation of angiogenesis;GO:0051054 positive regulation of DNA metabolic process;GO:0051091 positive regulation of DNA-binding transcription fa…	GO:0005737 cytoplasm;GO:0005886 plasma membrane;GO:0016020 membrane;GO:0030424 axon;GO:0030425 dendrite;GO:0030670 phagocytic vesicle membrane;GO:0042581 specific granule;GO:0043025 neuronal cell body;GO:0070062 extracellular exosome	GO:0005509 calcium ion binding;GO:0005544 calcium-dependent phospholipid binding;GO:0019834 phospholipase A2 inhibitor activity;GO:0048306 calcium-dependent protein binding	U: Intracellular trafficking, secretion, and vesicular transport	K17089	--	IPR018252: Annexin repeat, conserved site;IPR018502: Annexin repeat;IPR037104: Annexin superfamily;IPR001464: Annexin;IPR002390: Annexin A3	Cytoplasm	--
P13804	Electron transfer flavoprotein subunit alpha, mitochondrial OS=Homo sapiens OX=9606 GN=ETFA PE=1 SV=1	ETFA	0	0	1015.11	445.954	854.779	803.826	0	0	0	0	1158.67	467.744	653.067	0	1404.24	0	393.395	0	1300.54	435.071	656.947	0	0	0	0.578908	0.0401669	0.997477	down	--	GO:0005739 mitochondrion;GO:0005759 mitochondrial matrix	GO:0009055 electron transfer activity;GO:0050660 flavin adenine dinucleotide binding	C: Energy production and conversion	K03522	--	IPR014731: Electron transfer flavoprotein, alpha subunit, C-terminal;IPR033947: Electron transfer flavoprotein, alpha subunit, N-terminal;IPR029035: DHS-like NAD/FAD-binding domain superfamily;IPR014730: Electron transfer flavoprotein, alpha/beta-subunit, N-terminal;IPR018206: Electron transfer flavoprotein subunit alpha, conserved site;IPR001308: Electron transfer flavoprotein alpha subunit/FixB…	Mitochondrion	--
P17900	Ganglioside GM2 activator OS=Homo sapiens OX=9606 GN=GM2A PE=1 SV=4	GM2A	0	0	0	0	0	0	0	0	0	3768.7	0	0	0	0	0	0	0	0	0	0	0	0	0	1658.07	inf	0	0	up	GO:0006687 glycosphingolipid metabolic process;GO:0006689 ganglioside catabolic process;GO:0006869 lipid transport;GO:0007611 learning or memory;GO:0009313 oligosaccharide catabolic process;GO:0019915 lipid storage;GO:0050885 neuromuscular process controlling balance;GO:0051651 maintenance of location in cell	GO:0005576 extracellular region;GO:0005829 cytosol;GO:0009898 cytoplasmic side of plasma membrane;GO:0035578 azurophil granule lumen;GO:0043202 lysosomal lumen;GO:0043231 intracellular membrane-bounded organelle;GO:0070062 extracellular exosome	GO:0004563 beta-N-acetylhexosaminidase activity;GO:0005319 lipid transporter activity;GO:0030290 sphingolipid activator protein activity	--	K12383	ko04142: Lysosome	IPR036846: GM2-AP, lipid-recognition domain superfamily;IPR003172: MD-2-related lipid-recognition domain;IPR028996: Ganglioside GM2 activator	Extracell	CS pos: 23-24. AQA-HL. Pr: 0.9310
P21399	Cytoplasmic aconitate hydratase OS=Homo sapiens OX=9606 GN=ACO1 PE=1 SV=3	ACO1	1576.73	1228.17	2720.25	751.327	1279.02	2959.3	1629.47	1150.37	0	581.93	1592.45	1268.27	2356.12	835.777	4161.55	493.248	2261.51	1915.52	1136.94	1225.54	1758.62	1808.37	744.61	954.774	0.655513	0.0390742	0.997477	down	GO:0006417 regulation of translation;GO:0006879 cellular iron ion homeostasis;GO:0009791 post-embryonic development;GO:0010040 response to iron(II) ion;GO:0050892 intestinal absorption	GO:0005739 mitochondrion;GO:0005829 cytosol	GO:0003994 aconitate hydratase activity;GO:0030350 iron-responsive element binding;GO:0046872 metal ion binding;GO:0047780 citrate dehydratase activity;GO:0051539 4 iron, 4 sulfur cluster binding	A: RNA processing and modification;J: Translation, ribosomal structure and biogenesis	K01681	ko00020: Citrate cycle (TCA cycle);ko00630: Glyoxylate and dicarboxylate metabolism;ko01100: Metabolic pathways;ko01200: Carbon metabolism;ko01210: 2-Oxocarboxylic acid metabolism;ko01230: Biosynthesis of amino acids	IPR015931: Aconitase/3-isopropylmalate dehydratase large subunit, alpha/beta/alpha, subdomain 1/3;IPR006249: Aconitase/Iron-responsive element-binding protein 2;IPR044137: Aconitase A, swivel domain;IPR018136: Aconitase family, 4Fe-4S cluster binding site;IPR001030: Aconitase/3-isopropylmalate dehydratase large subunit, alpha/beta/alpha domain;IPR036008: Aconitase, iron-sulfur domain;IPR015928: A…	Cytoplasm	--
P24752	Acetyl-CoA acetyltransferase, mitochondrial OS=Homo sapiens OX=9606 GN=ACAT1 PE=1 SV=1	ACAT1	866.494	365.979	1268.4	513.551	1242.78	950.707	681.101	635.733	310.209	381.645	892.725	410.237	1766.39	612.966	2188.27	802.134	875.636	563.748	1849.34	792.708	554.344	444.14	618.065	0	0.538523	0.01262	0.997477	down	GO:0001889 liver development;GO:0007420 brain development;GO:0009725 response to hormone;GO:0014070 response to organic cyclic compound;GO:0042594 response to starvation;GO:0060612 adipose tissue development;GO:0072229 metanephric proximal convoluted tubule development	GO:0005739 mitochondrion;GO:0005759 mitochondrial matrix	GO:0003985 acetyl-CoA C-acetyltransferase activity;GO:0019899 enzyme binding;GO:0042802 identical protein binding;GO:0120225 coenzyme A binding	I: Lipid transport and metabolism	K00626	ko00071: Fatty acid degradation;ko00280: Valine, leucine and isoleucine degradation;ko00310: Lysine degradation;ko00380: Tryptophan metabolism;ko00620: Pyruvate metabolism;ko00630: Glyoxylate and dicarboxylate metabolism;ko00650: Butanoate metabolism;ko00900: Terpenoid backbone biosynthesis;ko01100: Metabolic pathways;ko01200: Carbon metabolism;ko01212: Fatty acid metabolism;ko04975: Fat digestio…	IPR020616: Thiolase, N-terminal;IPR002155: Thiolase;IPR016039: Thiolase-like;IPR020617: Thiolase, C-terminal;IPR020615: Thiolase, acyl-enzyme intermediate active site;IPR020613: Thiolase, conserved site;IPR020610: Thiolase, active site	Mitochondrion	--
P30520	Adenylosuccinate synthetase isozyme 2 OS=Homo sapiens OX=9606 GN=ADSS2 PE=1 SV=3	ADSS2	0	0	0	0	0	0	0	0	0	0	0	0	0	0	0	0	0	0	643.85	0	575.358	0	0	0	0	0	0	down	GO:0006531 aspartate metabolic process;GO:0014074 response to purine-containing compound;GO:0044208 'de novo' AMP biosynthetic process;GO:0046040 IMP metabolic process;GO:0060359 response to ammonium ion;GO:0071257 cellular response to electrical stimulus	GO:0005739 mitochondrion	GO:0000287 magnesium ion binding;GO:0004019 adenylosuccinate synthase activity;GO:0005525 GTP binding	F: Nucleotide transport and metabolism	K01939	ko00230: Purine metabolism;ko00250: Alanine, aspartate and glutamate metabolism;ko01100: Metabolic pathways;ko01232: Nucleotide metabolism;ko01240: Biosynthesis of cofactors	IPR018220: Adenylosuccinate synthase, GTP-binding site;IPR042111: Adenylosuccinate synthetase, domain 3;IPR042109: Adenylosuccinate synthetase, domain 1;IPR001114: Adenylosuccinate synthetase;IPR033128: Adenylosuccinate synthase, active site;IPR027529: Adenylosuccinate synthetase isozyme 2, chordates;IPR027417: P-loop containing nucleoside triphosphate hydrolase;IPR042110: Adenylosuccinate synthe…	Cytoplasm	--
P32754	4-hydroxyphenylpyruvate dioxygenase OS=Homo sapiens OX=9606 GN=HPD PE=1 SV=2	HPD	0	0	0	0	0	0	0	0	0	0	0	0	835.704	0	980.094	0	0	0	0	0	0	0	0	0	0	0	0	down	GO:0006559 L-phenylalanine catabolic process;GO:0006572 tyrosine catabolic process	GO:0000139 Golgi membrane;GO:0005789 endoplasmic reticulum membrane;GO:0005829 cytosol;GO:0070062 extracellular exosome	GO:0003868 4-hydroxyphenylpyruvate dioxygenase activity;GO:0042803 protein homodimerization activity;GO:0046872 metal ion binding	E: Amino acid transport and metabolism	K00457	ko00130: Ubiquinone and other terpenoid-quinone biosynthesis;ko00350: Tyrosine metabolism;ko00360: Phenylalanine metabolism;ko01100: Metabolic pathways;ko01240: Biosynthesis of cofactors	IPR005956: 4-hydroxyphenylpyruvate dioxygenase;IPR029068: Glyoxalase/Bleomycin resistance protein/Dihydroxybiphenyl dioxygenase;IPR004360: Glyoxalase/fosfomycin resistance/dioxygenase domain;IPR041735: 4-hydroxyphenylpyruvate dioxygenase, C-terminal;IPR037523: Vicinal oxygen chelate (VOC) domain;IPR041736: 4-hydroxyphenylpyruvate dioxygenase, N-terminal	Cytoplasm	--
P33240	Cleavage stimulation factor subunit 2 OS=Homo sapiens OX=9606 GN=CSTF2 PE=1 SV=1	CSTF2	0	0	0	0	0	0	0	0	0	0	0	0	1464.63	0	0	0	0	0	1458.57	0	0	0	0	0	0	0	0	down	GO:0006378 mRNA polyadenylation;GO:0098789 pre-mRNA cleavage required for polyadenylation;GO:1990090 cellular response to nerve growth factor stimulus	GO:0005654 nucleoplasm;GO:0005847 mRNA cleavage and polyadenylation specificity factor complex;GO:0016604 nuclear body;GO:0071920 cleavage body	GO:0003723 RNA binding;GO:0003729 mRNA binding	A: RNA processing and modification	K14407	ko03015: mRNA surveillance pathway	IPR038192: Transcription termination and cleavage factor, C-terminal domain superfamily;IPR000504: RNA recognition motif domain;IPR035979: RNA-binding domain superfamily;IPR012677: Nucleotide-binding alpha-beta plait domain superfamily;IPR026896: Transcription termination and cleavage factor, C-terminal domain;IPR025742: Cleavage stimulation factor subunit 2, hinge domain	Nucleus	--
P34897	Serine hydroxymethyltransferase, mitochondrial OS=Homo sapiens OX=9606 GN=SHMT2 PE=1 SV=3	SHMT2	0	0	0	0	0	0	0	0	0	0	0	0	1906.01	0	0	0	0	0	0	0	0	0	395.657	0	0	0	0	down	GO:0002082 regulation of oxidative phosphorylation;GO:0006564 L-serine biosynthetic process;GO:0008284 positive regulation of cell population proliferation;GO:0019264 glycine biosynthetic process from serine;GO:0032259 methylation;GO:0035999 tetrahydrofolate interconversion;GO:0070129 regulation of mitochondrial translation	GO:0005634 nucleus;GO:0005739 mitochondrion;GO:0005743 mitochondrial inner membrane;GO:0005758 mitochondrial intermembrane space;GO:0005759 mitochondrial matrix;GO:0015630 microtubule cytoskeleton	GO:0004372 glycine hydroxymethyltransferase activity;GO:0008168 methyltransferase activity;GO:0008732 L-allo-threonine aldolase activity;GO:0016597 amino acid binding;GO:0030170 pyridoxal phosphate binding;GO:0042802 identical protein binding	E: Amino acid transport and metabolism	K00600	ko00260: Glycine, serine and threonine metabolism;ko00630: Glyoxylate and dicarboxylate metabolism;ko00670: One carbon pool by folate;ko01100: Metabolic pathways;ko01200: Carbon metabolism;ko01230: Biosynthesis of amino acids;ko01240: Biosynthesis of cofactors;ko01523: Antifolate resistance	IPR001085: Serine hydroxymethyltransferase;IPR039429: Serine hydroxymethyltransferase-like domain;IPR015421: Pyridoxal phosphate-dependent transferase, major domain;IPR015422: Pyridoxal phosphate-dependent transferase, small domain;IPR015424: Pyridoxal phosphate-dependent transferase;IPR019798: Serine hydroxymethyltransferase, pyridoxal phosphate binding site	Mitochondrion	--
P38117	Electron transfer flavoprotein subunit beta OS=Homo sapiens OX=9606 GN=ETFB PE=1 SV=3	ETFB	0	0	0	0	0	0	0	0	0	0	851.56	0	0	0	822.432	0	0	0	1215.2	0	0	0	0	0	0	0	0	down	GO:0009063 cellular amino acid catabolic process;GO:0022904 respiratory electron transport chain;GO:0033539 fatty acid beta-oxidation using acyl-CoA dehydrogenase	GO:0005739 mitochondrion;GO:0005759 mitochondrial matrix;GO:0045251 electron transfer flavoprotein complex	GO:0009055 electron transfer activity	C: Energy production and conversion	K03521	--	IPR012255: Electron transfer flavoprotein, beta subunit;IPR014730: Electron transfer flavoprotein, alpha/beta-subunit, N-terminal;IPR033948: Electron transfer flavoprotein, beta subunit, N-terminal;IPR000049: Electron transfer flavoprotein, beta-subunit, conserved site;IPR014729: Rossmann-like alpha/beta/alpha sandwich fold	Cytoplasm	--
P39748	Flap endonuclease 1 OS=Homo sapiens OX=9606 GN=FEN1 PE=1 SV=1	FEN1	0	459.223	0	0	0	548.855	0	0	0	0	0	0	0	279.316	0	0	0	0	0	0	0	0	0	0	inf	0	0	up	GO:0006284 base-excision repair;GO:0007613 memory;GO:0043137 DNA replication, removal of RNA primer	GO:0005654 nucleoplasm;GO:0005730 nucleolus;GO:0005739 mitochondrion	GO:0000287 magnesium ion binding;GO:0003677 DNA binding;GO:0008409 5'-3' exonuclease activity;GO:0017108 5'-flap endonuclease activity	L: Replication, recombination and repair	K04799	ko03030: DNA replication;ko03410: Base excision repair;ko03450: Non-homologous end-joining	IPR029060: PIN-like domain superfamily;IPR006085: XPG, N-terminal;IPR006086: XPG-I domain;IPR036279: 5'-3' exonuclease, C-terminal domain superfamily;IPR023426: Flap endonuclease 1;IPR006084: XPG/Rad2 endonuclease;IPR019974: XPG conserved site;IPR008918: Helix-hairpin-helix motif, class 2	Nucleus	--
P40121	Macrophage-capping protein OS=Homo sapiens OX=9606 GN=CAPG PE=1 SV=2	CAPG	1024.03	2263.48	875.55	1427.87	682.296	1961.78	0	1420.66	899.527	1350.79	921.579	1053.91	1262.33	1174.21	1024.2	0	947.077	1259.52	1179.68	0	618.483	1170.24	625.704	1532.16	1.59795	0.000257622	0.243968	up	GO:0008154 actin polymerization or depolymerization;GO:0051014 actin filament severing;GO:0051016 barbed-end actin filament capping	GO:0001726 ruffle;GO:0005654 nucleoplasm;GO:0030027 lamellipodium;GO:0042470 melanosome	GO:0051015 actin filament binding	Z: Cytoskeleton	K10368	--	IPR029006: ADF-H/Gelsolin-like domain superfamily;IPR007122: Villin/Gelsolin;IPR007123: Gelsolin-like domain	Cytoplasm	--
P42224	Signal transducer and activator of transcription 1-alpha/beta OS=Homo sapiens OX=9606 GN=STAT1 PE=1 SV=2	STAT1	0	0	0	0	0	0	0	0	0	0	0	0	324.824	0	0	0	0	0	0	0	0	0	1290.83	0	0	0	0	down	GO:0000122 negative regulation of transcription by RNA polymerase II;GO:0001937 negative regulation of endothelial cell proliferation;GO:0002053 positive regulation of mesenchymal cell proliferation;GO:0002230 positive regulation of defense response to virus by host;GO:0003340 negative regulation of mesenchymal to epithelial transition involved in metanephros morphogenesis;GO:0006952 defense resp…	GO:0000785 chromatin;GO:0005634 nucleus;GO:0005654 nucleoplasm;GO:0005730 nucleolus;GO:0005737 cytoplasm;GO:0005829 cytosol;GO:0030424 axon;GO:0030425 dendrite;GO:0032991 protein-containing complex;GO:0048471 perinuclear region of cytoplasm;GO:0070721 ISGF3 complex;GO:0090575 RNA polymerase II transcription regulator complex	GO:0000977 RNA polymerase II transcription regulatory region sequence-specific DNA binding;GO:0000978 RNA polymerase II cis-regulatory region sequence-specific DNA binding;GO:0000979 RNA polymerase II core promoter sequence-specific DNA binding;GO:0000981 DNA-binding transcription factor activity, RNA polymerase II-specific;GO:0001222 transcription corepressor binding;GO:0001223 transcription coa…	K: Transcription;T: Signal transduction mechanisms	K11220	ko04062: Chemokine signaling pathway;ko04217: Necroptosis;ko04380: Osteoclast differentiation;ko04620: Toll-like receptor signaling pathway;ko04621: NOD-like receptor signaling pathway;ko04625: C-type lectin receptor signaling pathway;ko04630: JAK-STAT signaling pathway;ko04658: Th1 and Th2 cell differentiation;ko04659: Th17 cell differentiation;ko04917: Prolactin signaling pathway;ko04919: Thyro…	IPR013801: STAT transcription factor, DNA-binding;IPR035859: STAT1, SH2 domain;IPR036535: STAT transcription factor, N-terminal domain superfamily;IPR013800: STAT transcription factor, all-alpha domain;IPR013799: STAT transcription factor, protein interaction;IPR001217: Transcription factor STAT;IPR036860: SH2 domain superfamily;IPR000980: SH2 domain;IPR022752: Signal transducer and activation of…	Nucleus	--
P42262	Glutamate receptor 2 OS=Homo sapiens OX=9606 GN=GRIA2 PE=1 SV=3	GRIA2	0	0	3907.13	0	0	0	0	0	0	0	0	0	0	0	0	0	0	0	0	0	2520.17	0	0	0	0	0	0	down	GO:0007165 signal transduction;GO:0007268 chemical synaptic transmission;GO:0035235 ionotropic glutamate receptor signaling pathway;GO:0035249 synaptic transmission, glutamatergic	GO:0005789 endoplasmic reticulum membrane;GO:0005886 plasma membrane;GO:0005887 integral component of plasma membrane;GO:0009897 external side of plasma membrane;GO:0014069 postsynaptic density;GO:0030425 dendrite;GO:0030666 endocytic vesicle membrane;GO:0032279 asymmetric synapse;GO:0032281 AMPA glutamate receptor complex;GO:0043025 neuronal cell body;GO:0043197 dendritic spine;GO:0060076 excita…	GO:0001540 amyloid-beta binding;GO:0004970 ionotropic glutamate receptor activity;GO:0004971 AMPA glutamate receptor activity;GO:0015276 ligand-gated ion channel activity;GO:0038023 signaling receptor activity	P: Inorganic ion transport and metabolism;E: Amino acid transport and metabolism;T: Signal transduction mechanisms	K05198	ko04024: cAMP signaling pathway;ko04080: Neuroactive ligand-receptor interaction;ko04713: Circadian entrainment;ko04720: Long-term potentiation;ko04723: Retrograde endocannabinoid signaling;ko04724: Glutamatergic synapse;ko04728: Dopaminergic synapse;ko04730: Long-term depression;ko05014: Amyotrophic lateral sclerosis;ko05016: Huntington disease;ko05017: Spinocerebellar ataxia;ko05022: Pathways o…	IPR019594: Ionotropic glutamate receptor, L-glutamate and glycine-binding domain;IPR001320: Ionotropic glutamate receptor;IPR001828: Receptor, ligand binding region;IPR001508: Ionotropic glutamate receptor, metazoa;IPR028082: Periplasmic binding protein-like I	Plasma membrane	CS pos: 24-25. VSS-NS. Pr: 0.6094
P42574	Caspase-3 OS=Homo sapiens OX=9606 GN=CASP3 PE=1 SV=2	CASP3	0	0	0	0	0	0	0	0	0	0	0	0	0	0	0	0	0	0	938.199	0	0	0	204.255	0	0	0	0	down	GO:0001554 luteolysis;GO:0001666 response to hypoxia;GO:0001782 B cell homeostasis;GO:0006508 proteolysis;GO:0006915 apoptotic process;GO:0006974 cellular response to DNA damage stimulus;GO:0007413 axonal fasciculation;GO:0007507 heart development;GO:0007605 sensory perception of sound;GO:0007611 learning or memory;GO:0008627 intrinsic apoptotic signaling pathway in response to osmotic stress;GO:…	GO:0005634 nucleus;GO:0005654 nucleoplasm;GO:0005737 cytoplasm;GO:0005829 cytosol;GO:0008303 caspase complex;GO:0031264 death-inducing signaling complex;GO:0043025 neuronal cell body;GO:0045121 membrane raft	GO:0002020 protease binding;GO:0004190 aspartic-type endopeptidase activity;GO:0004197 cysteine-type endopeptidase activity;GO:0004861 cyclin-dependent protein serine/threonine kinase inhibitor activity;GO:0005123 death receptor binding;GO:0008233 peptidase activity;GO:0016005 phospholipase A2 activator activity;GO:0044877 protein-containing complex binding;GO:0097153 cysteine-type endopeptidase …	D: Cell cycle control, cell division, chromosome partitioning	K02187	ko01524: Platinum drug resistance;ko04010: MAPK signaling pathway;ko04115: p53 signaling pathway;ko04210: Apoptosis;ko04215: Apoptosis - multiple species;ko04623: Cytosolic DNA-sensing pathway;ko04650: Natural killer cell mediated cytotoxicity;ko04657: IL-17 signaling pathway;ko04668: TNF signaling pathway;ko04726: Serotonergic synapse;ko04932: Non-alcoholic fatty liver disease;ko04933: AGE-RAGE …	IPR016129: Peptidase family C14A, His active site;IPR015917: Peptidase C14A, caspase catalytic domain;IPR029030: Caspase-like domain superfamily;IPR002138: Peptidase C14, caspase non-catalytic subunit p10;IPR033139: Peptidase family C14A, cysteine active site;IPR001309: Peptidase C14, p20 domain;IPR002398: Peptidase C14 family	Cytoplasm	--
P45378	Troponin T, fast skeletal muscle OS=Homo sapiens OX=9606 GN=TNNT3 PE=1 SV=3	TNNT3	0	0	0	1999.52	0	0	0	0	0	0	0	0	0	0	0	0	0	3394.54	0	0	0	0	0	0	inf	0	0	up	GO:0003009 skeletal muscle contraction;GO:0006936 muscle contraction;GO:0006942 regulation of striated muscle contraction;GO:0043462 regulation of ATP-dependent activity;GO:0045214 sarcomere organization;GO:1903612 positive regulation of calcium-dependent ATPase activity	GO:0005829 cytosol;GO:0005861 troponin complex	GO:0005523 tropomyosin binding;GO:0030172 troponin C binding;GO:0031013 troponin I binding;GO:0048306 calcium-dependent protein binding	Z: Cytoskeleton	K12046	ko04814: Motor proteins	IPR001978: Troponin;IPR038077: Troponin domain superfamily;IPR027707: Troponin T	Cytoplasm_Nucleus	--
P48059	LIM and senescent cell antigen-like-containing domain protein 1 OS=Homo sapiens OX=9606 GN=LIMS1 PE=1 SV=4	LIMS1	2142.69	3571.83	1232.34	760.359	3169.74	4961.76	0	1876.75	3939.16	1859.86	3530.84	2254.93	4356.78	3795.47	4141.19	2674.38	5429.56	3002.3	5909.46	875.56	2931.84	2117.04	9581.68	1640.15	0.581064	0.0262073	0.997477	down	GO:0010628 positive regulation of gene expression;GO:0010811 positive regulation of cell-substrate adhesion;GO:0033209 tumor necrosis factor-mediated signaling pathway;GO:0043547 positive regulation of GTPase activity;GO:0045184 establishment of protein localization;GO:0045216 cell-cell junction organization;GO:0045892 negative regulation of transcription, DNA-templated;GO:0051894 positive regula…	GO:0005737 cytoplasm;GO:0005829 cytosol;GO:0005886 plasma membrane;GO:0005911 cell-cell junction;GO:0005925 focal adhesion;GO:0048471 perinuclear region of cytoplasm	GO:0008270 zinc ion binding;GO:0019901 protein kinase binding	T: Signal transduction mechanisms;Z: Cytoskeleton	K23354	--	IPR001781: Zinc finger, LIM-type;IPR017351: LIM and senescent cell antigen-like-containing domain protein 1-like	Nucleus	--
P48739	Phosphatidylinositol transfer protein beta isoform OS=Homo sapiens OX=9606 GN=PITPNB PE=1 SV=2	PITPNB	1465.77	0	1571.35	0	1474.74	0	0	0	0	0	0	0	0	0	0	0	0	0	11450.1	0	0	0	0	0	0	0	0	down	GO:0006629 lipid metabolic process;GO:0006890 retrograde vesicle-mediated transport, Golgi to endoplasmic reticulum;GO:0006997 nucleus organization;GO:0015914 phospholipid transport	GO:0000139 Golgi membrane;GO:0005737 cytoplasm;GO:0005789 endoplasmic reticulum membrane;GO:0005794 Golgi apparatus	GO:0008525 phosphatidylcholine transporter activity;GO:0008526 phosphatidylinositol transfer activity;GO:0031210 phosphatidylcholine binding;GO:0035091 phosphatidylinositol binding;GO:0120019 phosphatidylcholine transfer activity;GO:0140338 sphingomyelin transfer activity	I: Lipid transport and metabolism;T: Signal transduction mechanisms	K24069	--	IPR001666: Phosphatidylinositol transfer protein;IPR023393: START-like domain superfamily	Cytoplasm	--
P49773	Adenosine 5'-monophosphoramidase HINT1 OS=Homo sapiens OX=9606 GN=HINT1 PE=1 SV=2	HINT1	0	1054.72	0	0	0	460.456	0	0	0	0	0	1020.37	0	0	0	0	0	0	0	0	0	0	0	0	inf	0	0	up	GO:0016926 protein desumoylation;GO:0050850 positive regulation of calcium-mediated signaling	GO:0005654 nucleoplasm;GO:0005829 cytosol;GO:0005886 plasma membrane	GO:0000166 nucleotide binding;GO:0016929 deSUMOylase activity	T: Signal transduction mechanisms	K02503	--	IPR001310: Histidine triad (HIT) protein;IPR036265: HIT-like superfamily;IPR011146: HIT-like domain;IPR019808: Histidine triad, conserved site	Cytoplasm	--
P55327	Tumor protein D52 OS=Homo sapiens OX=9606 GN=TPD52 PE=1 SV=2	TPD52	0	0	0	0	0	0	0	0	0	0	0	0	1689.24	0	0	0	0	0	1033.07	0	0	0	0	0	0	0	0	down	GO:0009653 anatomical structure morphogenesis;GO:0030183 B cell differentiation;GO:0046903 secretion	GO:0005737 cytoplasm;GO:0005783 endoplasmic reticulum;GO:0048471 perinuclear region of cytoplasm	GO:0005509 calcium ion binding;GO:0042803 protein homodimerization activity	R: General function prediction only	--	--	IPR007327: Tumour protein D52	Cytoplasm	--
P56202	Cathepsin W OS=Homo sapiens OX=9606 GN=CTSW PE=1 SV=2	CTSW	0	0	693.087	1072.7	0	0	725.161	2089.59	0	0	0	0	579.396	838.35	0	0	781.065	1021.02	0	0	0	0	0	1724.3	1.94218	0.0205572	0.997477	up	GO:0006955 immune response;GO:0051603 proteolysis involved in cellular protein catabolic process	GO:0005576 extracellular region;GO:0005615 extracellular space;GO:0005764 lysosome;GO:0005783 endoplasmic reticulum;GO:0016020 membrane;GO:0031089 platelet dense granule lumen	GO:0004197 cysteine-type endopeptidase activity;GO:0008234 cysteine-type peptidase activity	O: Posttranslational modification, protein turnover, chaperones	K08569	ko04142: Lysosome;ko04210: Apoptosis	IPR025660: Cysteine peptidase, histidine active site;IPR038765: Papain-like cysteine peptidase superfamily;IPR000668: Peptidase C1A, papain C-terminal;IPR013201: Cathepsin propeptide inhibitor domain (I29);IPR039417: Papain-like cysteine endopeptidase;IPR025661: Cysteine peptidase, asparagine active site	Extracell	CS pos: 21-22. AQG-IR. Pr: 0.6762
P58546	Myotrophin OS=Homo sapiens OX=9606 GN=MTPN PE=1 SV=2	MTPN	5285.47	1156.25	4144.77	794.711	5238.17	1114.56	0	0	1605.77	665.3	1015.81	953.481	1003.24	1039.16	945.603	0	1170.71	0	3876.74	0	798.449	1085.99	2016.65	1143.35	0.403489	0.0140449	0.997477	down	GO:0006584 catecholamine metabolic process;GO:0010557 positive regulation of macromolecule biosynthetic process;GO:0010613 positive regulation of cardiac muscle hypertrophy;GO:0021707 cerebellar granule cell differentiation;GO:0030307 positive regulation of cell growth;GO:0043403 skeletal muscle tissue regeneration;GO:0051092 positive regulation of NF-kappaB transcription factor activity;GO:00511…	GO:0005634 nucleus;GO:0005829 cytosol;GO:0030424 axon	GO:0043565 sequence-specific DNA binding	K: Transcription	--	--	IPR036770: Ankyrin repeat-containing domain superfamily;IPR002110: Ankyrin repeat	Cytoplasm	--
P84098	60S ribosomal protein L19 OS=Homo sapiens OX=9606 GN=RPL19 PE=1 SV=1	RPL19	0	0	0	0	0	0	0	0	0	0	0	0	1768.53	0	0	0	0	0	516.844	0	0	0	0	0	0	0	0	down	GO:0002181 cytoplasmic translation;GO:0006412 translation	GO:0005730 nucleolus;GO:0005737 cytoplasm;GO:0005829 cytosol;GO:0005925 focal adhesion;GO:0016020 membrane;GO:0022625 cytosolic large ribosomal subunit;GO:0022626 cytosolic ribosome;GO:0042788 polysomal ribosome;GO:0045202 synapse	GO:0003723 RNA binding;GO:0003735 structural constituent of ribosome	J: Translation, ribosomal structure and biogenesis	K02885	ko03010: Ribosome;ko05171: Coronavirus disease - COVID-19	IPR035970: Ribosomal protein L19/L19e superfamily;IPR000196: Ribosomal protein L19/L19e;IPR033935: Ribosomal protein L19, eukaryotic;IPR023638: Ribosomal protein L19/L19e conserved site;IPR015972: Ribosomal protein L19/L19e, domain 1;IPR039547: 60S ribosomal protein L19	Cytoplasm	--
Q00796	Sorbitol dehydrogenase OS=Homo sapiens OX=9606 GN=SORD PE=1 SV=4	SORD	4882.84	2277.02	11418.4	3238.06	7602.99	13135.3	6799.17	5877.39	4310.85	5820.46	9205.77	5692.02	20041.9	5603.02	28935.5	2949.8	7754.15	2898.59	8069.46	1143.86	2918.92	6498.22	2524.12	947.073	0.489942	0.0279505	0.997477	down	GO:0006006 glucose metabolic process;GO:0006062 sorbitol catabolic process;GO:0006970 response to osmotic stress;GO:0009410 response to xenobiotic stimulus;GO:0009725 response to hormone;GO:0030317 flagellated sperm motility;GO:0031667 response to nutrient levels;GO:0046370 fructose biosynthetic process;GO:0046686 response to cadmium ion;GO:0046688 response to copper ion;GO:0051160 L-xylitol cata…	GO:0005615 extracellular space;GO:0005829 cytosol;GO:0016020 membrane;GO:0031514 motile cilium;GO:0031966 mitochondrial membrane;GO:0070062 extracellular exosome	GO:0000721 (R,R)-butanediol dehydrogenase activity;GO:0003939 L-iditol 2-dehydrogenase activity;GO:0008270 zinc ion binding;GO:0030246 carbohydrate binding;GO:0042802 identical protein binding;GO:0046526 D-xylulose reductase activity;GO:0047833 D-sorbitol dehydrogenase (acceptor) activity;GO:0050255 ribitol 2-dehydrogenase activity;GO:0051287 NAD binding	Q: Secondary metabolites biosynthesis, transport and catabolism	K00008	ko00040: Pentose and glucuronate interconversions;ko00051: Fructose and mannose metabolism;ko01100: Metabolic pathways	IPR020843: Polyketide synthase, enoylreductase domain;IPR045306: Sorbitol dehydrogenase-like;IPR036291: NAD(P)-binding domain superfamily;IPR013154: Alcohol dehydrogenase, N-terminal;IPR013149: Alcohol dehydrogenase-like, C-terminal;IPR011032: GroES-like superfamily;IPR002328: Alcohol dehydrogenase, zinc-type, conserved site	Cytoplasm	--
Q01432	AMP deaminase 3 OS=Homo sapiens OX=9606 GN=AMPD3 PE=1 SV=1	AMPD3	0	0	0	529.401	0	930.07	0	0	0	0	254.582	643.088	0	402.572	395.729	0	0	0	0	0	0	0	374.256	0	1.8338	0.0496072	0.997477	up	GO:0006188 IMP biosynthetic process;GO:0006196 AMP catabolic process;GO:0032264 IMP salvage;GO:0046033 AMP metabolic process	GO:0005576 extracellular region;GO:0005829 cytosol;GO:0034774 secretory granule lumen;GO:1904813 ficolin-1-rich granule lumen	GO:0003876 AMP deaminase activity;GO:0046872 metal ion binding	F: Nucleotide transport and metabolism	K01490	ko00230: Purine metabolism;ko01100: Metabolic pathways;ko01232: Nucleotide metabolism	IPR006329: AMP deaminase;IPR006650: Adenosine/AMP deaminase active site;IPR032466: Metal-dependent hydrolase	Cytoplasm	--
Q02543	60S ribosomal protein L18a OS=Homo sapiens OX=9606 GN=RPL18A PE=1 SV=2	RPL18A	0	0	0	0	0	0	0	0	0	0	0	0	0	0	0	0	0	0	895.909	0	0	0	507.321	0	0	0	0	down	GO:0002181 cytoplasmic translation;GO:0006412 translation	GO:0005737 cytoplasm;GO:0005829 cytosol;GO:0016020 membrane;GO:0022625 cytosolic large ribosomal subunit;GO:0022626 cytosolic ribosome;GO:0042788 polysomal ribosome	GO:0003723 RNA binding;GO:0003735 structural constituent of ribosome	J: Translation, ribosomal structure and biogenesis	K02882	ko03010: Ribosome;ko05171: Coronavirus disease - COVID-19	IPR021138: 60S ribosomal protein L18a/ L20, eukaryotes;IPR023573: Ribosomal protein 50S-L18Ae/60S-L20/60S-L18A;IPR028877: 50S ribosomal protein L18Ae/60S ribosomal protein L20 and L18a	Nucleus	--
Q07021	Complement component 1 Q subcomponent-binding protein, mitochondrial OS=Homo sapiens OX=9606 GN=C1QBP PE=1 SV=1	C1QBP	0	0	0	0	0	0	0	0	0	0	0	0	3366.31	0	642.669	0	0	0	218.208	0	0	0	0	0	0	0	0	down	GO:0000122 negative regulation of transcription by RNA polymerase II;GO:0006397 mRNA processing;GO:0006915 apoptotic process;GO:0006955 immune response;GO:0006958 complement activation, classical pathway;GO:0008380 RNA splicing;GO:0014065 phosphatidylinositol 3-kinase signaling;GO:0030449 regulation of complement activation;GO:0032689 negative regulation of interferon-gamma production;GO:0032695 …	GO:0005615 extracellular space;GO:0005634 nucleus;GO:0005730 nucleolus;GO:0005737 cytoplasm;GO:0005739 mitochondrion;GO:0005759 mitochondrial matrix;GO:0005829 cytosol;GO:0005886 plasma membrane;GO:0009986 cell surface;GO:0016020 membrane;GO:0048786 presynaptic active zone;GO:0098978 glutamatergic synapse;GO:0098982 GABA-ergic synapse	GO:0001849 complement component C1q complex binding;GO:0003714 transcription corepressor activity;GO:0003729 mRNA binding;GO:0005080 protein kinase C binding;GO:0005540 hyaluronic acid binding;GO:0008134 transcription factor binding;GO:0030984 kininogen binding;GO:0031690 adrenergic receptor binding;GO:0097177 mitochondrial ribosome binding	V: Defense mechanisms	K15414	--	IPR003428: Mitochondrial glycoprotein;IPR036561: Mitochondrial glycoprotein superfamily	Mitochondrion	--
Q07955	Serine/arginine-rich splicing factor 1 OS=Homo sapiens OX=9606 GN=SRSF1 PE=1 SV=2	SRSF1	0	0	0	0	0	0	0	0	0	0	0	0	1919.87	0	0	0	0	0	1479.85	0	0	0	0	0	0	0	0	down	GO:0000380 alternative mRNA splicing, via spliceosome;GO:0000395 mRNA 5'-splice site recognition;GO:0000398 mRNA splicing, via spliceosome;GO:0006376 mRNA splice site selection;GO:0006397 mRNA processing;GO:0043484 regulation of RNA splicing;GO:0051028 mRNA transport	GO:0005634 nucleus;GO:0005654 nucleoplasm;GO:0005737 cytoplasm;GO:0016607 nuclear speck;GO:0071013 catalytic step 2 spliceosome	GO:0003723 RNA binding;GO:0003729 mRNA binding;GO:0044547 DNA topoisomerase binding	A: RNA processing and modification	K12890	ko03040: Spliceosome;ko04657: IL-17 signaling pathway;ko05168: Herpes simplex virus 1 infection	IPR034520: SRSF1, RNA recognition motif 1;IPR000504: RNA recognition motif domain;IPR035979: RNA-binding domain superfamily;IPR012677: Nucleotide-binding alpha-beta plait domain superfamily	Nucleus	--
Q13243	Serine/arginine-rich splicing factor 5 OS=Homo sapiens OX=9606 GN=SRSF5 PE=1 SV=1	SRSF5	0	0	0	0	0	0	0	0	0	0	0	0	2304.6	0	0	0	0	0	3247.92	0	0	0	0	0	0	0	0	down	GO:0032869 cellular response to insulin stimulus;GO:0033120 positive regulation of RNA splicing;GO:0051726 regulation of cell cycle;GO:0097421 liver regeneration	GO:0005654 nucleoplasm;GO:0005730 nucleolus;GO:0005829 cytosol	GO:0003723 RNA binding;GO:0043422 protein kinase B binding	A: RNA processing and modification	K12893	ko03040: Spliceosome;ko05168: Herpes simplex virus 1 infection	IPR012677: Nucleotide-binding alpha-beta plait domain superfamily;IPR000504: RNA recognition motif domain;IPR035979: RNA-binding domain superfamily;IPR035585: Serine/arginine-rich splicing factor SRSF4-like, RNA recognition motif 1	Nucleus	--
Q13541	Eukaryotic translation initiation factor 4E-binding protein 1 OS=Homo sapiens OX=9606 GN=EIF4EBP1 PE=1 SV=3	EIF4EBP1	0	0	0	0	0	0	0	0	0	0	0	0	0	0	0	0	0	0	1925.58	0	406.988	0	399	0	0	0	0	down	GO:0000082 G1/S transition of mitotic cell cycle;GO:0031929 TOR signaling;GO:0045931 positive regulation of mitotic cell cycle;GO:0045947 negative regulation of translational initiation	GO:0005737 cytoplasm;GO:0005829 cytosol	GO:0008190 eukaryotic initiation factor 4E binding;GO:0030371 translation repressor activity	--	K07205	ko01521: EGFR tyrosine kinase inhibitor resistance;ko04012: ErbB signaling pathway;ko04066: HIF-1 signaling pathway;ko04150: mTOR signaling pathway;ko04151: PI3K-Akt signaling pathway;ko04152: AMPK signaling pathway;ko04211: Longevity regulating pathway;ko04218: Cellular senescence;ko04910: Insulin signaling pathway;ko05163: Human cytomegalovirus infection;ko05165: Human papillomavirus infection;…	IPR008606: Eukaryotic translation initiation factor 4E binding	Mitochondrion	--
Q14315	Filamin-C OS=Homo sapiens OX=9606 GN=FLNC PE=1 SV=3	FLNC	0	0	0	0	0	0	0	0	0	0	0	0	1144.88	0	0	0	0	0	2069.02	0	0	0	0	0	0	0	0	down	GO:0045214 sarcomere organization	GO:0005737 cytoplasm;GO:0005829 cytosol;GO:0005856 cytoskeleton;GO:0005886 plasma membrane;GO:0005925 focal adhesion;GO:0030018 Z disc;GO:0042383 sarcolemma;GO:0043034 costamere	GO:0008092 cytoskeletal protein binding;GO:0030506 ankyrin binding;GO:0042802 identical protein binding;GO:0051015 actin filament binding	Z: Cytoskeleton	K04437	ko04010: MAPK signaling pathway;ko04510: Focal adhesion;ko05132: Salmonella infection;ko05205: Proteoglycans in cancer	IPR017868: Filamin/ABP280 repeat-like;IPR001715: Calponin homology domain;IPR014756: Immunoglobulin E-set;IPR036872: CH domain superfamily;IPR013783: Immunoglobulin-like fold;IPR001589: Actinin-type actin-binding domain, conserved site;IPR001298: Filamin/ABP280 repeat;IPR044801: Filamin family	Cytoplasm	--
Q14690	Protein RRP5 homolog OS=Homo sapiens OX=9606 GN=PDCD11 PE=1 SV=3	PDCD11	0	0	0	0	0	0	0	0	0	0	0	0	0	0	0	15052.4	0	17760.5	0	0	0	0	0	0	inf	0	0	up	GO:0006364 rRNA processing	GO:0005634 nucleus;GO:0005654 nucleoplasm;GO:0005730 nucleolus;GO:0005829 cytosol;GO:0032040 small-subunit processome	GO:0003723 RNA binding;GO:0051059 NF-kappaB binding	A: RNA processing and modification	K14792	--	IPR012340: Nucleic acid-binding, OB-fold;IPR008847: Suppressor of forked;IPR003029: S1 domain;IPR011990: Tetratricopeptide-like helical domain superfamily;IPR045209: rRNA biogenesis protein Rrp5;IPR003107: HAT (Half-A-TPR) repeat;IPR022967: RNA-binding domain, S1	Cytoplasm_Nucleus	--
Q15287	RNA-binding protein with serine-rich domain 1 OS=Homo sapiens OX=9606 GN=RNPS1 PE=1 SV=1	RNPS1	0	0	0	0	0	0	0	0	0	0	0	0	2350.2	0	0	0	0	0	1496.71	0	0	0	0	0	0	0	0	down	--	GO:0005654 nucleoplasm;GO:0016607 nuclear speck	GO:0003723 RNA binding	A: RNA processing and modification	K14325	ko03013: Nucleocytoplasmic transport;ko03015: mRNA surveillance pathway	IPR012677: Nucleotide-binding alpha-beta plait domain superfamily;IPR000504: RNA recognition motif domain;IPR034201: RNPS1, RNA recognition motif;IPR035979: RNA-binding domain superfamily	Nucleus	--
Q3ZCW2	Galectin-related protein OS=Homo sapiens OX=9606 GN=LGALSL PE=1 SV=2	LGALSL	1389.62	0	0	0	1661.14	2962.89	3105.42	4770.04	1944.27	2493.07	3478.26	0	2336.68	0	3555.36	5577.4	3101.6	4878.69	1628.16	0	0	2327.46	3472.91	9070.35	1.78505	0.0347434	0.997477	up	--	--	GO:0030246 carbohydrate binding	W: Extracellular structures	K06832	--	IPR001079: Galectin, carbohydrate recognition domain;IPR013320: Concanavalin A-like lectin/glucanase domain superfamily;IPR044156: Galectin-like	Cytoskeleton	--
Q4G0Z9	Minichromosome maintenance domain-containing protein 2 OS=Homo sapiens OX=9606 GN=MCMDC2 PE=1 SV=3	MCMDC2	0	0	2382.95	0	0	0	0	0	0	0	1557	0	0	0	0	0	0	0	0	0	1073.16	0	0	0	0	0	0	down	GO:0000727 double-strand break repair via break-induced replication;GO:0032508 DNA duplex unwinding;GO:0051321 meiotic cell cycle	--	GO:0003677 DNA binding;GO:0005524 ATP binding	L: Replication, recombination and repair	--	--	IPR031327: Mini-chromosome maintenance protein;IPR027417: P-loop containing nucleoside triphosphate hydrolase;IPR001208: MCM domain;IPR041562: MCM, AAA-lid domain	Cytoplasm	--
Q6XQN6	Nicotinate phosphoribosyltransferase OS=Homo sapiens OX=9606 GN=NAPRT PE=1 SV=2	NAPRT	0	0	0	1299.99	0	1559.98	0	992.944	0	0	0	0	0	0	0	0	0	0	0	0	0	0	0	0	inf	0	0	up	GO:0006979 response to oxidative stress;GO:0034355 NAD salvage	GO:0005576 extracellular region;GO:0005829 cytosol;GO:0035578 azurophil granule lumen;GO:0070062 extracellular exosome	GO:0004514 nicotinate-nucleotide diphosphorylase (carboxylating) activity;GO:0004516 nicotinate phosphoribosyltransferase activity;GO:0046872 metal ion binding	H: Coenzyme transport and metabolism	K00763	ko00760: Nicotinate and nicotinamide metabolism;ko01100: Metabolic pathways;ko01240: Biosynthesis of cofactors	IPR006405: Nicotinate phosphoribosyltransferase pncB-type;IPR007229: Nicotinate phosphoribosyltransferase family;IPR041619: Nicotinate phosphoribosyltransferase C-terminal domain;IPR036068: Nicotinate phosphoribosyltransferase-like, C-terminal;IPR040727: Nicotinate phosphoribosyltransferase, N-terminal domain;IPR013785: Aldolase-type TIM barrel	Nucleus	--
Q7Z304	MAM domain-containing protein 2 OS=Homo sapiens OX=9606 GN=MAMDC2 PE=1 SV=3	MAMDC2	787.52	1801.18	0	1259.92	0	0	1387.68	2674.21	914.117	1266.42	0	1065.66	0	0	0	1393.9	922.593	0	0	0	0	0	0	0	1.5722	0.0478233	0.997477	up	--	GO:0005576 extracellular region;GO:0005783 endoplasmic reticulum;GO:0016020 membrane	--	--	K01316	--	IPR000998: MAM domain;IPR013320: Concanavalin A-like lectin/glucanase domain superfamily	Extracell	CS pos: 18-19. AGA-LD. Pr: 0.8884
Q7Z4W1	L-xylulose reductase OS=Homo sapiens OX=9606 GN=DCXR PE=1 SV=2	DCXR	4594.89	1673.46	5496.28	2389.39	6034.51	11133.9	1823.36	2295.18	2426.72	2461.39	6513.44	5486.44	14001.6	4771.39	16281.6	2697.02	5449.65	2228.17	7110.62	1468.63	4012.2	6894.3	3844.13	1619.1	0.581504	0.0381339	0.997477	down	GO:0005997 xylulose metabolic process;GO:0006006 glucose metabolic process;GO:0006739 NADP metabolic process	GO:0005902 microvillus;GO:0005903 brush border	GO:0050038 L-xylulose reductase (NADP+) activity	Q: Secondary metabolites biosynthesis, transport and catabolism	K03331	ko00040: Pentose and glucuronate interconversions;ko01100: Metabolic pathways	IPR036291: NAD(P)-binding domain superfamily;IPR020904: Short-chain dehydrogenase/reductase, conserved site;IPR002347: Short-chain dehydrogenase/reductase SDR	Mitochondrion	--
Q86V81	THO complex subunit 4 OS=Homo sapiens OX=9606 GN=ALYREF PE=1 SV=3	ALYREF	0	0	0	0	0	0	0	0	0	0	0	0	380.592	0	0	0	0	0	868.801	0	0	0	0	0	0	0	0	down	--	GO:0016607 nuclear speck	GO:0003723 RNA binding	A: RNA processing and modification	K12881	ko03013: Nucleocytoplasmic transport;ko03015: mRNA surveillance pathway;ko03040: Spliceosome;ko05014: Amyotrophic lateral sclerosis;ko05168: Herpes simplex virus 1 infection	IPR000504: RNA recognition motif domain;IPR025715: Chromatin target of PRMT1 protein, C-terminal;IPR035979: RNA-binding domain superfamily;IPR012677: Nucleotide-binding alpha-beta plait domain superfamily	Cytoplasm	--
Q8TEX9	Importin-4 OS=Homo sapiens OX=9606 GN=IPO4 PE=1 SV=2	IPO4	0	614.049	256.61	595.308	0	576.939	0	428.513	255.34	0	219.45	502.488	0	0	0	0	294.353	0	0	0	0	0	0	0	2.11926	7.0622e-05	0.133758	up	GO:0006335 DNA replication-dependent chromatin assembly;GO:0006336 DNA replication-independent chromatin assembly;GO:0006606 protein import into nucleus	GO:0000785 chromatin;GO:0005634 nucleus;GO:0005737 cytoplasm;GO:0016020 membrane;GO:0032991 protein-containing complex	GO:0008139 nuclear localization sequence binding;GO:0031267 small GTPase binding;GO:0061608 nuclear import signal receptor activity	Y: Nuclear structure;U: Intracellular trafficking, secretion, and vesicular transport	K20221	ko03013: Nucleocytoplasmic transport	IPR011989: Armadillo-like helical;IPR016024: Armadillo-type fold;IPR001494: Importin-beta, N-terminal domain;IPR000357: HEAT repeat;IPR034085: TOG domain;IPR021133: HEAT, type 2;IPR040122: Importin beta family	Cytoplasm_Nucleus	--
Q99426	Tubulin-folding cofactor B OS=Homo sapiens OX=9606 GN=TBCB PE=1 SV=2	TBCB	0	0	0	0	0	0	0	0	376.844	0	710.054	0	0	0	0	0	0	0	0	0	0	0	564.029	0	0	0	0	down	GO:0007399 nervous system development;GO:0030154 cell differentiation	GO:0005737 cytoplasm;GO:0005829 cytosol;GO:0005874 microtubule;GO:0015630 microtubule cytoskeleton	--	O: Posttranslational modification, protein turnover, chaperones	K17262	--	IPR000938: CAP Gly-rich domain;IPR036859: CAP Gly-rich domain superfamily;IPR000626: Ubiquitin-like domain;IPR029071: Ubiquitin-like domain superfamily;IPR045172: Tubulin-folding cofactor B, N-terminal ubiquitin-like domain	Extracell	--
Q99729	Heterogeneous nuclear ribonucleoprotein A/B OS=Homo sapiens OX=9606 GN=HNRNPAB PE=1 SV=2	HNRNPAB	0	0	0	0	0	0	0	0	0	0	0	0	5647.54	0	0	0	0	0	12911.6	0	0	0	0	0	0	0	0	down	GO:0001837 epithelial to mesenchymal transition;GO:0010468 regulation of gene expression;GO:0016556 mRNA modification;GO:0045893 positive regulation of transcription, DNA-templated;GO:0071230 cellular response to amino acid stimulus;GO:1901537 positive regulation of DNA demethylation;GO:1904580 regulation of intracellular mRNA localization;GO:2000623 negative regulation of nuclear-transcribed mRN…	GO:0005634 nucleus;GO:0005654 nucleoplasm;GO:0005737 cytoplasm;GO:0030425 dendrite;GO:0045293 mRNA editing complex;GO:0071598 neuronal ribonucleoprotein granule;GO:0090575 RNA polymerase II transcription regulator complex;GO:1990124 messenger ribonucleoprotein complex;GO:1990904 ribonucleoprotein complex	GO:0003723 RNA binding;GO:0003729 mRNA binding;GO:0044877 protein-containing complex binding;GO:1990837 sequence-specific double-stranded DNA binding	R: General function prediction only	K13044	--	IPR012677: Nucleotide-binding alpha-beta plait domain superfamily;IPR035979: RNA-binding domain superfamily;IPR012956: CARG-binding factor, N-terminal;IPR000504: RNA recognition motif domain;IPR034846: hnRNPAB, RNA recognition motif 1	Nucleus	--
Q9BRA2	Thioredoxin domain-containing protein 17 OS=Homo sapiens OX=9606 GN=TXNDC17 PE=1 SV=1	TXNDC17	0	0	0	0	0	0	0	0	0	0	0	0	975.349	0	0	0	0	0	269.764	0	0	0	0	0	0	0	0	down	--	--	GO:0004601 peroxidase activity	S: Function unknown	--	--	IPR010357: Thioredoxin domain-containing protein 17-like domain;IPR045108: Thioredoxin domain-containing protein 17-like;IPR036249: Thioredoxin-like superfamily	Extracell	--
Q9BYC5	Alpha-(1,6)-fucosyltransferase OS=Homo sapiens OX=9606 GN=FUT8 PE=1 SV=2	FUT8	0	0	0	1291.98	0	0	0	0	0	0	0	0	0	0	0	0	0	0	0	0	0	0	0	1715.3	inf	0	0	up	GO:0006486 protein glycosylation;GO:0006491 N-glycan processing;GO:0007179 transforming growth factor beta receptor signaling pathway;GO:0007229 integrin-mediated signaling pathway;GO:0007585 respiratory gaseous exchange by respiratory system;GO:0010468 regulation of gene expression;GO:0010761 fibroblast migration;GO:0043112 receptor metabolic process;GO:1900407 regulation of cellular response to…	GO:0016021 integral component of membrane;GO:0032580 Golgi cisterna membrane	GO:0008424 glycoprotein 6-alpha-L-fucosyltransferase activity;GO:0017124 SH3 domain binding	O: Posttranslational modification, protein turnover, chaperones	K00717	ko00510: N-Glycan biosynthesis;ko00513: Various types of N-glycan biosynthesis;ko00533: Glycosaminoglycan biosynthesis - keratan sulfate;ko01100: Metabolic pathways;ko05202: Transcriptional misregulation in cancer	IPR036028: SH3-like domain superfamily;IPR001452: SH3 domain;IPR015827: Alpha-(1,6)-fucosyltransferase;IPR035653: Alpha-(1,6)-fucosyltransferase, SH3 domain;IPR045573: Alpha-(1,6)-fucosyltransferase, N- and catalytic domain;IPR027350: Glycosyltransferase family 23 (GT23) domain	Endoplasmic reticulum	--
Q9NRY5	Protein FAM114A2 OS=Homo sapiens OX=9606 GN=FAM114A2 PE=1 SV=4	FAM114A2	928.401	714.735	0	0	0	828.333	0	0	921.756	390.515	1047.57	604.234	0	0	0	0	0	0	0	0	0	389.347	843.455	626.174	0.633193	0.0104146	0.997477	down	--	--	--	--	--	--	IPR007998: Protein of unknown function DUF719	Nucleus	--
Q9UBQ7	Glyoxylate reductase/hydroxypyruvate reductase OS=Homo sapiens OX=9606 GN=GRHPR PE=1 SV=1	GRHPR	2662.06	2899.64	6562.55	2084.94	3102.6	6606.71	5134.37	3651.26	1707.93	1831.95	6490.49	4726.17	7503.42	3102.59	13347.5	2068.03	5418.3	2169.76	6584.73	1676.65	1874.11	3769.99	3919.95	3110.15	0.586207	0.0446376	0.997477	down	GO:0043648 dicarboxylic acid metabolic process	GO:0005829 cytosol	GO:0008465 glycerate dehydrogenase activity;GO:0016618 hydroxypyruvate reductase activity;GO:0030267 glyoxylate reductase (NADP+) activity;GO:0031406 carboxylic acid binding;GO:0050661 NADP binding;GO:0051287 NAD binding	C: Energy production and conversion	K00049	ko00260: Glycine, serine and threonine metabolism;ko00620: Pyruvate metabolism;ko00630: Glyoxylate and dicarboxylate metabolism;ko01100: Metabolic pathways	IPR006139: D-isomer specific 2-hydroxyacid dehydrogenase, catalytic domain;IPR029753: D-isomer specific 2-hydroxyacid dehydrogenase, NAD-binding domain conserved site;IPR036291: NAD(P)-binding domain superfamily;IPR006140: D-isomer specific 2-hydroxyacid dehydrogenase, NAD-binding domain	Mitochondrion	--
Q9UKS6	Protein kinase C and casein kinase substrate in neurons protein 3 OS=Homo sapiens OX=9606 GN=PACSIN3 PE=1 SV=2	PACSIN3	0	0	0	0	0	0	0	0	0	0	0	0	2295.86	0	0	0	0	0	812.112	0	0	0	0	0	0	0	0	down	GO:0006897 endocytosis;GO:0007010 cytoskeleton organization;GO:0030100 regulation of endocytosis;GO:0045806 negative regulation of endocytosis;GO:0051044 positive regulation of membrane protein ectodomain proteolysis;GO:0051926 negative regulation of calcium ion transport;GO:0097320 plasma membrane tubulation	GO:0005737 cytoplasm;GO:0005768 endosome;GO:0005829 cytosol;GO:0005886 plasma membrane;GO:0070062 extracellular exosome	GO:0005543 phospholipid binding;GO:0008092 cytoskeletal protein binding;GO:0008289 lipid binding;GO:0019855 calcium channel inhibitor activity;GO:0042802 identical protein binding	T: Signal transduction mechanisms;U: Intracellular trafficking, secretion, and vesicular transport;Z: Cytoskeleton	K20123	--	IPR027267: AH/BAR domain superfamily;IPR001452: SH3 domain;IPR031160: F-BAR domain;IPR036028: SH3-like domain superfamily;IPR001060: FCH domain	Nucleus	--
Q9UNN8	Endothelial protein C receptor OS=Homo sapiens OX=9606 GN=PROCR PE=1 SV=1	PROCR	650.131	0	0	0	861.873	0	653.722	0	666.716	1547.72	0	0	1385.6	1553.34	0	0	1234.42	1731.67	449.066	0	846.746	0	0	0	1.90972	0.000811831	0.428609	up	GO:0007596 blood coagulation;GO:0050819 negative regulation of coagulation	GO:0005576 extracellular region;GO:0005615 extracellular space;GO:0005813 centrosome;GO:0005886 plasma membrane;GO:0005887 integral component of plasma membrane;GO:0005925 focal adhesion;GO:0009986 cell surface;GO:0048471 perinuclear region of cytoplasm;GO:0070062 extracellular exosome	GO:0038023 signaling receptor activity	--	K06557	ko04610: Complement and coagulation cascades	IPR037055: MHC class I-like antigen recognition-like superfamily;IPR011161: MHC class I-like antigen recognition-like;IPR015669: Endothelial protein C receptor;IPR011162: MHC classes I/II-like antigen recognition protein	Plasma membrane	CS pos: 17-18. AFC-SQ. Pr: 0.6452
V9GYG9	Apolipoprotein A-II (Fragment) OS=Homo sapiens OX=9606 GN=APOA2 PE=1 SV=1	APOA2	0	223.949	0	0	0	0	0	0	0	347.283	0	0	0	0	0	0	0	0	0	0	0	0	0	0	inf	0	0	up	GO:0006869 lipid transport;GO:0042157 lipoprotein metabolic process	GO:0005576 extracellular region	GO:0008289 lipid binding	--	K08758	ko03320: PPAR signaling pathway;ko04979: Cholesterol metabolism	IPR006801: Apolipoprotein A-II (ApoA-II);IPR036172: Apolipoprotein A-II (ApoA-II) superfamily	Extracell	CS pos: 18-19. LEG-AL. Pr: 0.6263
